# Supplementary material for: Genomics of Preaxostyla Flagellates Illuminates the Path Towards the Loss of Mitochondria
Source: PLoS Genet. 2023 Dec 7;19(12):e1011050. doi: 10.1371/journal.pgen.1011050 (PMC10703272; doi:10.1371/journal.pgen.1011050)
Supplement: S1 File — (XLSX) [file pgen.1011050.s005.xlsx]

## Sheet: Sheet A - BUSCO
S1 File - BUSCO analysis
BUSCO ID	Trypanosoma brucei	Giardia intestinalis	Trichomonas vaginalis	Paratrimastix pyriformis	Blattamonas nauphoetae	Monocercomonoides exilis	Streblomastix strix	presence	Annotation	Comments
EOG0937004M*	Tb1125.9.11110:mRNA-p1	GL50803_112114-t26_1-p1	rna_TVAG_206870-1-p1	N/A	BLNAU_2612	KAH7830247.1	KAA6392760.1
EOG09370082	Tb1125.9.10440:mRNA-p1	GL50803_23064-t26_1-p1	N/A	KAJ4458914.1	BLNAU_2575,BLNAU_8772	KAH7827603.1	KAA6397137.1
EOG093700N7	Tb1125.11.620:mRNA-p1	GL50803_16734-t26_1-p1	rna_TVAG_388900-1-p1,rna_TVAG_432270-1-p1,rna_TVAG_583210-1-p1	KAJ4462660.1	BLNAU_4674	KAH7826502.1	KAA6383035.1,KAA6404225.1	In excavates
EOG0937017X	Tb1125.5.3510:mRNA-p1	GL50803_137745-t26_1-p1,GL50803_23185-t26_1-p1	rna_TVAG_340870-1-p1	KAJ4461390.1	BLNAU_109	KAH7821500.1	KAA6388742.1	In excavates
EOG0937018Z	Tb1125.11.14340:mRNA-p1	N/A	rna_TVAG_295160-1-p1,rna_TVAG_380190-1-p1	KAJ4454688.1	BLNAU_215,BLNAU_8387	KAH7829614.1	KAA6398953.1	In metamonads_no_giardia
EOG0937019B	Tb1125.11.11850:mRNA-p1	N/A	rna_TVAG_332520-1-p1	KAJ4455960.1	BLNAU_7555	KAH7829428.1	KAA6370736.1	In metamonads_no_giardia
EOG093701EE	Tb1125.8.650:mRNA-p1	GL50803_92246-t26_1-p1	rna_TVAG_182210-1-p1	KAJ4459141.1	BLNAU_13232	KAH7821101.1	KAA6385017.1,KAA6387883.1	In excavates
EOG093701IQ	Tb1125.11.10730:mRNA-p1	GL50803_16370-t26_1-p1	rna_TVAG_008030-1-p1,rna_TVAG_035500-1-p1,rna_TVAG_076520-1-p1,rna_TVAG_126300-1-p1,rna_TVAG_286450-1-p1,rna_TVAG_308180-1-p1,rna_TVAG_368250-1-p1,rna_TVAG_382210-1-p1,rna_TVAG_388280-1-p1,rna_TVAG_425870-1-p1,rna_TVAG_441050-1-p1	KAJ4458113.1,KAJ4458638.1,KAJ4459900.1,KAJ4462066.1	BLNAU_15756	KAH7824470.1,KAH7831608.1	KAA6377722.1,KAA6392115.1,KAA6393494.1	In excavates
EOG093701S0	Tb1125.5.2140:mRNA-p1	GL50803_13452-t26_1-p1	rna_TVAG_453890-1-p1	KAJ4455764.1	BLNAU_10323	KAH7831860.1	KAA6403277.1	In excavates
EOG093701SQ	Tb1125.10.9190.1:mRNA-p1,Tb1125.10.9190.2:mRNA-p1	GL50803_104173-t26_1-p1	rna_TVAG_024690-1-p1	KAJ4462786.1	BLNAU_12967	KAH7818001.1	KAA6365710.1	In excavates
EOG093701V7	Tb1125.5.2530:mRNA-p1	GL50803_14277-t26_1-p1	rna_TVAG_398720-1-p1	KAJ4462772.1	BLNAU_3603	KAH7819850.1	KAA6379779.1	In excavates
EOG0937029K	Tb1125.10.8600:mRNA-p1	N/A	rna_TVAG_109500-1-p1	KAJ4455029.1	BLNAU_9222	N/A	KAA6389690.1
EOG093702AT	Tb1125.5.2060:mRNA-p1	GL50803_8722-t26_1-p1	rna_TVAG_517830-1-p1	KAJ4457449.1	BLNAU_530	KAH7831158.1	KAA6380674.1	In excavates
EOG093702DP	Tb1125.10.4480:mRNA-p1	GL50803_6918-t26_1-p1	rna_TVAG_062670-1-p1,rna_TVAG_177420-1-p1	KAJ4462179.1	BLNAU_1666	KAH7815458.1	KAA6353345.1	In excavates
EOG093702MJ	N/A	N/A	rna_TVAG_250380-1-p1	KAJ4454934.1	BLNAU_2797	KAH7828094.1	KAA6397281.1	In metamonads_no_giardia
EOG093702PE	Tb1125.10.13180:mRNA-p1	N/A	rna_TVAG_020100-1-p1	KAJ4453145.1	BLNAU_16165	KAH7821463.1	N/A
EOG0937033T	Tb1125.5.3610:mRNA-p1	N/A	rna_TVAG_123380-1-p1,rna_TVAG_159440-1-p1,rna_TVAG_170460-1-p1,rna_TVAG_415510-1-p1,rna_TVAG_457300-1-p1	KAJ4457785.1	BLNAU_3636	KAH7826874.1	KAA6387093.1	In metamonads_no_giardia
EOG0937036L	N/A	N/A	N/A	KAJ4459946.1	BLNAU_127,BLNAU_3691	KAH7831752.1	KAA6363208.1	In preaxostyla
EOG093703C8	Tb1125.11.16270:mRNA-p1,Tb1125.3.5100:mRNA-p1	GL50803_16512-t26_1-p1	rna_TVAG_044250-1-p1,rna_TVAG_167010-1-p1	KAJ4454937.1	BLNAU_218	KAH7819804.1	KAA6372964.1	In excavates
EOG093703DY	Tb1125.10.6160:mRNA-p1	N/A	rna_TVAG_028140-1-p1	KAJ4456624.1	BLNAU_11262	KAH7818195.1	N/A
EOG093703N5	Tb1125.7.4340:mRNA-p1	GL50803_6211-t26_1-p1	rna_TVAG_075430-1-p1	KAJ4461140.1	BLNAU_9483	KAH7815106.1	KAA6400990.1	In excavates
EOG093703UX*	Tb1125.11.14870:mRNA-p1	GL50803_31530-t26_1-p1	rna_TVAG_188330-1-p1	KAJ4458383.1	BLNAU_10338	KAH7821635.1	N/A
EOG093703W1	N/A	N/A	rna_TVAG_364490-1-p1	KAJ4458869.1	N/A	KAH7823180.1	KAA6403948.1		Peptidase M1, membrane alanine aminopeptidase, N-terminal
EOG093703WD	Tb1125.10.2270:mRNA-p1	GL50803_23833-t26_1-p1	rna_TVAG_216890-1-p1	KAJ4453148.1	BLNAU_12494	KAH7817631.1,KAH7826790.1	KAA6382442.1	In excavates
EOG093703YA	Tb1125.Tb11.v5.0464.1-p1	GL50803_112681-t26_1-p1,GL50803_114776-t26_1-p1	rna_TVAG_476020-1-p1	KAJ4457537.1	BLNAU_16128	KAH7820080.1	KAA6371841.1	In excavates
EOG0937049Y	Tb1125.10.7060:mRNA-p1	N/A	rna_TVAG_250050-1-p1,rna_TVAG_TEG_DS113597_1_4-1-p1	KAJ4461496.1	BLNAU_11924	KAH7820897.1	KAA6400876.1	In metamonads_no_giardia
EOG093704GD	Tb1125.10.2790:mRNA-p1	N/A	rna_TVAG_006070-1-p1	KAJ4457383.1	BLNAU_4736	N/A	N/A
EOG093704HC	Tb1125.11.13250:mRNA-p1	GL50803_2970-t26_1-p1	rna_TVAG_423490-1-p1	KAJ4461129.1	BLNAU_16907	KAH7820220.1	KAA6378121.1	In excavates
EOG093704J7	N/A	N/A	rna_TVAG_484360-1-p1	N/A	N/A	N/A	N/A		DNA replication licensing factor Mcm	all have it, just below the hmm threshold
EOG093704Q0	Tb1125.9.14330:mRNA-p1	GL50803_14195-t26_1-p1	rna_TVAG_005070-1-p1	KAJ4455662.1	BLNAU_6213	KAH7830508.1	KAA6396747.1	In excavates
EOG093704UY	Tb1125.11.10480:mRNA-p1	N/A	N/A	KAJ4454932.1	BLNAU_451	KAH7825803.1	KAA6395070.1
EOG0937050C	Tb1125.6.4740:mRNA-p1	N/A	rna_TVAG_179110-1-p1	KAJ4456782.1	BLNAU_2712	KAH7826513.1	KAA6396547.1	In metamonads_no_giardia
EOG093705DM	Tb1125.10.7990:mRNA-p1	GL50803_16127-t26_1-p1	rna_TVAG_498820-1-p1	KAJ4461077.1	BLNAU_1333,BLNAU_16515	KAH7821817.1	KAA6400215.1	In excavates
EOG093705E5	Tb1125.10.9820:mRNA-p1	N/A	rna_TVAG_477180-1-p1	KAJ4456617.1	BLNAU_7337	KAH7827437.1	KAA6394800.1	In metamonads_no_giardia
EOG093705EY	Tb1125.11.2360:mRNA-p1	GL50803_16760-t26_1-p1	rna_TVAG_496270-1-p1	KAJ4462282.1	BLNAU_6483	KAH7822815.1	KAA6383979.1	In excavates
EOG093705KN	Tb1125.7.700:mRNA-p1	GL50803_13616-t26_1-p1	rna_TVAG_139260-1-p1	KAJ4455717.1	BLNAU_4546	KAH7827911.1	KAA6403992.1	In excavates
EOG093705U4	N/A	N/A	rna_TVAG_198330-1-p1	KAJ4452808.1	N/A	KAH7815643.1	KAA6358638.1		NUDIX hydrolase domain-like
EOG093705VV	Tb1125.8.1240:mRNA-p1	N/A	N/A	N/A	N/A	N/A	N/A		electron-transferring-flavoprotein dehydrogenase activity
EOG093705YA	Tb1125.11.9640:mRNA-p1	GL50803_9011-t26_1-p1	rna_TVAG_398690-1-p1	KAJ4457745.1	BLNAU_8983	KAH7816974.1,KAH7821820.1	KAA6393784.1	In excavates
EOG093705YE	Tb1125.6.2650:mRNA-p1	N/A	rna_TVAG_027900-1-p1	KAJ4459797.1	BLNAU_12892	KAH7823120.1,KAH7823240.1	KAA6371851.1	In metamonads_no_giardia
EOG093705Z6	Tb1125.8.3310:mRNA-p1,Tb1125.8.5770:mRNA-p1	GL50803_16639-t26_1-p1	rna_TVAG_028740-1-p1	KAJ4459042.1	BLNAU_2789	KAH7822789.1	KAA6398759.1	In excavates
EOG0937060I	Tb1125.6.4600:mRNA-p1	GL50803_15930-t26_1-p1,GL50803_17387-t26_1-p1	rna_TVAG_214120-1-p1	KAJ4457126.1,KAJ4459162.1,KAJ4462984.1,KAJ4463032.1	BLNAU_11269,BLNAU_15042,BLNAU_17939,BLNAU_4502,BLNAU_7622	KAH7815612.1,KAH7821280.1,KAH7821515.1,KAH7825250.1,KAH7826471.1	KAA6377638.1,KAA6392352.1,KAA6399795.1,KAA6401512.1	In excavates
EOG0937066G	Tb1125.8.1600.1:mRNA-p1	GL50803_16766-t26_1-p1	rna_TVAG_152430-1-p1	KAJ4460465.1	BLNAU_847	KAH7820627.1	KAA6378438.1,KAA6382384.1,KAA6385475.1	In excavates
EOG0937068H	Tb1125.11.4380:mRNA-p1	GL50803_9808-t26_1-p1	rna_TVAG_347420-1-p1	KAJ4458963.1	BLNAU_152	KAH7825363.1	KAA6373775.1	In excavates
EOG093706PM	Tb1125.2.4390:mRNA-p1	GL50803_14493-t26_1-p1	rna_TVAG_098295-1-p1	KAJ4456766.1	BLNAU_11585	KAH7819321.1	KAA6401552.1	In excavates
EOG093706RN	Tb1125.7.7290:mRNA-p1	N/A	rna_TVAG_476340-1-p1	KAJ4459109.1	N/A	KAH7825471.1	N/A		Conserved oligomeric Golgi complex, subunit 4
EOG093706X0	Tb1125.10.12430:mRNA-p1	N/A	N/A	KAJ4459798.1	BLNAU_18696	KAH7827919.1	KAA6373374.1
EOG09370762*	Tb1125.11.16760:mRNA-p1	GL50803_91919-t26_1-p1	rna_TVAG_350510-1-p1,rna_TVAG_364270-1-p1	KAJ4458364.1	BLNAU_13318,BLNAU_5961	KAH7816768.1	N/A
EOG093707B7	Tb1125.4.1850:mRNA-p1	GL50803_8916-t26_1-p1	rna_TVAG_091590-1-p1	KAJ4454057.1	BLNAU_3773	KAH7828473.1	KAA6393333.1	In excavates
EOG093707HK*	Tb1125.5.2660:mRNA-p1	GL50803_16299-t26_1-p1	rna_TVAG_349040-1-p1	KAJ4460005.1	BLNAU_6461	N/A	KAA6388821.1
EOG093707LO	Tb1125.11.11670:mRNA-p1	N/A	rna_TVAG_085040-1-p1,rna_TVAG_356620-1-p1	KAJ4462692.1	BLNAU_387	KAH7825697.1,KAH7827738.1	KAA6392754.1	In metamonads_no_giardia
EOG093707RF	Tb1125.10.3550:mRNA-p1,Tb1125.3.3090:mRNA-p1	GL50803_5631-t26_1-p1	rna_TVAG_373000-1-p1	KAJ4461334.1	BLNAU_7384	KAH7816895.1	KAA6384478.1	In excavates
EOG093707VN	Tb1125.8.1410:mRNA-p1	GL50803_5294-t26_1-p1	rna_TVAG_423660-1-p1	KAJ4457319.1	BLNAU_9237	KAH7826119.1	KAA6398904.1	In excavates
EOG093707VQ	Tb1125.11.11330:mRNA-p1,Tb1125.11.7460:mRNA-p1,Tb1125.11.7510:mRNA-p1,Tb1125.7.710:mRNA-p1,Tb1125.9.9860:mRNA-p1	GL50803_88765-t26_1-p1	rna_TVAG_044510-1-p1,rna_TVAG_092490-1-p1,rna_TVAG_137250-1-p1,rna_TVAG_151220-1-p1,rna_TVAG_163000-1-p1,rna_TVAG_184320-1-p1,rna_TVAG_206270-1-p1,rna_TVAG_231350-1-p1,rna_TVAG_253630-1-p1,rna_TVAG_300470-1-p1	KAJ4455899.1,KAJ4460181.1,KAJ4460790.1	BLNAU_19717,BLNAU_21723,BLNAU_21724,BLNAU_2377,BLNAU_3150,BLNAU_6588	KAH7814864.1,KAH7820040.1,KAH7825306.1,KAH7829764.1,KAH7830191.1,KAH7831076.1	KAA6394193.1,KAA6395795.1	In excavates
EOG0937084T	Tb1125.11.2710:mRNA-p1	N/A	rna_TVAG_128240-1-p1	KAJ4458041.1	BLNAU_20059	KAH7827391.1	N/A
EOG0937085E*	Tb1125.7.970:mRNA-p1	GL50803_24860-t26_1-p1	rna_TVAG_283260-1-p1,rna_TVAG_342780-1-p1,rna_TVAG_440380-1-p1	N/A	BLNAU_2514,BLNAU_854	KAH7817111.1,KAH7831073.1	KAA6389141.1
EOG093708IM*	Tb1125.9.8200:mRNA-p1	GL50803_16313-t26_1-p1	rna_TVAG_122840-1-p1	N/A	BLNAU_4573	KAH7826728.1,KAH7826765.1	KAA6393479.1
EOG093708OP	Tb1125.5.450:mRNA-p1	N/A	rna_TVAG_133030-1-p1	N/A	N/A	N/A	N/A		NADH:ubiquinone oxidoreductase, 51kDa subunit, conserved site
EOG093708TP	Tb1125.7.2100:mRNA-p1	N/A	N/A	N/A	N/A	N/A	N/A		GMP synthase
EOG0937091Y	Tb1125.6.4780.1:mRNA-p1,Tb1125.6.4780.2:mRNA-p1	GL50803_7649-t26_1-p1	rna_TVAG_162990-1-p1	KAJ4462766.1	BLNAU_2846	KAH7815936.1	KAA6365849.1	In excavates
EOG0937092T	Tb1125.11.11570:mRNA-p1	GL50803_16129-t26_1-p1	rna_TVAG_498830-1-p1	KAJ4457216.1	BLNAU_6345	KAH7826896.1	KAA6401515.1	In excavates
EOG0937092W	Tb1125.10.15540:mRNA-p1	N/A	rna_TVAG_107570-1-p1,rna_TVAG_116840-1-p1,rna_TVAG_376670-1-p1	KAJ4460528.1	BLNAU_4504	KAH7820651.1,KAH7827489.1	KAA6379978.1	In metamonads_no_giardia
EOG093709BZ	Tb1125.10.1500:mRNA-p1	GL50803_22204-t26_1-p1	rna_TVAG_266630-1-p1	KAJ4462762.1	BLNAU_3751	KAH7831886.1	KAA6390428.1	In excavates
EOG093709HP	Tb1125.4.1460:mRNA-p1	GL50803_102710-t26_1-p1	rna_TVAG_044340-1-p1	KAJ4458641.1	BLNAU_2709	KAH7829734.1	KAA6391121.1	In excavates
EOG093709JG	Tb1125.9.8610:mRNA-p1	N/A	rna_TVAG_199580-1-p1	KAJ4459817.1	BLNAU_7230	KAH7817648.1	KAA6309026.1	In metamonads_no_giardia
EOG09370A22	Tb1125.2.1780:mRNA-p1	GL50803_113610-t26_1-p1	N/A	KAJ4460389.1	BLNAU_804	KAH7816265.1,KAH7825695.1	KAA6402546.1
EOG09370ADO	Tb1125.3.910:mRNA-p1	GL50803_114218-t26_1-p1	rna_TVAG_109820-1-p1	KAJ4457117.1	BLNAU_14362,BLNAU_1905	KAH7816845.1	KAA6374288.1,KAA6388710.1	In excavates
EOG09370AI8	Tb1125.10.13210:mRNA-p1	N/A	rna_TVAG_061110-1-p1	KAJ4458149.1	BLNAU_6373	KAH7827434.1	N/A
EOG09370AJP	Tb1125.11.16730:mRNA-p1	N/A	rna_TVAG_272760-1-p1	KAJ4458579.1	BLNAU_2741	KAH7817786.1	N/A
EOG09370AL3	Tb1125.9.8950:mRNA-p1	N/A	rna_TVAG_077490-1-p1,rna_TVAG_381360-1-p1	KAJ4463157.1	BLNAU_10322	KAH7816052.1	KAA6392047.1,KAA6399118.1,KAA6403581.1	In metamonads_no_giardia
EOG09370ARO	Tb1125.10.4640:mRNA-p1	N/A	N/A	KAJ4458054.1	N/A	N/A	KAA6389160.1		Translation initiation factor 3 complex subunit L
EOG09370AS9	Tb1125.5.490:mRNA-p1	GL50803_13525-t26_1-p1	rna_TVAG_299110-1-p1	KAJ4459148.1	BLNAU_7381	KAH7826669.1	KAA6389911.1	In excavates
EOG09370AV1	Tb1125.9.11250:mRNA-p1	GL50803_8361-t26_1-p1	rna_TVAG_497110-1-p1	KAJ4463005.1	BLNAU_13491	KAH7830056.1	KAA6398642.1	In excavates
EOG09370AWB	Tb1125.11.11590:mRNA-p1	N/A	N/A	KAJ4459106.1	BLNAU_15399	KAH7826058.1	KAA6397833.1
EOG09370B1L	Tb1125.8.980:mRNA-p1	N/A	N/A	N/A	N/A	N/A	N/A		Alpha-D-phosphohexomutase, alpha/beta/alpha I/II/III
EOG09370B65	N/A	N/A	N/A	N/A	N/A	N/A	N/A		CTLH/CRA C-terminal to LisH motif domain
EOG09370B7D	Tb1125.5.1310:mRNA-p1	N/A	N/A	N/A	N/A	N/A	N/A		mitochondrial membrane
EOG09370BBR	Tb1125.10.170:mRNA-p1	GL50803_16311-t26_1-p1	rna_TVAG_407130-1-p1	KAJ4460586.1	BLNAU_13315	KAH7825247.1,KAH7826438.1	KAA6374771.1	In excavates
EOG09370BGO	N/A	N/A	N/A	N/A	BLNAU_207	KAH7823216.1	N/A
EOG09370BJE	Tb1125.6.2000:mRNA-p1	GL50803_17126-t26_1-p1	rna_TVAG_081790-1-p1	KAJ4459663.1	BLNAU_11311	KAH7829671.1	KAA6356858.1	In excavates
EOG09370BK5	N/A	N/A	rna_TVAG_011010-1-p1	KAJ4457964.1	BLNAU_3532	KAH7832067.1	KAA6402309.1	In metamonads_no_giardia
EOG09370BQO	Tb1125.6.3690:mRNA-p1	N/A	rna_TVAG_317830-1-p1	KAJ4460834.1	BLNAU_4232	KAH7826540.1,KAH7830053.1	KAA6385706.1	In metamonads_no_giardia
EOG09370BYX	Tb1125.10.8390:mRNA-p1	GL50803_5820-t26_1-p1	rna_TVAG_282630-1-p1	KAJ4461772.1	BLNAU_11289	KAH7821806.1	KAA6381886.1,KAA6391928.1	In excavates
EOG09370C5A*	Tb1125.2.2990:mRNA-p1	GL50803_4155-t26_1-p1	rna_TVAG_156540-1-p1	KAJ4460412.1	BLNAU_9148	KAH7821910.1	N/A
EOG09370CAN	Tb1125.5.2720:mRNA-p1	GL50803_8842-t26_1-p1	rna_TVAG_453630-1-p1	KAJ4458940.1	BLNAU_10388,BLNAU_5662	KAH7823952.1	KAA6368735.1	In excavates
EOG09370CAV	Tb1125.11.8290:mRNA-p1,Tb1125.Tb11.02.5380b.1-p1	GL50803_112718-t26_1-p1	rna_TVAG_311220-1-p1	KAJ4459668.1	BLNAU_3798	KAH7824139.1	KAA6387397.1	In excavates
EOG09370CF1	Tb1125.9.12790:mRNA-p1	N/A	rna_TVAG_182910-1-p1	N/A	N/A	N/A	N/A		dolichol kinase activity
EOG09370CIV	Tb1125.10.9400:mRNA-p1	N/A	rna_TVAG_343950-1-p1	KAJ4458867.1	BLNAU_19179,BLNAU_5906	KAH7821057.1	KAA6394450.1	In metamonads_no_giardia
EOG09370CK6	N/A	N/A	N/A	KAJ4460896.1	BLNAU_3793	KAH7827169.1	KAA6398668.1	In preaxostyla
EOG09370CKL	Tb1125.6.4410:mRNA-p1,Tb1125.6.4460:mRNA-p1	N/A	N/A	KAJ4461930.1	N/A	N/A	N/A		S-adenosylmethionine decarboxylase
EOG09370CRF	Tb1125.3.2320:mRNA-p1	N/A	rna_TVAG_279420-1-p1,rna_TVAG_388670-1-p1	KAJ4457882.1	BLNAU_8179	KAH7822137.1	KAA6365986.1	In metamonads_no_giardia
EOG09370CTU	N/A	N/A	rna_TVAG_059250-1-p1	KAJ4459938.1	BLNAU_9193	KAH7819192.1,KAH7827991.1	KAA6366065.1	In metamonads_no_giardia
EOG09370CZ0	Tb1125.8.5720:mRNA-p1	GL50803_4164-t26_1-p1	rna_TVAG_038970-1-p1	KAJ4462074.1	BLNAU_15047	KAH7819749.1	KAA6391611.1	In excavates
EOG09370CZT	N/A	GL50803_4343-t26_1-p1	rna_TVAG_021850-1-p1	KAJ4459305.1	BLNAU_13667,BLNAU_18333,BLNAU_9169	KAH7828458.1	KAA6388675.1	In metamonads
EOG09370D13	Tb1125.11.16230:mRNA-p1	N/A	rna_TVAG_343030-1-p1	KAJ4462955.1	BLNAU_2598	KAH7825244.1	KAA6390201.1	In metamonads_no_giardia
EOG09370DO5	Tb1125.3.1130:mRNA-p1	GL50803_10775-t26_1-p1	rna_TVAG_292850-1-p1	KAJ4459930.1	BLNAU_239	KAH7815596.1	KAA6356297.1	In excavates
EOG09370DP4*	Tb1125.10.2230:mRNA-p1	GL50803_7195-t26_1-p1	rna_TVAG_214870-1-p1	N/A	N/A	N/A	N/A		Ferredoxin-NADP+ reductase, adrenodoxin-type
EOG09370DS4	N/A	N/A	rna_TVAG_198720-1-p1	KAJ4457525.1	BLNAU_2354	KAH7830513.1	KAA6394881.1	In metamonads_no_giardia
EOG09370DTG	Tb1125.3.2470:mRNA-p1	GL50803_16602-t26_1-p1	rna_TVAG_016170-1-p1,rna_TVAG_069540-1-p1,rna_TVAG_168950-1-p1	KAJ4456938.1	BLNAU_4571	KAH7820913.1	KAA6386030.1,KAA6387286.1,KAA6388025.1,KAA6401822.1	In excavates
EOG09370DV4	Tb1125.7.2310:mRNA-p1	GL50803_114670-t26_1-p1	rna_TVAG_099330-1-p1	KAJ4459901.1	BLNAU_23215	KAH7826921.1	KAA6364596.1	In excavates
EOG09370DX4	N/A	N/A	N/A	KAJ4460281.1	BLNAU_2406	KAH7819495.1	KAA6400157.1	In preaxostyla
EOG09370DXT	N/A	N/A	rna_TVAG_292200-1-p1	N/A	BLNAU_4588	KAH7819741.1	KAA6397846.1
EOG09370DYK	N/A	N/A	N/A	N/A	N/A	N/A	N/A		Mitochondrial matrix Mmp37
EOG09370E0Y	Tb1125.3.5580:mRNA-p1	GL50803_3032-t26_1-p1	rna_TVAG_296770-1-p1	KAJ4458564.1	BLNAU_19177	KAH7826565.1	KAA6373734.1	In excavates
EOG09370E36	N/A	N/A	N/A	KAJ4461681.1	BLNAU_2357	KAH7821699.1	KAA6379331.1	In preaxostyla
EOG09370E4U	Tb1125.6.2840:mRNA-p1	GL50803_5811-t26_1-p1	rna_TVAG_332390-1-p1	KAJ4460364.1	BLNAU_2316	KAH7815860.1	KAA6397497.1	In excavates
EOG09370E4W	Tb1125.6.1900:mRNA-p1	GL50803_16882-t26_1-p1	rna_TVAG_371700-1-p1	KAJ4454431.1	BLNAU_2813	KAH7819830.1	KAA6388964.1	In excavates
EOG09370E8S	Tb1125.10.730:mRNA-p1	N/A	rna_TVAG_262750-1-p1	KAJ4459115.1	BLNAU_748	KAH7817316.1	KAA6403580.1	In metamonads_no_giardia
EOG09370EHZ	Tb1125.6.4590.1:mRNA-p1,Tb1125.6.4590.2:mRNA-p1	GL50803_86681-t26_1-p1	rna_TVAG_243640-1-p1	KAJ4461152.1	BLNAU_173	KAH7831224.1	KAA6402485.1	In excavates
EOG09370EL3	Tb1125.9.11500:mRNA-p1	N/A	rna_TVAG_225020-1-p1	KAJ4458792.1	BLNAU_8848	KAH7818062.1	KAA6394952.1	In metamonads_no_giardia
EOG09370ER5	Tb1125.3.4060:mRNA-p1	GL50803_3372-t26_1-p1	rna_TVAG_473930-1-p1	KAJ4462098.1	BLNAU_7561	KAH7824428.1	KAA6391937.1	In excavates
EOG09370F1Q	Tb1125.1.1700:mRNA-p1	N/A	rna_TVAG_067070-1-p1	KAJ4455410.1	BLNAU_22918	KAH7826481.1	KAA6385887.1,KAA6392087.1	In metamonads_no_giardia
EOG09370F3T	Tb1125.1.1060:mRNA-p1	N/A	rna_TVAG_000800-1-p1	KAJ4458805.1	BLNAU_7598	KAH7825047.1	N/A
EOG09370F47	Tb1125.10.2750:mRNA-p1	GL50803_15535-t26_1-p1	rna_TVAG_359990-1-p1	KAJ4456922.1	BLNAU_10357	KAH7825170.1	KAA6382145.1	In excavates
EOG09370FKI	N/A	N/A	N/A	KAJ4456970.1	BLNAU_10236	KAH7816214.1	N/A
EOG09370FLD	Tb1125.11.16030:mRNA-p1	N/A	rna_TVAG_371680-1-p1	KAJ4463136.1	BLNAU_4630	KAH7815861.1	KAA6383469.1	In metamonads_no_giardia
EOG09370FN1	Tb1125.3.5050:mRNA-p1	GL50803_17547-t26_1-p1	rna_TVAG_128790-1-p1,rna_TVAG_164550-1-p1,rna_TVAG_189110-1-p1,rna_TVAG_476810-1-p1	KAJ4460566.1	BLNAU_12728	KAH7815434.1,KAH7817172.1	KAA6396821.1	In excavates
EOG09370FSS	N/A	N/A	N/A	KAJ4457600.1	N/A	N/A	N/A		Glycosyl transferase, ALG6/ALG8
EOG09370FVX	Tb1125.7.1710:mRNA-p1	GL50803_5892-t26_1-p1	rna_TVAG_283490-1-p1	KAJ4458974.1	BLNAU_12238	KAH7826810.1	KAA6376481.1,KAA6389163.1	In excavates
EOG09370FWQ	Tb1125.3.830:mRNA-p1	GL50803_16953-t26_1-p1	rna_TVAG_001380-1-p1	KAJ4463062.1	BLNAU_296	KAH7821026.1	KAA6385943.1	In excavates
EOG09370FXE	Tb1125.11.4680:mRNA-p1	N/A	N/A	N/A	N/A	N/A	N/A		Surfeit locus 1/Shy1
EOG09370GC2	Tb1125.7.7140:mRNA-p1	N/A	N/A	KAJ4455933.1	BLNAU_499	KAH7814910.1	KAA6371291.1
EOG09370GEO	N/A	N/A	rna_TVAG_185790-1-p1	N/A	N/A	N/A	N/A		Origin recognition complex, subunit 2
EOG09370GHM	Tb1125.11.4470:mRNA-p1,Tb1125.7.6310:mRNA-p1	GL50803_11311-t26_1-p1,GL50803_22850-t26_1-p1	rna_TVAG_267290-1-p1,rna_TVAG_335520-1-p1	KAJ4454820.1,KAJ4459027.1	BLNAU_12906,BLNAU_9427,BLNAU_9439	KAH7830211.1	KAA6402410.1	In excavates
EOG09370GHP	Tb1125.4.740:mRNA-p1	N/A	rna_TVAG_170380-1-p1	KAJ4461482.1	BLNAU_6419	KAH7832200.1	KAA6376162.1	In metamonads_no_giardia
EOG09370GIK	Tb1125.8.5530:mRNA-p1	GL50803_16823-t26_1-p1	rna_TVAG_472140-1-p1	KAJ4454704.1	BLNAU_1735	KAH7821734.1,KAH7826834.1	KAA6379577.1,KAA6385534.1	In excavates
EOG09370GJ7	Tb1125.10.1550:mRNA-p1	N/A	rna_TVAG_438030-1-p1	KAJ4454811.1	BLNAU_7922	KAH7827463.1,KAH7828488.1	KAA6401785.1	In metamonads_no_giardia
EOG09370GK0	N/A	N/A	rna_TVAG_157910-1-p1	KAJ4454447.1	BLNAU_7147	KAH7820224.1	N/A
EOG09370H3E	N/A	GL50803_7953-t26_1-p1	rna_TVAG_001690-1-p1,rna_TVAG_265910-1-p1	KAJ4456686.1	BLNAU_15799,BLNAU_16139	KAH7820512.1	KAA6383489.1,KAA6397187.1	In metamonads
EOG09370H68*	Tb1125.3.3590:mRNA-p1	GL50803_9274-t26_1-p1	rna_TVAG_166990-1-p1	N/A	BLNAU_13214	KAH7832546.1	KAA6398130.1
EOG09370HBN	Tb1125.11.10230:mRNA-p1	N/A	rna_TVAG_123470-1-p1	KAJ4460597.1	N/A	N/A	KAA6398438.1		Cdc73/Parafibromin
EOG09370HD7	Tb1125.11.10450:mRNA-p1	GL50803_15889-t26_1-p1	rna_TVAG_308000-1-p1	KAJ4462790.1	BLNAU_454	KAH7826523.1	KAA6399662.1	In excavates
EOG09370HKV	Tb1125.3.1280:mRNA-p1	GL50803_94658-t26_1-p1	rna_TVAG_375880-1-p1	KAJ4458828.1	BLNAU_672	KAH7823773.1	KAA6384659.1	In excavates
EOG09370HVI	Tb1125.8.630:mRNA-p1	N/A	rna_TVAG_094820-1-p1	KAJ4459625.1	N/A	N/A	N/A		Biotinyl protein ligase (BPL) and lipoyl protein ligase (LPL), catalytic domain
EOG09370I3J	Tb1125.7.3770:mRNA-p1	GL50803_4255-t26_1-p1	rna_TVAG_051000-1-p1	KAJ4461535.1	BLNAU_18627	KAH7825637.1	KAA6401751.1	In excavates
EOG09370I7R	Tb1125.10.8690:mRNA-p1	GL50803_11449-t26_1-p1	rna_TVAG_494120-1-p1	KAJ4453690.1	BLNAU_12861	KAH7830144.1	KAA6401032.1	In excavates
EOG09370IF5	Tb1125.11.9670:mRNA-p1	N/A	N/A	KAJ4453639.1	N/A	N/A	N/A		Glycine cleavage system T protein
EOG09370IH5	Tb1125.10.5520:mRNA-p1	GL50803_112932-t26_1-p1	rna_TVAG_013700-1-p1,rna_TVAG_202120-1-p1	KAJ4458020.1	BLNAU_12293	KAH7820585.1	KAA6364588.1	In excavates
EOG09370IMU	Tb1125.10.15460:mRNA-p1	N/A	rna_TVAG_370070-1-p1	N/A	BLNAU_720	KAH7821732.1,KAH7826830.1	KAA6371687.1
EOG09370INZ	Tb1125.10.15850:mRNA-p1	N/A	rna_TVAG_059670-1-p1	N/A	BLNAU_15	N/A	KAA6362720.1
EOG09370IUA	Tb1125.10.13860:mRNA-p1	N/A	rna_TVAG_050390-1-p1,rna_TVAG_060430-1-p1,rna_TVAG_068410-1-p1,rna_TVAG_185540-1-p1,rna_TVAG_305110-1-p1,rna_TVAG_328450-1-p1,rna_TVAG_385340-1-p1,rna_TVAG_426660-1-p1	KAJ4462278.1	BLNAU_15958	KAH7832547.1	KAA6399452.1	In metamonads_no_giardia
EOG09370J9L	Tb1125.10.4500:mRNA-p1,Tb1125.7.2080:mRNA-p1	GL50803_22338-t26_1-p1	rna_TVAG_127190-1-p1,rna_TVAG_258890-1-p1	KAJ4461317.1	BLNAU_18609	KAH7827493.1	KAA6374830.1	In excavates
EOG09370JIK*	Tb1125.10.5070:mRNA-p1	GL50803_6483-t26_1-p1	rna_TVAG_262310-1-p1	N/A	BLNAU_6366	KAH7827935.1	KAA6370001.1
EOG09370JW6	N/A	N/A	N/A	N/A	N/A	N/A	N/A		Elongator complex protein 4
EOG09370JZ3	Tb1125.10.2720:mRNA-p1	N/A	rna_TVAG_106670-1-p1,rna_TVAG_166230-1-p1	KAJ4455182.1	BLNAU_346	KAH7832629.1	KAA6384190.1	In metamonads_no_giardia
EOG09370K15	Tb1125.5.1250:mRNA-p1	N/A	N/A	N/A	N/A	N/A	N/A		TIP41-like protein
EOG09370K1R	N/A	N/A	N/A	N/A	N/A	N/A	N/A		ATPase, F1 complex, gamma subunit
EOG09370KD4	Tb1125.6.4350:mRNA-p1	GL50803_12598-t26_1-p1	rna_TVAG_171780-1-p1	KAJ4460282.1	BLNAU_8188	KAH7826036.1	KAA6394268.1	In excavates
EOG09370KGV	N/A	N/A	N/A	N/A	N/A	N/A	N/A		Deoxycytidylate deaminase-related
EOG09370KJ3	Tb1125.7.4670:mRNA-p1	GL50803_33022-t26_1-p1	rna_TVAG_246740-1-p1	KAJ4458486.1	BLNAU_12520	KAH7824302.1	KAA6380361.1,KAA6397912.1	In excavates
EOG09370KM9	Tb1125.5.2320:mRNA-p1	N/A	rna_TVAG_RG_DS131897_1-1-p1	N/A	BLNAU_11565	KAH7819111.1	KAA6374663.1
EOG09370KOV	N/A	N/A	rna_TVAG_074910-1-p1	KAJ4460713.1	N/A	N/A	N/A		RNA polymerase Rpc34-like
EOG09370KWF	N/A	N/A	N/A	N/A	N/A	N/A	N/A		Per1-like
EOG09370KYZ*	Tb1125.11.3550:mRNA-p1	GL50803_15164-t26_1-p1	rna_TVAG_071390-1-p1	KAJ4460822.1	BLNAU_2857	KAH7828346.1	N/A
EOG09370L23	Tb1125.4.4650:mRNA-p1	GL50803_28666-t26_1-p1	N/A	KAJ4460413.1	BLNAU_2413,BLNAU_9010	KAH7827884.1	KAA6400271.1
EOG09370L77	N/A	N/A	N/A	KAJ4461797.1	BLNAU_16013,BLNAU_7642	KAH7826875.1	KAA6382879.1	In preaxostyla
EOG09370LFI	Tb1125.6.1610:mRNA-p1	GL50803_14842-t26_1-p1	rna_TVAG_299080-1-p1	KAJ4461978.1	BLNAU_16022,BLNAU_6357	KAH7830469.1	KAA6385831.1	In excavates
EOG09370LGH	Tb1125.10.9360:mRNA-p1	GL50803_16125-t26_1-p1	N/A	N/A	N/A	N/A	N/A		FAD dependent oxidoreductase
EOG09370LMP	Tb1125.4.2230:mRNA-p1	N/A	rna_TVAG_372200-1-p1	KAJ4460332.1	BLNAU_764	KAH7817212.1	KAA6401542.1	In metamonads_no_giardia
EOG09370LQ2	Tb1125.3.1170:mRNA-p1	N/A	rna_TVAG_296230-1-p1	N/A	BLNAU_140	KAH7821738.1,KAH7826837.1	N/A
EOG09370LYY	N/A	N/A	rna_TVAG_008790-1-p1	N/A	N/A	N/A	N/A		Tim44
EOG09370M9E	Tb1125.10.4610:mRNA-p1	GL50803_3180-t26_1-p1	N/A	KAJ4459807.1	BLNAU_13212	KAH7826943.1	KAA6395344.1
EOG09370MAO	Tb1125.3.2900:mRNA-p1	GL50803_13943-t26_1-p1	rna_TVAG_379780-1-p1	KAJ4461781.1	BLNAU_4686	KAH7818901.1	KAA6381507.1	In excavates
EOG09370MDU	Tb1125.4.430:mRNA-p1	GL50803_1995-t26_1-p1	rna_TVAG_290960-1-p1	KAJ4458251.1	BLNAU_1751,BLNAU_40	KAH7823097.1	KAA6384879.1	In excavates
EOG09370MGF*	Tb1125.11.10860:mRNA-p1	GL50803_34141-t26_1-p1	rna_TVAG_151710-1-p1	N/A	BLNAU_12485	KAH7823914.1	KAA6385453.1
EOG09370MHI	Tb1125.10.2770:mRNA-p1	GL50803_15538-t26_1-p1	rna_TVAG_226360-1-p1	KAJ4459891.1	BLNAU_3808	KAH7815258.1	KAA6392265.1	In excavates
EOG09370MMK	Tb1125.11.10510:mRNA-p1	N/A	N/A	KAJ4455106.1	BLNAU_21884	N/A	N/A
EOG09370MQ0	Tb1125.3.1970:mRNA-p1	N/A	N/A	N/A	N/A	N/A	N/A		DNA/pantothenate metabolism flavoprotein, C-terminal
EOG09370MZ4	Tb1125.10.7710:mRNA-p1	GL50803_11755-t26_1-p1	rna_TVAG_192990-1-p1,rna_TVAG_247360-1-p1	KAJ4458645.1	BLNAU_6486	KAH7825451.1	KAA6352671.1	In excavates
EOG09370N7W	Tb1125.5.2130:mRNA-p1	N/A	rna_TVAG_182460-1-p1,rna_TVAG_RG_DS113234_10-1-p1,rna_TVAG_RG_DS114334_2-1-p1	KAJ4461366.1	BLNAU_5781	KAH7821470.1	KAA6393705.1	In metamonads_no_giardia
EOG09370NBT	Tb1125.7.270:mRNA-p1	GL50803_6835-t26_1-p1	rna_TVAG_093310-1-p1,rna_TVAG_467320-1-p1	KAJ4460608.1	BLNAU_6945	KAH7831927.1	KAA6399898.1	In excavates
EOG09370NBW	N/A	N/A	N/A	KAJ4455470.1	N/A	KAH7824254.1	N/A		Transcription factor IIS, N-terminal
EOG09370NHX	Tb1125.8.6480:mRNA-p1	N/A	N/A	N/A	N/A	N/A	N/A		YgfZ/GcvT conserved site
EOG09370NIG	Tb1125.6.2740:mRNA-p1	N/A	rna_TVAG_132920-1-p1,rna_TVAG_425810-1-p1,rna_TVAG_493290-1-p1	KAJ4463138.1	BLNAU_13350	KAH7825972.1	N/A
EOG09370O06	Tb1125.4.2860:mRNA-p1	N/A	rna_TVAG_107410-1-p1	N/A	BLNAU_10370	KAH7827765.1	KAA6362315.1
EOG09370O51	Tb1125.11.180:mRNA-p1	N/A	N/A	N/A	N/A	N/A	N/A		Electron transfer flavoprotein, beta-subunit, conserved site
EOG09370OFR	Tb1125.8.5080:mRNA-p1	N/A	N/A	N/A	N/A	N/A	N/A		Glutamyl-tRNA(Gln) amidotransferase A subunit
EOG09370OGU	Tb1125.9.15060:mRNA-p1	N/A	N/A	N/A	BLNAU_12933	KAH7818743.1	KAA6382681.1
EOG09370OGW	Tb1125.11.14900:mRNA-p1	N/A	rna_TVAG_329300-1-p1	KAJ4456656.1	BLNAU_2350	KAH7817269.1	KAA6402937.1	In metamonads_no_giardia
EOG09370OHP	Tb1125.11.11660:mRNA-p1	GL50803_8691-t26_1-p1	N/A	KAJ4452400.1	BLNAU_12713	KAH7821678.1	KAA6392225.1
EOG09370OLY	Tb1125.4.3140:mRNA-p1	GL50803_22802-t26_1-p1	rna_TVAG_014970-1-p1,rna_TVAG_221140-1-p1	KAJ4454698.1	BLNAU_10843	KAH7824759.1	KAA6386969.1	In excavates
EOG09370OO3	Tb1125.11.13580:mRNA-p1	N/A	N/A	N/A	N/A	N/A	N/A		Ubiquinone biosynthesis protein Coq4, eukaryotes
EOG09370OS5	Tb1125.11.10790:mRNA-p1,Tb1125.11.10910:mRNA-p1	N/A	rna_TVAG_240050-1-p1,rna_TVAG_306190-1-p1,rna_TVAG_474410-1-p1,rna_TVAG_480600-1-p1,rna_TVAG_498960-1-p1	N/A	N/A	N/A	N/A		Ribosomal protein S2	all have it, just below the hmm threshold
EOG09370OUS	Tb1125.5.3810:mRNA-p1	N/A	N/A	N/A	N/A	N/A	N/A		Orotidine 5'-phosphate decarboxylase
EOG09370P2W	Tb1125.10.14130:mRNA-p1	GL50803_37907-t26_1-p1	rna_TVAG_157750-1-p1,rna_TVAG_283100-1-p1	KAJ4462910.1	BLNAU_13344,BLNAU_6533	KAH7816506.1	KAA6399526.1	In excavates
EOG09370P5Q	Tb1125.10.9020:mRNA-p1	GL50803_2323-t26_1-p1	N/A	N/A	BLNAU_8974	KAH7830075.1	KAA6399907.1
EOG09370P7I	N/A	N/A	N/A	N/A	N/A	N/A	N/A		proton-transporting ATP synthase complex assembly
EOG09370P9T	Tb1125.10.9900:mRNA-p1	N/A	N/A	N/A	N/A	N/A	N/A		UbiB domain
EOG09370PBD*	Tb1125.10.3930:mRNA-p1,Tb1125.10.3940:mRNA-p1	GL50803_16265-t26_1-p1	rna_TVAG_047460-1-p1,rna_TVAG_142060-1-p1,rna_TVAG_348090-1-p1,rna_TVAG_414510-1-p1	N/A	BLNAU_11791,BLNAU_15416	KAH7821363.1,KAH7823469.1,KAH7825692.1	KAA6377668.1
EOG09370PLC	Tb1125.11.14160:mRNA-p1	GL50803_16180-t26_1-p1	rna_TVAG_466760-1-p1	KAJ4455176.1	BLNAU_12932	KAH7824500.1	KAA6400094.1,KAA6401025.1	In excavates
EOG09370PN3	N/A	N/A	rna_TVAG_161760-1-p1	KAJ4461191.1	BLNAU_6698	KAH7817165.1	KAA6400173.1	In metamonads_no_giardia
EOG09370PYJ	Tb1125.4.1900:mRNA-p1	GL50803_21512-t26_1-p1	rna_TVAG_021330-1-p1	KAJ4456471.1	BLNAU_8297	KAH7826211.1	KAA6372093.1	In excavates
EOG09370QBK	N/A	N/A	rna_TVAG_030750-1-p1	KAJ4459622.1	BLNAU_12241	KAH7826632.1	N/A
EOG09370QBR	Tb1125.9.15380:mRNA-p1	N/A	N/A	N/A	N/A	N/A	N/A		NAD(P)-binding domain
EOG09370QCX	N/A	N/A	N/A	N/A	N/A	N/A	N/A		Translocation protein Sec62
EOG09370QFD	Tb1125.6.710:mRNA-p1	GL50803_16483-t26_1-p1	rna_TVAG_083610-1-p1	KAJ4461586.1	BLNAU_9236	KAH7817505.1	KAA6403253.1	In excavates
EOG09370QI4	Tb1125.4.2480:mRNA-p1	N/A	N/A	N/A	N/A	N/A	N/A		DNA glycosylase
EOG09370QJ1	N/A	GL50803_10755-t26_1-p1	rna_TVAG_476600-1-p1	N/A	BLNAU_323	KAH7824270.1	KAA6401140.1
EOG09370QKS	N/A	N/A	rna_TVAG_229140-1-p1	N/A	BLNAU_2899	KAH7827209.1	KAA6377826.1
EOG09370QMM	Tb1125.8.2670:mRNA-p1	N/A	N/A	N/A	N/A	N/A	N/A		S-adenosyl-L-methionine-dependent methyltransferase
EOG09370QT3	N/A	GL50803_2400-t26_1-p1	rna_TVAG_035900-1-p1	KAJ4462838.1	BLNAU_7572	KAH7825329.1	KAA6404343.1	In metamonads
EOG09370QVI	Tb1125.10.15420:mRNA-p1	N/A	N/A	N/A	N/A	N/A	N/A		S-adenosyl-L-methionine-dependent methyltransferase
EOG09370R3M	Tb1125.11.7270:mRNA-p1	GL50803_13756-t26_1-p1	rna_TVAG_286960-1-p1	KAJ4461219.1	BLNAU_2556	KAH7830466.1	KAA6355567.1	In excavates
EOG09370R67*	Tb1125.3.1220:mRNA-p1	GL50803_16475-t26_1-p1	rna_TVAG_096720-1-p1	KAJ4452836.1	N/A	N/A	N/A		Structure-specific endonuclease subunit Slx1
EOG09370RCD	Tb1125.9.15030:mRNA-p1	GL50803_3706-t26_1-p1	rna_TVAG_030780-1-p1	KAJ4462244.1	BLNAU_6989	KAH7826077.1	KAA6391498.1	In excavates
EOG09370RCQ	N/A	N/A	rna_TVAG_056680-1-p1,rna_TVAG_447590-1-p1	KAJ4461504.1	N/A	KAH7821934.1	KAA6392271.1		CWC16 protein
EOG09370RCS	Tb1125.1.1120:mRNA-p1	GL50803_14327-t26_1-p1	rna_TVAG_292510-1-p1	KAJ4458219.1	BLNAU_2920	KAH7821494.1	KAA6398729.1	In excavates
EOG09370RIT	N/A	N/A	N/A	N/A	N/A	N/A	N/A		4Fe-4S ferredoxin-type, iron-sulphur binding domain
EOG09370RJN	Tb1125.8.4220:mRNA-p1	GL50803_35670-t26_1-p1	rna_TVAG_094550-1-p1	KAJ4460937.1	BLNAU_12628	KAH7817409.1	KAA6402625.1	In excavates
EOG09370RRJ	N/A	N/A	N/A	N/A	N/A	N/A	N/A		NADH:ubiquinone oxidoreductase, 30kDa subunit
EOG09370S0F	Tb1125.11.15170:mRNA-p1	GL50803_16463-t26_1-p1	rna_TVAG_172490-1-p1	KAJ4457839.1	BLNAU_2910	KAH7821636.1	KAA6392574.1	In excavates
EOG09370S1Z	Tb1125.8.5490:mRNA-p1	GL50803_16658-t26_1-p1	rna_TVAG_408120-1-p1	KAJ4460473.1	BLNAU_6246	KAH7823269.1	KAA6401594.1	In excavates
EOG09370S3E	Tb1125.9.4990:mRNA-p1	N/A	N/A	KAJ4460543.1	N/A	KAH7819905.1	KAA6401115.1		GINS complex
EOG09370S4T	Tb1125.10.15690:mRNA-p1	N/A	rna_TVAG_062530-1-p1	KAJ4459890.1	BLNAU_19021,BLNAU_6292,BLNAU_6400	KAH7824568.1	KAA6395607.1	In metamonads_no_giardia
EOG09370SC9	Tb1125.11.10460:mRNA-p1	N/A	rna_TVAG_174630-1-p1	KAJ4456802.1	BLNAU_13325,BLNAU_1773	KAH7822049.1	KAA6388527.1	In metamonads_no_giardia
EOG09370SO4	N/A	N/A	rna_TVAG_252290-1-p1	KAJ4461845.1	N/A	KAH7826827.1	N/A		THUMP domain
EOG09370SON	Tb1125.7.3380:mRNA-p1	GL50803_5661-t26_1-p1	rna_TVAG_355000-1-p1	KAJ4461182.1	BLNAU_12725	KAH7823198.1,KAH7827592.1	KAA6396358.1	In excavates
EOG09370SPQ	Tb1125.3.4570:mRNA-p1	N/A	N/A	KAJ4461403.1	N/A	N/A	N/A		N-acetylglucosaminyl transferase component
EOG09370SV2	N/A	GL50803_103855-t26_1-p1	rna_TVAG_108510-1-p1,rna_TVAG_257380-1-p1,rna_TVAG_378930-1-p1	KAJ4461894.1	BLNAU_660	KAH7818200.1,KAH7824983.1	KAA6382551.1	In metamonads
EOG09370SYK	Tb1125.11.9920:mRNA-p1	N/A	rna_TVAG_285080-1-p1	KAJ4462761.1	BLNAU_11284	KAH7825445.1	KAA6375459.1,KAA6377357.1,KAA6383490.1	In metamonads_no_giardia
EOG09370T6W*	Tb1125.10.10010:mRNA-p1	GL50803_13412-t26_1-p1	rna_TVAG_447370-1-p1	KAJ4460515.1	BLNAU_8818	KAH7830072.1	N/A
EOG09370T9R	Tb1125.9.11840:mRNA-p1	GL50803_16718-t26_1-p1	rna_TVAG_115500-1-p1	KAJ4456495.1	BLNAU_2659	KAH7824628.1,KAH7827425.1	KAA6377922.1	In excavates
EOG09370TBD	Tb1125.11.4530:mRNA-p1	GL50803_8707-t26_1-p1	rna_TVAG_099870-1-p1,rna_TVAG_159840-1-p1,rna_TVAG_363980-1-p1,rna_TVAG_497420-1-p1	KAJ4461286.1	BLNAU_17415	KAH7830942.1	KAA6393337.1	In excavates
EOG09370TBG	Tb1125.3.2110:mRNA-p1	GL50803_14905-t26_1-p1,GL50803_4063-t26_1-p1	rna_TVAG_053750-1-p1,rna_TVAG_084510-1-p1,rna_TVAG_162430-1-p1,rna_TVAG_211770-1-p1,rna_TVAG_225200-1-p1	KAJ4460882.1	BLNAU_1890	KAH7825791.1,KAH7830920.1	KAA6383265.1,KAA6402362.1	In excavates
EOG09370TCX	Tb1125.9.9120:mRNA-p1	GL50803_10335-t26_1-p1	rna_TVAG_069970-1-p1,rna_TVAG_166600-1-p1	KAJ4460961.1	BLNAU_74	KAH7821640.1	KAA6376974.1	In excavates
EOG09370TFO	Tb1125.10.11380:mRNA-p1	GL50803_27310-t26_1-p1	rna_TVAG_069560-1-p1,rna_TVAG_220990-1-p1	KAJ4454422.1,KAJ4458600.1,KAJ4461236.1	BLNAU_4488,BLNAU_560	KAH7822463.1,KAH7830415.1	KAA6370824.1,KAA6383953.1	In excavates
EOG09370TG2	Tb1125.10.9990:mRNA-p1	GL50803_7511-t26_1-p1	rna_TVAG_210730-1-p1	KAJ4456094.1	BLNAU_14077	KAH7829973.1	KAA6390750.1	In excavates
EOG09370TG6	Tb1125.10.4710:mRNA-p1	GL50803_3209-t26_1-p1	rna_TVAG_403280-1-p1,rna_TVAG_408570-1-p1	KAJ4454430.1	BLNAU_12283	KAH7823442.1,KAH7831833.1	KAA6391270.1	In excavates
EOG09370TH4	Tb1125.8.3910:mRNA-p1,Tb1125.Tb11.v5.0738.1-p1	GL50803_15380-t26_1-p1	rna_TVAG_315260-1-p1	KAJ4457249.1	BLNAU_5904	KAH7817571.1	KAA6396184.1	In excavates
EOG09370TP2	Tb1125.9.2580:mRNA-p1	N/A	N/A	N/A	N/A	N/A	N/A		Deoxyhypusine hydroxylase
EOG09370TS7	N/A	GL50803_11696-t26_1-p1	rna_TVAG_391440-1-p1	KAJ4459021.1	BLNAU_10825	KAH7825643.1	KAA6364137.1	In metamonads
EOG09370TTI	N/A	N/A	rna_TVAG_123160-1-p1	KAJ4463135.1	BLNAU_11923	KAH7824760.1	N/A
EOG09370U0A	Tb1125.8.570:mRNA-p1	N/A	N/A	KAJ4462013.1	N/A	KAH7826181.1	N/A		Proteasome subunit Rpn10
EOG09370U71	Tb1125.10.14200:mRNA-p1	N/A	rna_TVAG_318380-1-p1	KAJ4461298.1	N/A	N/A	N/A		Syntaxin-5, N-terminal, Sly1p-binding domain	all have it, just below the hmm threshold
EOG09370U9P	N/A	N/A	N/A	N/A	N/A	N/A	N/A		Ribose 5-phosphate isomerase, type A
EOG09370UEC	Tb1125.10.3120:mRNA-p1	N/A	N/A	N/A	N/A	N/A	N/A		Cytochrome c oxidase assembly protein CtaG/Cox11
EOG09370UG9	Tb1125.11.15420:mRNA-p1	N/A	N/A	N/A	N/A	N/A	KAA6365992.1
EOG09370UID	Tb1125.11.13940:mRNA-p1	GL50803_12950-t26_1-p1,GL50803_15162-t26_1-p1	rna_TVAG_076890-1-p1,rna_TVAG_452760-1-p1	KAJ4456647.1,KAJ4460577.1	BLNAU_10823,BLNAU_11909	KAH7816530.1,KAH7817659.1,KAH7824632.1,KAH7830933.1,KAH7830941.1	KAA6356343.1,KAA6385065.1	In excavates
EOG09370UO4	Tb1125.1.1990:mRNA-p1	GL50803_9259-t26_1-p1	rna_TVAG_408720-1-p1	KAJ4459990.1	BLNAU_3613	KAH7817301.1	KAA6372738.1	In excavates
EOG09370UR1	Tb1125.5.1200:mRNA-p1	N/A	rna_TVAG_110240-1-p1	KAJ4459880.1	BLNAU_11540	KAH7818546.1	KAA6402864.1	In metamonads_no_giardia
EOG09370UR3	Tb1125.10.11990:mRNA-p1	GL50803_6177-t26_1-p1	rna_TVAG_066780-1-p1	KAJ4459578.1	BLNAU_16875	KAH7815686.1	KAA6376986.1	In excavates
EOG09370USH	Tb1125.8.2200:mRNA-p1	GL50803_8781-t26_1-p1	N/A	KAJ4460943.1	BLNAU_1809	KAH7823295.1,KAH7829493.1	KAA6399350.1
EOG09370USJ	Tb1125.8.5040:mRNA-p1	GL50803_5786-t26_1-p1	N/A	KAJ4461315.1	BLNAU_13582	KAH7827803.1	N/A
EOG09370UV4	N/A	N/A	N/A	KAJ4460630.1	BLNAU_66	KAH7826247.1	KAA6387358.1	In preaxostyla
EOG09370V9R*	Tb1125.3.1760:mRNA-p1	GL50803_17030-t26_1-p1	rna_TVAG_032090-1-p1,rna_TVAG_422630-1-p1	N/A	N/A	N/A	N/A		Co-chaperone Hsc20
EOG09370VFL	N/A	N/A	N/A	KAJ4460044.1	BLNAU_3778	N/A	N/A
EOG09370VLM	Tb1125.6.4990:mRNA-p1	N/A	N/A	N/A	N/A	N/A	N/A		ATPase, F1 complex, delta/epsilon subunit
EOG09370VTP	Tb1125.10.13160:mRNA-p1	GL50803_12174-t26_1-p1	N/A	KAJ4459227.1	BLNAU_18629	KAH7822797.1	KAA6390042.1
EOG09370VUX	Tb1125.3.1750:mRNA-p1	GL50803_100955-t26_1-p1	N/A	KAJ4460844.1	BLNAU_16606	KAH7827648.1	KAA6401188.1
EOG09370W44	Tb1125.6.2940:mRNA-p1	N/A	rna_TVAG_020500-1-p1	N/A	BLNAU_5810	KAH7832028.1	N/A
EOG09370W6N	Tb1125.7.570:mRNA-p1	GL50803_7030-t26_1-p1	rna_TVAG_000750-1-p1	KAJ4458093.1	BLNAU_606	KAH7831746.1	KAA6402335.1	In excavates
EOG09370W86	Tb1125.6.3340:mRNA-p1	GL50803_16794-t26_1-p1	rna_TVAG_072440-1-p1,rna_TVAG_443540-1-p1	KAJ4457512.1	BLNAU_17171	KAH7823821.1	KAA6365618.1	In excavates
EOG09370WT1	N/A	N/A	rna_TVAG_103280-1-p1	KAJ4456974.1	BLNAU_2750	KAH7832148.1	KAA6381196.1	In metamonads_no_giardia
EOG09370WWI	Tb1125.8.5740:mRNA-p1	N/A	rna_TVAG_468020-1-p1	KAJ4460837.1	BLNAU_23286	KAH7816870.1	KAA6368600.1	In metamonads_no_giardia
EOG09370WYG	Tb1125.6.5050:mRNA-p1	GL50803_15598-t26_1-p1	rna_TVAG_371960-1-p1	KAJ4460629.1	BLNAU_900	KAH7818203.1,KAH7821028.1	KAA6391392.1	In excavates
EOG09370WZX*	Tb1125.3.4810.1:mRNA-p1,Tb1125.3.4810.2:mRNA-p1	GL50803_9477-t26_1-p1	rna_TVAG_020050-1-p1	N/A	N/A	KAH7820612.1	KAA6391035.1
EOG09370X1T	Tb1125.8.5900:mRNA-p1	N/A	rna_TVAG_136560-1-p1,rna_TVAG_308100-1-p1	KAJ4459560.1	BLNAU_13902	KAH7817663.1	KAA6376810.1	In metamonads_no_giardia
EOG09370XFG	Tb1125.4.4680:mRNA-p1	N/A	N/A	KAJ4457465.1	N/A	N/A	KAA6395255.1		GINS complex, subunit Psf3	In blattamonas and mono, just below the threshold
EOG09370XFJ	N/A	N/A	rna_TVAG_292740-1-p1	N/A	BLNAU_689	KAH7825328.1	KAA6386573.1
EOG09370XO6*	Tb1125.7.2510:mRNA-p1	GL50803_15413-t26_1-p1	rna_TVAG_437830-1-p1	KAJ4457355.1	N/A	N/A	N/A		Retrieval of early ER protein Rer1	maybe there for all, but below threshold
EOG09370Y63	Tb1125.10.15120:mRNA-p1,Tb1125.2.5910:mRNA-p1	GL50803_16652-t26_1-p1	rna_TVAG_066760-1-p1,rna_TVAG_076150-1-p1,rna_TVAG_138940-1-p1,rna_TVAG_151780-1-p1,rna_TVAG_259930-1-p1,rna_TVAG_324920-1-p1,rna_TVAG_459150-1-p1	KAJ4463125.1	BLNAU_12752,BLNAU_15477,BLNAU_15975	KAH7816015.1,KAH7830712.1	KAA6365192.1	In excavates
EOG09370YC4	N/A	N/A	N/A	N/A	N/A	N/A	N/A		F1F0 ATP synthase OSCP/delta subunit, N-terminal domain
EOG09370YCN	Tb1125.11.7930:mRNA-p1	GL50803_15144-t26_1-p1	rna_TVAG_186530-1-p1	KAJ4460236.1	BLNAU_13144	KAH7821753.1,KAH7826751.1	KAA6390440.1	In excavates
EOG09370YSI	N/A	N/A	N/A	N/A	N/A	N/A	N/A		WD40 repeat
EOG09370ZI7	N/A	GL50803_9611-t26_1-p1	rna_TVAG_485640-1-p1	KAJ4457310.1	BLNAU_9215	KAH7824397.1,KAH7827181.1	KAA6381692.1	In metamonads
EOG09370ZOK	Tb1125.10.15520:mRNA-p1	N/A	rna_TVAG_039020-1-p1	KAJ4461353.1	BLNAU_442	KAH7815930.1	KAA6395433.1	In metamonads_no_giardia
EOG0937106D	N/A	N/A	N/A	N/A	N/A	N/A	N/A		Ribonuclease H-like domain
EOG0937106Y	Tb1125.11.440:mRNA-p1	N/A	rna_TVAG_031310-1-p1	N/A	BLNAU_936	KAH7830597.1	KAA6398437.1
EOG09371088	Tb1125.6.3210:mRNA-p1	GL50803_17258-t26_1-p1	rna_TVAG_426750-1-p1	KAJ4459957.1	BLNAU_2185,BLNAU_9461	KAH7816048.1	KAA6369115.1	In excavates
EOG093710A7	N/A	N/A	rna_TVAG_418460-1-p1	KAJ4455317.1	BLNAU_6413	KAH7824062.1	KAA6388726.1	In metamonads_no_giardia
EOG093710JH	N/A	N/A	N/A	KAJ4453718.1	N/A	KAH7825923.1	N/A		DNA-directed RNA polymerase, M/15kDa subunit
EOG093710SY	Tb1125.11.6360:mRNA-p1	GL50803_14869-t26_1-p1	rna_TVAG_216440-1-p1	KAJ4456037.1	BLNAU_13157,BLNAU_8317	KAH7824597.1	KAA6389852.1	In excavates
EOG093710T1	Tb1125.9.11380:mRNA-p1,Tb1125.9.11410:mRNA-p1	GL50803_10091-t26_1-p1	rna_TVAG_015800-1-p1,rna_TVAG_024110-1-p1,rna_TVAG_074940-1-p1,rna_TVAG_345430-1-p1,rna_TVAG_345440-1-p1,rna_TVAG_345450-1-p1	KAJ4459922.1	BLNAU_8192,BLNAU_8982	KAH7820234.1,KAH7831769.1	KAA6393618.1	In excavates
EOG0937112Y*	Tb1125.Tb11.v5.0481.1-p1	GL50803_1894-t26_1-p1	rna_TVAG_040320-1-p1	KAJ4454968.1	N/A	KAH7826661.1	KAA6400827.1		Small-subunit processome
EOG093711E9	Tb1125.10.7390:mRNA-p1	GL50803_32531-t26_1-p1	rna_TVAG_447830-1-p1	KAJ4458173.1	BLNAU_934	KAH7825444.1	KAA6352877.1,KAA6357118.1,KAA6371252.1,KAA6376567.1	In excavates
EOG093711LC	Tb1125.1.3820:mRNA-p1	GL50803_8367-t26_1-p1	rna_TVAG_292550-1-p1	KAJ4454427.1	BLNAU_6289	KAH7817621.1,KAH7826772.1,KAH7828219.1	KAA6399917.1	In excavates
EOG093711QY*	Tb1125.Tb11.v5.0164.1-p1	GL50803_19867-t26_1-p1	rna_TVAG_306010-1-p1,rna_TVAG_317290-1-p1	N/A	BLNAU_15763	KAH7829663.1	KAA6401082.1
EOG093711ZO	Tb1125.11.2110:mRNA-p1	GL50803_29327-t26_1-p1	rna_TVAG_008080-1-p1,rna_TVAG_174520-1-p1,rna_TVAG_259610-1-p1	KAJ4459753.1	BLNAU_12678,BLNAU_13332	KAH7818103.1	KAA6369447.1,KAA6383060.1	In excavates
EOG0937122Q	N/A	N/A	N/A	KAJ4458294.1	BLNAU_8794	N/A	N/A
EOG0937128O	Tb1125.9.13460:mRNA-p1	N/A	rna_TVAG_107370-1-p1	KAJ4458202.1	BLNAU_9225	KAH7823812.1	KAA6397446.1	In metamonads_no_giardia
EOG0937129K	N/A	N/A	rna_TVAG_380410-1-p1	KAJ4454963.1	BLNAU_7946,BLNAU_9450	KAH7828081.1	KAA6382467.1,KAA6385418.1	In metamonads_no_giardia
EOG093712G8	N/A	N/A	N/A	N/A	N/A	N/A	N/A		NADH dehydrogenase [ubiquinone] (complex I), alpha subcomplex, subunit 8
EOG093712Q6	Tb1125.4.3490:mRNA-p1,Tb1125.4.3510:mRNA-p1	GL50803_15955-t26_1-p1	rna_TVAG_221960-1-p1,rna_TVAG_348020-1-p1,rna_TVAG_352310-1-p1	KAJ4463149.1	BLNAU_6391	KAH7827449.1,KAH7827794.1	KAA6371463.1,KAA6397577.1	In excavates
EOG09371330	Tb1125.10.7190:mRNA-p1	GL50803_13832-t26_1-p1	rna_TVAG_010100-1-p1	KAJ4455439.1	BLNAU_15985	KAH7815436.1	KAA6402254.1	In excavates
EOG0937133J*	Tb1125.8.6180:mRNA-p1,Tb1125.9.14370:mRNA-p1	GL50803_15046-t26_1-p1	rna_TVAG_038050-1-p1,rna_TVAG_078160-1-p1,rna_TVAG_190230-1-p1,rna_TVAG_237220-1-p1,rna_TVAG_389320-1-p1	KAJ4458779.1	BLNAU_761	KAH7817305.1,KAH7820037.1	N/A
EOG093713HJ	Tb1125.3.1000:mRNA-p1	N/A	rna_TVAG_114560-1-p1,rna_TVAG_182150-1-p1	N/A	BLNAU_6539	N/A	N/A
EOG093713LY	Tb1125.4.470:mRNA-p1	GL50803_8794-t26_1-p1	N/A	KAJ4462014.1	BLNAU_8765	KAH7830694.1	KAA6393499.1
EOG09371431	Tb1125.11.7675:mRNA-p1,Tb1125.11.7685:mRNA-p1	N/A	rna_TVAG_086300-1-p1,rna_TVAG_099980-1-p1,rna_TVAG_110530-1-p1,rna_TVAG_178600-1-p1,rna_TVAG_482300-1-p1	KAJ4461402.1	BLNAU_7790	KAH7827317.1	N/A
EOG093714JU	Tb1125.4.1830:mRNA-p1	GL50803_11884-t26_1-p1	rna_TVAG_319610-1-p1	KAJ4460708.1	BLNAU_16038	KAH7823304.1	KAA6385984.1	In excavates
EOG093714Q2	N/A	GL50803_20633-t26_1-p1	rna_TVAG_342960-1-p1	KAJ4456926.1	BLNAU_8178	KAH7824286.1	N/A
EOG093715EC	Tb1125.11.9040:mRNA-p1	GL50803_10679-t26_1-p1	rna_TVAG_185560-1-p1,rna_TVAG_390790-1-p1	KAJ4458881.1	BLNAU_16150	KAH7817650.1	KAA6397499.1	In excavates
EOG09371675	Tb1125.2.4540:mRNA-p1	N/A	rna_TVAG_269070-1-p1	KAJ4456704.1	BLNAU_9242	KAH7818016.1	KAA6389616.1	In metamonads_no_giardia
EOG0937167R	Tb1125.4.5140:mRNA-p1,Tb1125.8.7250:mRNA-p1	GL50803_4007-t26_1-p1	rna_TVAG_323540-1-p1	KAJ4455924.1	BLNAU_2501	KAH7826679.1	KAA6364267.1	In excavates
EOG093716T7*	Tb1125.11.15280:mRNA-p1	GL50803_8208-t26_1-p1	rna_TVAG_447890-1-p1	KAJ4458605.1	BLNAU_21	KAH7823310.1	N/A
EOG093717LU	Tb1125.11.3705:mRNA-p1,Tb1125.3.1250:mRNA-p1	GL50803_14413-t26_1-p1	rna_TVAG_434510-1-p1	KAJ4462347.1	BLNAU_435	KAH7820832.1	KAA6391391.1	In excavates
EOG0937183G	N/A	GL50803_3154-t26_1-p1	N/A	N/A	N/A	N/A	N/A		Microsomal signal peptidase 12kDa subunit
EOG0937186Q	N/A	N/A	rna_TVAG_149520-1-p1	KAJ4461433.1	BLNAU_16629	KAH7826365.1	N/A
EOG093718E9	N/A	N/A	N/A	N/A	N/A	N/A	N/A		NADH dehydrogenase [ubiquinone] (complex I), alpha subcomplex, subunit 2
EOG093718EG	N/A	N/A	N/A	N/A	N/A	N/A	N/A		Mitochondrial import inner membrane translocase subunit Tim10/Tim12
EOG0937192A	N/A	GL50803_13428-t26_1-p1	rna_TVAG_348190-1-p1	KAJ4460106.1	BLNAU_566	KAH7829847.1	KAA6361552.1	In metamonads
EOG093719IK	Tb1125.5.580:mRNA-p1	GL50803_112870-t26_1-p1	rna_TVAG_277370-1-p1	KAJ4461045.1	BLNAU_12524	KAH7830386.1	KAA6379678.1	In excavates
EOG093719M8	Tb1125.11.16150:mRNA-p1	N/A	rna_TVAG_178070-1-p1	KAJ4462269.1	BLNAU_17664,BLNAU_3569,BLNAU_4434	KAH7830744.1	KAA6388531.1	In metamonads_no_giardia
EOG09371BIR*	Tb1125.11.800:mRNA-p1	GL50803_1383-t26_1-p1	rna_TVAG_159790-1-p1	KAJ4458467.1	BLNAU_5631	KAH7816220.1	N/A

## Sheet: Sheet B - ribosomal - P. pyr
S1 File - ribosomal proteins, P. pyriformis
Locus tag	Protein name	Observations	Sequence
Large subunit ribosomal proteins
PAPYR_5675	large subunit ribosomal protein L10Ae
PAPYR_5334	large subunit ribosomal protein L10e
PAPYR_9402	large subunit ribosomal protein L11e
PAPYR_9600	large subunit ribosomal protein L12e
PAPYR_5686	large subunit ribosomal protein L13Ae
PAPYR_9281	large subunit ribosomal protein L13e
PAPYR_418	large subunit ribosomal protein L14e
PAPYR_7334	large subunit ribosomal protein L15e
PAPYR_9560	large subunit ribosomal protein L17e
PAPYR_6973	large subunit ribosomal protein L18Ae
PAPYR_6502	large subunit ribosomal protein L18e
PAPYR_10548	large subunit ribosomal protein L19e
PAPYR_6954	large subunit ribosomal protein L21e
PAPYR_1076	large subunit ribosomal protein L22e
PAPYR_9730	large subunit ribosomal protein L23Ae
PAPYR_3987	large subunit ribosomal protein L23e
PAPYR_8883	large subunit ribosomal protein L24e
PAPYR_5407	large subunit ribosomal protein L24e
PAPYR_5288	large subunit ribosomal protein L26e
PAPYR_1399	large subunit ribosomal protein L27Ae
PAPYR_1098	large subunit ribosomal protein L27e
PAPYR_7201	large subunit ribosomal protein L28e
PAPYR_9767	large subunit ribosomal protein L29e
PAPYR_9459	large subunit ribosomal protein L30e
PAPYR_561	large subunit ribosomal protein L31e
PAPYR_203	large subunit ribosomal protein L32e
PAPYR_1275	large subunit ribosomal protein L34e
PAPYR_3119	large subunit ribosomal protein L35Ae
PAPYR_811	large subunit ribosomal protein L35e
PAPYR_3021	large subunit ribosomal protein L36e
PAPYR_5387	large subunit ribosomal protein L37e
PAPYR_7711	large subunit ribosomal protein L38e
PAPYR_10968	large subunit ribosomal protein L39e
PAPYR_9099	large subunit ribosomal protein L3e
PAPYR_2168	ubiquitin-large subunit ribosomal protein L40e
PAPYR_417	large subunit ribosomal protein L44e
PAPYR_3199	large subunit ribosomal protein L4e
PAPYR_5505	large subunit ribosomal protein L5e
PAPYR_9642	large subunit ribosomal protein L6e
PAPYR_7921	large subunit ribosomal protein L7Ae
PAPYR_6524	large subunit ribosomal protein L7e
PAPYR_2809	large subunit ribosomal protein L8e
PAPYR_7380	large subunit ribosomal protein L9e
PAPYR_723	large subunit ribosomal protein LP0
PAPYR_11748	large subunit ribosomal protein LP1
PAPYR_6855	large subunit ribosomal protein LP2
N/A	large subunit ribosomal protein L37Ae	manually identified	MTKRTKKVGICGKYGTRYGASLRKLVKKIEVSQHARYTCRFCGKDAIKRNAVGIWGCKRCGKVMAGGAWSLSTHAAAELFSTIRRLRKESE*
N/A	large subunit ribosomal protein L41e	manually identified	MRAKWKKKRQRLMKRQRRKMRAKSK*
Small subunit ribosomal proteins
PAPYR_6032	small subunit ribosomal protein S10e
PAPYR_2802	small subunit ribosomal protein S11e
PAPYR_5805	small subunit ribosomal protein S12e
PAPYR_401	small subunit ribosomal protein S13e
PAPYR_7489	small subunit ribosomal protein S15Ae
PAPYR_5395	small subunit ribosomal protein S15e
PAPYR_5594	small subunit ribosomal protein S16e
PAPYR_7054	small subunit ribosomal protein S17e
PAPYR_10026	small subunit ribosomal protein S18e
PAPYR_9405	small subunit ribosomal protein S19e
PAPYR_1964	small subunit ribosomal protein S20e
PAPYR_6997	small subunit ribosomal protein S21e
PAPYR_5331	small subunit ribosomal protein S23e
PAPYR_10156	small subunit ribosomal protein S24e
PAPYR_1812	small subunit ribosomal protein S25e
PAPYR_3419	small subunit ribosomal protein S26e
PAPYR_4558	ubiquitin-small subunit ribosomal protein S27Ae
PAPYR_833	small subunit ribosomal protein S27e
PAPYR_5970	small subunit ribosomal protein S28e
PAPYR_2964	small subunit ribosomal protein S29e
PAPYR_7495	small subunit ribosomal protein S30e
PAPYR_4798	small subunit ribosomal protein S3e
PAPYR_1724	small subunit ribosomal protein S4e
PAPYR_2054	small subunit ribosomal protein S5e
PAPYR_10162	small subunit ribosomal protein S6e
PAPYR_4824	small subunit ribosomal protein S7e
PAPYR_8712	small subunit ribosomal protein S8e
PAPYR_5108	small subunit ribosomal protein S9e
PAPYR_6278	small subunit ribosomal protein SAe
N/A	small subunit ribosomal protein S14e	manually identified	MSEEAPKDKVAATKKDKKEESTANALKKAGKDGELVFGVCHIYASFNDTFVHVTDLSGRETLVRITGGMKVKADRDESSPYAAMMAAQDVAARCQALGITALHIKLRATGGVRTKTPGPGAQAALRALARAGMKIGRIEDVTPIPTDSTRRKGGRRGRRL*
N/A	mall subunit ribosomal protein S3Ae	manually identified	MAIGKNKKLSKGSKKGGKKKIVDPFTRKEWFDVKVPAMFANRNLGKTCVNRTAGKKIASEIVKGRVIETSLAELNKNEEDSYRKFSFRIEDVQGTTCLTNFVGMTFTTDKLHSLVRKWQSLIESSVEVKTTDGFVVRLYAIAFTKKMRGQVRKTSYAQASQLREIRKKMAEIMKKAAQDVDLKGLVSKLTAESMGKDIEKACQTVYPLQNVFIRKAKLVKSPKLDVAKLMELYTETSAEDAGAKVAAAAAAPAPAAAPAAEQKKD*
N/A	small subunit ribosomal protein S2e	manually identified	MADAAPSTERRGGAGFGGPRRDGERRGRPMHGKKDQKGKKPGRQEEEKEWVPVTKLGRLVKDNKIADLHDIYYHALPIKEYQIVDKFLSGETLKDEVMKIMPVQKQTAAGQRTKFKAYVVIGDRAGHVGLGTKVAKEVATAIRGAIIDAKLNIIPVRRGYWGNRLGAPHTVPMKVTGKSGSIICRLIPAPRGTGLIAAPTPKKLLQLAGVEDVFANTRGSTKTQGNFVTACYLALAQTCAYLTPDLWRKAPFEMTPYQEFTDFLAATKAK*

## Sheet: Sheet C - ribosomal - B. nau
S1 File - ribosomal proteins, B. nauphoetae
Locus tag	Protein name	Observations	Sequence
Large subunit ribosomal proteins
BLNAU_14627	large subunit ribosomal protein L10Ae
BLNAU_2222	large subunit ribosomal protein L10Ae
BLNAU_142	large subunit ribosomal protein L10e
BLNAU_20979	large subunit ribosomal protein L10e
BLNAU_3813	large subunit ribosomal protein L10e
BLNAU_16155	large subunit ribosomal protein L11e
BLNAU_2389	large subunit ribosomal protein L11e
BLNAU_920	large subunit ribosomal protein L11e
BLNAU_13906	large subunit ribosomal protein L12e
BLNAU_18620	large subunit ribosomal protein L12e
BLNAU_3815	large subunit ribosomal protein L13Ae
BLNAU_9226	large subunit ribosomal protein L13Ae
BLNAU_12949	large subunit ribosomal protein L13e
BLNAU_882	large subunit ribosomal protein L13e
BLNAU_1727	large subunit ribosomal protein L14e
BLNAU_7917	large subunit ribosomal protein L14e
BLNAU_18719	large subunit ribosomal protein L15e
BLNAU_9218	large subunit ribosomal protein L15e
BLNAU_548	large subunit ribosomal protein L17e
BLNAU_6272	large subunit ribosomal protein L17e
BLNAU_12634	large subunit ribosomal protein L18Ae
BLNAU_1712	large subunit ribosomal protein L18Ae
BLNAU_2707	large subunit ribosomal protein L18e
BLNAU_8829	large subunit ribosomal protein L18e
BLNAU_17392	large subunit ribosomal protein L19e
BLNAU_4662	large subunit ribosomal protein L19e
BLNAU_5644	large subunit ribosomal protein L21e
BLNAU_6122	large subunit ribosomal protein L21e
BLNAU_898	large subunit ribosomal protein L22e
BLNAU_12900	large subunit ribosomal protein L23Ae
BLNAU_1898	large subunit ribosomal protein L23Ae
BLNAU_8192	large subunit ribosomal protein L23e
BLNAU_8982	large subunit ribosomal protein L23e
BLNAU_13157	large subunit ribosomal protein L24e
BLNAU_13595	large subunit ribosomal protein L24e
BLNAU_18264	large subunit ribosomal protein L24e
BLNAU_8317	large subunit ribosomal protein L24e
BLNAU_761	large subunit ribosomal protein L26e
BLNAU_17658	large subunit ribosomal protein L27Ae
BLNAU_8847	large subunit ribosomal protein L27Ae
BLNAU_443	large subunit ribosomal protein L27e
BLNAU_11571	large subunit ribosomal protein L28e
BLNAU_4678	large subunit ribosomal protein L28e3
BLNAU_15776	large subunit ribosomal protein L29e
BLNAU_283	large subunit ribosomal protein L29e
BLNAU_3645	large subunit ribosomal protein L29e
BLNAU_6344	large subunit ribosomal protein L30e
BLNAU_2517	large subunit ribosomal protein L31e
BLNAU_439	large subunit ribosomal protein L31e
BLNAU_288	large subunit ribosomal protein L32e
BLNAU_20285	large subunit ribosomal protein L34e
BLNAU_719	large subunit ribosomal protein L34e
BLNAU_8792	large subunit ribosomal protein L34e
BLNAU_2530	large subunit ribosomal protein L35Ae
BLNAU_15803	large subunit ribosomal protein L35e
BLNAU_2848	large subunit ribosomal protein L35e
BLNAU_5784	large subunit ribosomal protein L36e
BLNAU_6504	large subunit ribosomal protein L37Ae
BLNAU_6506	large subunit ribosomal protein L37Ae
BLNAU_9213	large subunit ribosomal protein L37e
BLNAU_12748	large subunit ribosomal protein L38e
BLNAU_15797	large subunit ribosomal protein L3e
BLNAU_20048	large subunit ribosomal protein L3e
BLNAU_17660	ubiquitin-large subunit ribosomal protein L40e
BLNAU_23198	ubiquitin-large subunit ribosomal protein L40e
BLNAU_12732	large subunit ribosomal protein L44e
BLNAU_1661	large subunit ribosomal protein L44e
BLNAU_8998	large subunit ribosomal protein L44e
BLNAU_12728	large subunit ribosomal protein L4e
BLNAU_16156	large subunit ribosomal protein L5e
BLNAU_2944	large subunit ribosomal protein L5e
BLNAU_17652	large subunit ribosomal protein L6e
BLNAU_6327	large subunit ribosomal protein L6e
BLNAU_19827	large subunit ribosomal protein L7Ae
BLNAU_3699	large subunit ribosomal protein L7Ae
BLNAU_2677	large subunit ribosomal protein L7e
BLNAU_6302	large subunit ribosomal protein L7e
BLNAU_2595	large subunit ribosomal protein L8e
BLNAU_6925	large subunit ribosomal protein L8e
BLNAU_22	large subunit ribosomal protein L9e
BLNAU_5891	large subunit ribosomal protein L9e
BLNAU_22927	large subunit ribosomal protein LP0
BLNAU_1481	large subunit ribosomal protein LP1
BLNAU_17651	large subunit ribosomal protein LP1
BLNAU_2600	large subunit ribosomal protein LP2
BLNAU_6497	large subunit ribosomal protein LP2
N/A	large subunit ribosomal protein L39e	manually identified	MKMAKLRHQNRPLPNWFRLKKDTKIRYNAKRHHWRRTKLNL*
N/A	large subunit ribosomal protein L41e	manually identified	MRDKWRKKRMRRLKRARRKLRAKSK*
Small subunit ribosomal proteins
BLNAU_15611	small subunit ribosomal protein S10e
BLNAU_16041	small subunit ribosomal protein S10e
BLNAU_11892	small subunit ribosomal protein S11e
BLNAU_5640	small subunit ribosomal protein S11e
BLNAU_18706	small subunit ribosomal protein S12e
BLNAU_6401	small subunit ribosomal protein S12e
BLNAU_12752	small subunit ribosomal protein S13e
BLNAU_15477	small subunit ribosomal protein S13e
BLNAU_15975	small subunit ribosomal protein S13e
BLNAU_15757	small subunit ribosomal protein S14e
BLNAU_16878	small subunit ribosomal protein S15Ae
BLNAU_15961	small subunit ribosomal protein S15e
BLNAU_12964	small subunit ribosomal protein S16e
BLNAU_18949	small subunit ribosomal protein S16e
BLNAU_2429	small subunit ribosomal protein S17e
BLNAU_3698	small subunit ribosomal protein S17e
BLNAU_853	small subunit ribosomal protein S17e
BLNAU_2903	small subunit ribosomal protein S18e
BLNAU_16024	small subunit ribosomal protein S19e
BLNAU_4202	small subunit ribosomal protein S19e
BLNAU_13463	small subunit ribosomal protein S20e
BLNAU_7790	small subunit ribosomal protein S20e
BLNAU_1884	small subunit ribosomal protein S21e
BLNAU_3512	small subunit ribosomal protein S21e
BLNAU_320	small subunit ribosomal protein S23e
BLNAU_540	small subunit ribosomal protein S23e
BLNAU_12262	small subunit ribosomal protein S24e
BLNAU_511	small subunit ribosomal protein S24e
BLNAU_12956	small subunit ribosomal protein S25e
BLNAU_3725	small subunit ribosomal protein S25e
BLNAU_381	small subunit ribosomal protein S26e
BLNAU_4411	small subunit ribosomal protein S26e
BLNAU_12929	ubiquitin-small subunit ribosomal protein S27Ae
BLNAU_12959	ubiquitin-small subunit ribosomal protein S27Ae
BLNAU_3510	small subunit ribosomal protein S27e
BLNAU_635	small subunit ribosomal protein S27e
BLNAU_14030	small subunit ribosomal protein S28e
BLNAU_4659	small subunit ribosomal protein S28e
BLNAU_10841	small subunit ribosomal protein S2e
BLNAU_13340	small subunit ribosomal protein S30e
BLNAU_6363	small subunit ribosomal protein S30e
BLNAU_83	small subunit ribosomal protein S30e
BLNAU_85	small subunit ribosomal protein S30e
BLNAU_11791	small subunit ribosomal protein S3Ae
BLNAU_15416	small subunit ribosomal protein S3Ae
BLNAU_16635	small subunit ribosomal protein S3e
BLNAU_6774	small subunit ribosomal protein S3e
BLNAU_14803	small subunit ribosomal protein S4e
BLNAU_9176	small subunit ribosomal protein S4e
BLNAU_242	small subunit ribosomal protein S5e
BLNAU_601	small subunit ribosomal protein S5e
BLNAU_181	small subunit ribosomal protein S6e
BLNAU_768	small subunit ribosomal protein S6e
BLNAU_15935	small subunit ribosomal protein S7e
BLNAU_5674	small subunit ribosomal protein S7e
BLNAU_10304	small subunit ribosomal protein S8e
BLNAU_17395	small subunit ribosomal protein S8e
BLNAU_509	small subunit ribosomal protein S8e
BLNAU_10369	small subunit ribosomal protein S9e
BLNAU_9172	small subunit ribosomal protein S9e
BLNAU_14800	small subunit ribosomal protein SAe
BLNAU_15426	small subunit ribosomal protein SAe
N/A	small subunit ribosomal protein S29e	manually identified	MPQQLNSHPKKFGPGSRKCSRSCGNTHGLIRKYALNMCRKCFVENSSEIGFNKYR*
