# Supplementary material for: Genomics of Preaxostyla Flagellates Illuminates the Path Towards the Loss of Mitochondria
Source: PLoS Genet. 2023 Dec 7;19(12):e1011050. doi: 10.1371/journal.pgen.1011050 (PMC10703272; doi:10.1371/journal.pgen.1011050)
Supplement: S3 File — (XLSX) [file pgen.1011050.s007.xlsx]

## Sheet: Sheet A
S3 File - orthologous groups
4-letter code	taxon	kingdom	phylum	# seqs	# seqs in OGs	%	accession	reference
MFAP	Aduncisulcus paluster	Metamonada	Fornicata	15443	5813	37.6416	SRP077666	Organelles that illuminate the origins of Trichomonas hydrogenosomes and Giardia mitosomes, Nat Ecol Evol. 2017
MFCM	Carpediemonas membranifera	Metamonada	Fornicata	14312	11175	78.0813	SRP077666	Organelles that illuminate the origins of Trichomonas hydrogenosomes and Giardia mitosomes, Nat Ecol Evol. 2017
MFDB	Dysnectes brevis	Metamonada	Fornicata	10039	5212	51.9175	SRP077666	Organelles that illuminate the origins of Trichomonas hydrogenosomes and Giardia mitosomes, Nat Ecol Evol. 2017
MFEC	Ergobibamus cyprinoides	Metamonada	Fornicata	5150	3470	67.3786	SRP077666	Organelles that illuminate the origins of Trichomonas hydrogenosomes and Giardia mitosomes, Nat Ecol Evol. 2017
MFGL	Giardia intestinalis	Metamonada	Fornicata	6502	4175	64.211	﻿AACB02000000	Genomic minimalism in the early diverging intestinal parasite Giardia lamblia, Science 2007
MFIS	Iotanema spirale	Metamonada	Fornicata	6807	3639	53.4597	GFCE00000000.1	Nuclear genetic codes with a different meaning of the UAG and the UAA codon, BMC Biology 2017
MFKB	Kipferlia bialata	Metamonada	Fornicata	3622	1451	40.0607	DDBJ PRJDB5457	The draft genome of Kipferlia bialata reveals reductive genome evolution in fornicate parasites, PLoS ONE 2018
MFSS	Spironucleus salmonicida	Metamonada	Fornicata	8354	4716	56.452	AUWU00000000.2	The Genome of Spironucleus salmonicida Highlights a Fish Pathogen Adapted to Fluctuating Environments,PLoS Genet. 2014
MFTR	Trepomonas sp. PC1	Metamonada	Fornicata	1898	907	47.7871	GDID01000000	On the reversibility of parasitism: adaptation to a free-living lifestyle via gene acquisitions in the diplomonad Trepomonas sp. PC1, BMC Biol. 2016
MFXA	Chilomastix caulleryi	Metamonada	Fornicata	4295	2771	64.5169	SRP077666	Organelles that illuminate the origins of Trichomonas hydrogenosomes and Giardia mitosomes, Nat Ecol Evol. 2017
MFXU	Chilomastix cuspidata	Metamonada	Fornicata	12550	6617	52.7251	SRP077666	Organelles that illuminate the origins of Trichomonas hydrogenosomes and Giardia mitosomes, Nat Ecol Evol. 2017
MOBN	Blatamonas nauphoetae	Metamonada	Preaxostyla	22447	21624	96.3336	JARBJD000000000	This study
MOME	Monocercomonoides exilis	Metamonada	Preaxostyla	16780	12887	76.7998	LSRY00000000	A Eukaryote without a Mitochondrial Organelle, Curr. Biol. 2016
MOPP	Paratrimastix pyriformis	Metamonada	Preaxostyla	18528	9214	49.7301	JAPMOS000000000	This study
MOSS	Streblomastix strix	Metamonada	Preaxostyla	56706	48523	85.5694	SNRW00000000	Revealing the metabolic capacity of Streblomastix strix and its bacterial symbionts using single-cell metagenomics, PNAS 2019
MOTM	Trimastix marina	Metamonada	Preaxostyla	5189	3185	61.3798	SRP077666	Organelles that illuminate the origins of Trichomonas hydrogenosomes and Giardia mitosomes, Nat Ecol Evol. 2017
MPHM	Histomonas meleagridis	Metamonada	Parabasalia	5555	3980	71.6472	PRJNA172876	A genomic analysis of Histomonas meleagridis through sequencing of a cDNA library, J.Parasitol. 2013
MPTF	Tritrichomonas foetus	Metamonada	Parabasalia	25648	17762	69.253	MLAK01000000	Draft Genome Sequence of Tritrichomonas foetus Strain K, Genome Announc. 2017
MPTV	Trichomonas vaginalis	Metamonada	Parabasalia	97475	89213	91.524	AAHC00000000	Draft Genome Sequence of the Sexually Transmitted Pathogen Trichomonas vaginalis, Science 2007
				337300	256334	75.9958

## Sheet: Sheet B
	Monocercomonoides	Blattamonas	Streblomastix	Paratrimastix	Trimastix	Trichomonas	Tritrichomonas	Histomonas	Giardia	Carpediemonas	Aduncisulcus	Ch. caulleryi	Ch. cuspidata	Kipferlia	Dysnectes	Ergobibamus	Spironucleus	Iotanema	Trepomonas
q2000000			Streblo_st6622,Streblo_st11679,Streblo_st48874,Streblo_st48861,Streblo_st53579,Streblo_st37597,Streblo_st30646,Streblo_st54526,Streblo_st49905,Streblo_st54904,Streblo_st52053,Streblo_st49885,Streblo_st43966,Streblo_st48589,Streblo_st33763,Streblo_st49311,Streblo_st47589,Streblo_st50674,Streblo_st27139,Streblo_st39123,Streblo_st46225,Streblo_st50619,Streblo_st41069,Streblo_st52319,Streblo_st24171,…
q2000001	MONOS_1525,MONOS_9166,MONOS_12454,MONOS_13254,MONOS_14982,MONOS_14981		Streblo_st17,Streblo_st49,Streblo_st57,Streblo_st181,Streblo_st301,Streblo_st684,Streblo_st1493,Streblo_st2301,Streblo_st2306,Streblo_st2330,Streblo_st2456,Streblo_st2840,Streblo_st2971,Streblo_st3049,Streblo_st3957,Streblo_st4018,Streblo_st4428,Streblo_st4443,Streblo_st4777,Streblo_st4817,Streblo_st5560,Streblo_st5873,Streblo_st6151,Streblo_st6337,Streblo_st6642,Streblo_st6710,Streblo_st6933,Str…
q2000002			Streblo_st45935,Streblo_st54164,Streblo_st50013,Streblo_st48277,Streblo_st39537,Streblo_st49676,Streblo_st52006,Streblo_st40899,Streblo_st54286,Streblo_st55192,Streblo_st27910,Streblo_st33436,Streblo_st18597,Streblo_st23099,Streblo_st52828,Streblo_st48170,Streblo_st29302,Streblo_st28812,Streblo_st41609,Streblo_st18321,Streblo_st19597,Streblo_st15750,Streblo_st46771,Streblo_st31666,Streblo_st46603…
q2000003			Streblo_st33226,Streblo_st26461,Streblo_st23819,Streblo_st40327,Streblo_st17432,Streblo_st46617,Streblo_st117,Streblo_st23697,Streblo_st22250,Streblo_st22251,Streblo_st19910,Streblo_st33122,Streblo_st1756,Streblo_st38364,Streblo_st20612,Streblo_st32840,Streblo_st8494,Streblo_st34316,Streblo_st15392,Streblo_st29553,Streblo_st17563,Streblo_st18049,Streblo_st12062,Streblo_st16498,Streblo_st25051,Str…
q2000004	MONOS_15870,MONOS_16068					TVAG_RG_DS113177_34,TVAG_TEG_DS113178_5_5,TVAG_RG_DS113184_21,TVAG_RG_DS113185_10,TVAG_RG_DS113185_25,TVAG_RG_DS113187_11,TVAG_RG_DS113187_29,TVAG_RG_DS113188_13,TVAG_RG_DS113189_24,TVAG_RG_DS113191_5,TVAG_RG_DS113192_22,TVAG_RG_DS113194_15,TVAG_RG_DS113195_13,TVAG_RG_DS113196_6,TVAG_RG_DS113197_11,TVAG_RG_DS113198_8,TVAG_RG_DS113204_1,TVAG_RG_DS113207_9,TVAG_RG_DS113210_25,TVAG_RG_DS113213_13,TV…	gi|1091430611,gi|1091416209
q2000005						TVAG_192970,TVAG_006310,TVAG_390380,TVAG_013670,TVAG_315160,TVAG_150410,TVAG_332510,TVAG_470020,TVAG_086440,TVAG_121640,TVAG_324260,TVAG_287350,TVAG_343000,TVAG_177990,TVAG_452090,TVAG_386090,TVAG_437220,TVAG_384650,TVAG_226860,TVAG_269140,TVAG_044320,TVAG_028870,TVAG_128170,TVAG_282680,TVAG_163300,TVAG_178200,TVAG_432590,TVAG_266650,TVAG_388590,TVAG_028850,TVAG_206330,TVAG_006210,TVAG_498840,TVA…
q2000006						TVAG_040770,TVAG_TEG_DS113177_1_1,TVAG_TEG_DS113177_3_1,TVAG_TEG_DS113177_7_1,TVAG_TEG_DS113178_3_1,TVAG_TEG_DS113178_6_1,TVAG_TEG_DS113180_1_1,TVAG_TEG_DS113181_1_1,TVAG_TEG_DS113182_1_1,TVAG_TEG_DS113182_3_1,TVAG_TEG_DS113182_4_1,TVAG_TEG_DS113183_4_1,TVAG_TEG_DS113183_6_1,TVAG_TEG_DS113183_7_1,TVAG_TEG_DS113184_1_1,TVAG_TEG_DS113184_4_1,TVAG_TEG_DS113184_6_1,TVAG_TEG_DS113185_2_1,TVAG_TEG_DS11…
q2000007						TVAG_TEG_DS114041_1_7,TVAG_014750,TVAG_054940,TVAG_578380,TVAG_581520,TVAG_523860,TVAG_590760,TVAG_411490,TVAG_448360,TVAG_126860,TVAG_343780,TVAG_557660,TVAG_575610,TVAG_540500,TVAG_542890,TVAG_478060,TVAG_509610,TVAG_501000,TVAG_592810,TVAG_502780,TVAG_511060,TVAG_578370,TVAG_563460,TVAG_603210,TVAG_244060,TVAG_530680,TVAG_TEG_DS114044_1_2,TVAG_589860,TVAG_562750,TVAG_113980,TVAG_377600,TVAG_06…
q2000008						TVAG_406220,TVAG_RG_DS113180_2,TVAG_RG_DS113528_3,TVAG_RG_DS113853_5,TVAG_RG_DS138999_1,TVAG_RG_DS114443_8,TVAG_RG_DS128095_1,TVAG_RG_DS120014_2,TVAG_RG_DS128282_1,TVAG_RG_DS113417_16,TVAG_RG_DS113878_1,TVAG_RG_DS144678_1,TVAG_RG_DS144780_1,TVAG_RG_DS152532_1,TVAG_RG_DS147296_1,TVAG_RG_DS119755_1,TVAG_RG_DS113393_1,TVAG_RG_DS125540_1,TVAG_RG_DS126858_1,TVAG_RG_DS139778_1,TVAG_RG_DS114534_1,TVAG_R…
q2000009						TVAG_TEG_DS113179_1_9,TVAG_TEG_DS113210_5_10,TVAG_TEG_DS113236_1_2,TVAG_TEG_DS113651_1_1,TVAG_506790,TVAG_500130,TVAG_502940,TVAG_507910,TVAG_529280,TVAG_115990,TVAG_TEG_DS113184_3_3,TVAG_TEG_DS113189_1_1,TVAG_349310,TVAG_363090,TVAG_TEG_DS114116_1_1,TVAG_420660,TVAG_446450,TVAG_264610,TVAG_181400,TVAG_289920,TVAG_195160,TVAG_214970,TVAG_347030,TVAG_550130,TVAG_549370,TVAG_TEG_DS113183_8_2,TVAG_T…
q2000010						TVAG_093400,TVAG_282500,TVAG_103000,TVAG_444920,TVAG_244640,TVAG_535100,TVAG_601780,TVAG_156160,TVAG_561360,TVAG_331780,TVAG_280300,TVAG_502240,TVAG_014830,TVAG_576070,TVAG_565260,TVAG_607350,TVAG_563330,TVAG_213420,TVAG_261030,TVAG_170710,TVAG_318020,TVAG_214990,TVAG_072890,TVAG_008260,TVAG_282440,TVAG_111610,TVAG_004300,TVAG_316310,TVAG_097140,TVAG_544910,TVAG_318580,TVAG_012180,TVAG_502410,TVA…
q2000011						TVAG_RG_DS113183_3,TVAG_RG_DS113213_6,TVAG_RG_DS113481_2,TVAG_RG_DS113881_3,TVAG_RG_DS114462_3,TVAG_RG_DS114687_5,TVAG_RG_DS119783_2,TVAG_RG_DS121548_2,TVAG_RG_DS126033_1,TVAG_RG_DS126034_1,TVAG_RG_DS130591_1,TVAG_RG_DS135765_1,TVAG_RG_DS150260_1,TVAG_RG_DS150650_1,TVAG_RG_DS151814_1,TVAG_RG_DS118700_1,TVAG_RG_DS123713_1,TVAG_RG_DS113252_28,TVAG_RG_DS118065_2,TVAG_RG_DS118416_2,TVAG_RG_DS143114_1…
q2000012						TVAG_RG_DS119495_1,TVAG_RG_DS117335_2,TVAG_RG_DS134509_1,TVAG_RG_DS114422_4,TVAG_TEG_DS113456_1_7,TVAG_RG_DS149230_1,TVAG_RG_DS119842_1,TVAG_RG_DS125296_1,TVAG_RG_DS137189_1,TVAG_RG_DS136006_1,TVAG_RG_DS143470_1,TVAG_TEG_DS113784_1_6,TVAG_RG_DS142510_1,TVAG_TEG_DS114364_1_1,TVAG_RG_DS118830_3,TVAG_RG_DS120214_2,TVAG_RG_DS113629_17,TVAG_RG_DS114672_2,TVAG_RG_DS129133_2,TVAG_RG_DS141349_1,TVAG_RG_D…
q2000013	MONOS_14943,MONOS_7260,MONOS_6447,MONOS_8005,MONOS_9228,MONOS_6691,MONOS_14498,MONOS_9471,MONOS_16336,MONOS_8769,MONOS_13517,MONOS_9632,MONOS_9603,MONOS_15130,MONOS_11249,MONOS_8629,MONOS_9237,MONOS_8845,MONOS_15908,MONOS_6818,MONOS_13315,MONOS_13941,MONOS_8029,MONOS_9721,MONOS_13224,MONOS_16134,MONOS_8155,MONOS_9769,MONOS_7129,MONOS_8994,MONOS_9720,MONOS_14291,MONOS_11134,MONOS_10370,MONOS_15170…
q2000014						TVAG_RG_DS113179_6,TVAG_RG_DS147196_1,TVAG_RG_DS141169_1,TVAG_RG_DS147975_1,TVAG_RG_DS145047_1,TVAG_RG_DS113330_8,TVAG_RG_DS118745_1,TVAG_RG_DS137552_1,TVAG_RG_DS113228_8,TVAG_RG_DS113873_3,TVAG_RG_DS144602_1,TVAG_RG_DS113262_10,TVAG_RG_DS113267_20,TVAG_RG_DS113451_23,TVAG_RG_DS114588_1,TVAG_RG_DS141090_1,TVAG_RG_DS113423_19,TVAG_RG_DS114612_5,TVAG_RG_DS121476_1,TVAG_RG_DS122775_1,TVAG_RG_DS11957…
q2000015						TVAG_RG_DS139642_1,TVAG_RG_DS142096_1,TVAG_TEG_DS114269_1_1,TVAG_RG_DS116590_1,TVAG_RG_DS151448_1,TVAG_RG_DS117277_2,TVAG_RG_DS118682_1,TVAG_RG_DS132257_1,TVAG_RG_DS140022_1,TVAG_RG_DS136512_1,TVAG_RG_DS140536_1,TVAG_RG_DS150194_1,TVAG_RG_DS146702_1,TVAG_RG_DS136687_1,TVAG_RG_DS144438_1,TVAG_RG_DS146749_2,TVAG_RG_DS143333_1,TVAG_RG_DS147360_1,TVAG_RG_DS138088_1,TVAG_TEG_DS113222_2_6,TVAG_TEG_DS11…
q2000016						TVAG_456200,TVAG_491410,TVAG_477670,TVAG_005590,TVAG_422150,TVAG_RG_DS117767_4,TVAG_403920,TVAG_104940,TVAG_215460,TVAG_RG_DS119876_3,TVAG_524330,TVAG_534230,TVAG_586290,TVAG_541970,TVAG_245410,TVAG_461610,TVAG_479440,TVAG_RG_DS115537_1,TVAG_266200,TVAG_492020,TVAG_437790,TVAG_375790,TVAG_482990,TVAG_534760,TVAG_081160,TVAG_466350,TVAG_389540,TVAG_TEG_DS113232_3_6,TVAG_246400,TVAG_593710,TVAG_357…
q2000017						TVAG_TEG_DS113179_1_6,TVAG_TEG_DS113187_6_4,TVAG_TEG_DS113372_2_15,TVAG_TEG_DS113861_1_3,TVAG_008560,TVAG_535730,TVAG_TEG_DS113519_1_13,TVAG_TEG_DS113567_2_4,TVAG_571600,TVAG_512560,TVAG_155790,TVAG_244070,TVAG_TEG_DS114764_1_7,TVAG_TEG_DS113832_1_5,TVAG_512190,TVAG_201040,TVAG_595400,TVAG_554900,TVAG_541890,TVAG_210670,TVAG_027500,TVAG_075060,TVAG_426050,TVAG_TEG_DS113565_3_4,TVAG_590180,TVAG_33…
q2000018						TVAG_TEG_DS113178_5_6,TVAG_TEG_DS113180_6_2,TVAG_TEG_DS113184_5_18,TVAG_TEG_DS113184_8_2,TVAG_TEG_DS113187_8_2,TVAG_TEG_DS113189_1_15,TVAG_TEG_DS113192_1_2,TVAG_TEG_DS113193_1_4,TVAG_TEG_DS113215_2_2,TVAG_TEG_DS113215_3_2,TVAG_TEG_DS113219_5_13,TVAG_TEG_DS113220_2_1,TVAG_TEG_DS113221_2_10,TVAG_TEG_DS113224_3_7,TVAG_TEG_DS113226_4_16,TVAG_TEG_DS113232_5_2,TVAG_291290,TVAG_TEG_DS113239_3_2,TVAG_TEG…
q2000019						TVAG_TEG_DS113177_5_8,TVAG_RG_DS113323_27,TVAG_RG_DS113439_19,TVAG_TEG_DS113709_2_8,TVAG_RG_DS117425_4,TVAG_RG_DS120319_3,TVAG_RG_DS120703_2,TVAG_RG_DS128423_1,TVAG_RG_DS141692_1,TVAG_RG_DS145480_1,TVAG_RG_DS134175_2,TVAG_RG_DS113226_19,TVAG_RG_DS114396_3,TVAG_RG_DS113976_6,TVAG_RG_DS126751_3,TVAG_RG_DS131551_2,TVAG_RG_DS138237_2,TVAG_RG_DS142681_2,TVAG_RG_DS116236_4,TVAG_RG_DS136058_1,TVAG_RG_DS…
q2000020						TVAG_TEG_DS113273_2_6,TVAG_TEG_DS113376_2_6,TVAG_TEG_DS113376_2_7,TVAG_TEG_DS113414_2_11,TVAG_TEG_DS113414_2_12,TVAG_TEG_DS113472_1_13,TVAG_TEG_DS113472_1_14,TVAG_TEG_DS113535_1_6,TVAG_TEG_DS113535_1_7,TVAG_TEG_DS113593_1_4,TVAG_TEG_DS113613_1_11,TVAG_TEG_DS113613_1_12,TVAG_RG_DS113672_18,TVAG_TEG_DS113880_1_8,TVAG_TEG_DS113880_1_9,TVAG_RG_DS113888_5,TVAG_TEG_DS114018_1_3,TVAG_TEG_DS114018_1_4,TV…
q2000021		BLNAU_1455,BLNAU_18024,BLNAU_13372,BLNAU_19907,BLNAU_23074,BLNAU_7109,BLNAU_22178,BLNAU_21406,BLNAU_17023,BLNAU_24505,BLNAU_20141,BLNAU_25072,BLNAU_23584,BLNAU_22717,BLNAU_25056,BLNAU_1018,BLNAU_18141,BLNAU_9843,BLNAU_21356,BLNAU_20107,BLNAU_20779,BLNAU_12058,BLNAU_9951,BLNAU_8069,BLNAU_11175,BLNAU_3413,BLNAU_16191,BLNAU_8427,BLNAU_17721,BLNAU_20767,BLNAU_16356,BLNAU_12429,BLNAU_14333,BLNAU_9100,…
q2000022						TVAG_RG_DS113177_8,TVAG_RG_DS113554_1,TVAG_RG_DS114946_5,TVAG_RG_DS119734_1,TVAG_TEG_DS113455_1_10,TVAG_TEG_DS113283_3_13,TVAG_RG_DS113365_7,TVAG_RG_DS114270_5,TVAG_RG_DS115079_1,TVAG_RG_DS116706_2,TVAG_RG_DS113189_12,TVAG_RG_DS113488_2,TVAG_RG_DS114432_2,TVAG_RG_DS117275_2,TVAG_RG_DS138407_1,TVAG_RG_DS113848_4,TVAG_RG_DS113383_12,TVAG_RG_DS113507_7,TVAG_RG_DS115769_2,TVAG_RG_DS116896_1,TVAG_RG_D…
q2000023						TVAG_TEG_DS113180_5_11,TVAG_TEG_DS113180_6_3,TVAG_RG_DS113183_1,TVAG_TEG_DS113184_5_17,TVAG_TEG_DS113184_8_3,TVAG_TEG_DS113185_1_8,TVAG_RG_DS113187_3,TVAG_TEG_DS113187_2_13,TVAG_TEG_DS113187_8_3,TVAG_RG_DS113188_8,TVAG_TEG_DS113189_1_14,TVAG_TEG_DS113192_1_1,TVAG_TEG_DS113193_1_5,TVAG_TEG_DS113208_3_11,TVAG_TEG_DS113215_2_3,TVAG_TEG_DS113215_3_3,TVAG_RG_DS113218_3,TVAG_RG_DS113220_5,TVAG_TEG_DS11…
q2000024			Streblo_st18,Streblo_st23645,Streblo_st19509,Streblo_st55746,Streblo_st56636,Streblo_st22773,Streblo_st50,Streblo_st28451,Streblo_st52455,Streblo_st4442,Streblo_st16573,Streblo_st33533,Streblo_st44926,Streblo_st50815,Streblo_st26816,Streblo_st46155,Streblo_st7009,Streblo_st55456,Streblo_st8771,Streblo_st46821,Streblo_st13834,Streblo_st3939,Streblo_st1571,Streblo_st50084,Streblo_st44597,Streblo_st…
q2000025						TVAG_RG_DS118313_1,TVAG_RG_DS146093_1,TVAG_RG_DS148919_2,TVAG_RG_DS114858_2,TVAG_RG_DS139054_1,TVAG_RG_DS146452_1,TVAG_RG_DS115903_2,TVAG_RG_DS138736_1,TVAG_RG_DS115720_1,TVAG_RG_DS132051_1,TVAG_RG_DS121377_2,TVAG_RG_DS120391_2,TVAG_RG_DS115004_1,TVAG_RG_DS127490_2,TVAG_RG_DS119722_1,TVAG_RG_DS137977_1,TVAG_RG_DS145600_1,TVAG_RG_DS139766_1,TVAG_RG_DS145108_1,TVAG_RG_DS131807_1,TVAG_RG_DS123579_1,…
q2000026						TVAG_RG_DS113177_1,TVAG_RG_DS113177_33,TVAG_RG_DS113178_20,TVAG_RG_DS113178_6,TVAG_RG_DS113179_11,TVAG_RG_DS113180_26,TVAG_TEG_DS113181_2_5,TVAG_TEG_DS113181_3_8,TVAG_RG_DS113182_8,TVAG_RG_DS113185_7,TVAG_TEG_DS113188_3_15,TVAG_RG_DS113191_13,TVAG_RG_DS113192_16,TVAG_RG_DS113192_29,TVAG_TEG_DS113192_6_6,TVAG_RG_DS113193_32,TVAG_RG_DS113193_36,TVAG_TEG_DS113193_2_19,TVAG_RG_DS113196_10,TVAG_RG_DS1…
q2000027						TVAG_TEG_DS113178_5_7,TVAG_TEG_DS113208_2_1,TVAG_095970,TVAG_TEG_DS113239_1_7,TVAG_394190,TVAG_492890,TVAG_408990,TVAG_548360,TVAG_242700,TVAG_477580,TVAG_409580,TVAG_524090,TVAG_472530,TVAG_032350,TVAG_571700,TVAG_599350,TVAG_592240,TVAG_599230,TVAG_TEG_DS113215_2_1,TVAG_325250,TVAG_399890,TVAG_037160,TVAG_600370,TVAG_559400,TVAG_131640,TVAG_450100,TVAG_414750,TVAG_242070,TVAG_257850,TVAG_049380…
q2000028			Streblo_st27164,Streblo_st7902,Streblo_st7905,Streblo_st13919,Streblo_st1557,Streblo_st53603,Streblo_st38374,Streblo_st10120,Streblo_st11574,Streblo_st4234,Streblo_st31407,Streblo_st29627,Streblo_st12023,Streblo_st16271,Streblo_st46941,Streblo_st44802,Streblo_st35472,Streblo_st14113,Streblo_st33717,Streblo_st35524,Streblo_st29176,Streblo_st5301,Streblo_st46133,Streblo_st40296,Streblo_st38357,Stre…
q2000029						TVAG_TEG_DS113178_2_10,TVAG_RG_DS113185_11,TVAG_TEG_DS113188_3_4,TVAG_RG_DS113192_27,TVAG_TEG_DS113192_6_19,TVAG_RG_DS113194_20,TVAG_RG_DS113199_19,TVAG_RG_DS113201_9,TVAG_TEG_DS113227_1_4,TVAG_RG_DS113237_10,TVAG_RG_DS113246_31,TVAG_TEG_DS113248_5_4,TVAG_RG_DS113256_11,TVAG_RG_DS113257_10,TVAG_RG_DS113265_8,TVAG_RG_DS113268_10,TVAG_RG_DS113269_1,TVAG_RG_DS113284_3,TVAG_RG_DS113300_2,TVAG_RG_DS11…
q2000030						TVAG_RG_DS123235_1,TVAG_RG_DS139786_2,TVAG_RG_DS123603_1,TVAG_556030,TVAG_RG_DS124988_2,TVAG_RG_DS125570_1,TVAG_RG_DS128642_1,TVAG_RG_DS133841_2,TVAG_531440,TVAG_RG_DS142587_1,TVAG_RG_DS124353_1,TVAG_559110,TVAG_RG_DS132506_1,TVAG_RG_DS128472_2,TVAG_RG_DS132205_1,TVAG_RG_DS131459_2,TVAG_RG_DS123475_1,TVAG_RG_DS142532_1,TVAG_RG_DS135502_1,TVAG_RG_DS129227_1,TVAG_RG_DS130151_2,TVAG_RG_DS131738_1,TV…
q2000031						TVAG_RG_DS113177_25,TVAG_RG_DS128204_1,TVAG_RG_DS135842_1,TVAG_RG_DS114179_1,TVAG_RG_DS113926_3,TVAG_RG_DS117042_2,TVAG_RG_DS128157_1,TVAG_RG_DS116314_2,TVAG_RG_DS113231_10,TVAG_RG_DS113335_1,TVAG_RG_DS113843_16,TVAG_RG_DS147770_1,TVAG_RG_DS147868_2,TVAG_RG_DS137476_1,TVAG_RG_DS148693_1,TVAG_RG_DS114124_1,TVAG_RG_DS114727_5,TVAG_RG_DS141215_1,TVAG_RG_DS146371_1,TVAG_TEG_DS113213_1_13,TVAG_RG_DS11…
q2000032						TVAG_070220,TVAG_071230,TVAG_TEG_DS113178_2_4,TVAG_378640,TVAG_199620,TVAG_165980,TVAG_166270,TVAG_167370,TVAG_282880,TVAG_TEG_DS113192_6_4,TVAG_171930,TVAG_173060,TVAG_TEG_DS113194_1_4,TVAG_238720,TVAG_239270,TVAG_021980,TVAG_365370,TVAG_TEG_DS113206_4_3,TVAG_214780,TVAG_TEG_DS113211_1_19,TVAG_463020,TVAG_TEG_DS113220_3_7,TVAG_122990,TVAG_113420,TVAG_TEG_DS113223_1_10,TVAG_010900,TVAG_234850,TVA…
q2000033			Streblo_st12410,Streblo_st21829,Streblo_st7752,Streblo_st19045,Streblo_st8960,Streblo_st14650,Streblo_st7395,Streblo_st8437,Streblo_st9455,Streblo_st12778,Streblo_st4790,Streblo_st6084,Streblo_st3555,Streblo_st20075,Streblo_st14211,Streblo_st12727,Streblo_st31894,Streblo_st3222,Streblo_st19539,Streblo_st11914,Streblo_st6580,Streblo_st20518,Streblo_st26543,Streblo_st7884,Streblo_st20195,Streblo_st…
q2000034						TVAG_TEG_DS113179_1_7,TVAG_TEG_DS113764_1_5,TVAG_541200,TVAG_539060,TVAG_TEG_DS113314_2_3,TVAG_169690,TVAG_482530,TVAG_540450,TVAG_362280,TVAG_174290,TVAG_460470,TVAG_324830,TVAG_191890,TVAG_530170,TVAG_544430,TVAG_TEG_DS113555_1_4,TVAG_TEG_DS113444_1_10,TVAG_512550,TVAG_563190,TVAG_556440,TVAG_389000,TVAG_TEG_DS113362_1_4,TVAG_TEG_DS114182_1_2,TVAG_479990,TVAG_555790,TVAG_243200,TVAG_502380,TVAG…
q2000035						TVAG_TEG_DS113179_1_3,TVAG_RG_DS132770_1,TVAG_RG_DS114474_7,TVAG_RG_DS114888_3,TVAG_RG_DS116616_3,TVAG_RG_DS120863_2,TVAG_RG_DS122423_1,TVAG_RG_DS129212_1,TVAG_RG_DS129478_1,TVAG_RG_DS116417_1,TVAG_RG_DS121733_3,TVAG_RG_DS124711_1,TVAG_TEG_DS113528_1_4,TVAG_RG_DS115016_3,TVAG_RG_DS116608_2,TVAG_RG_DS119768_2,TVAG_RG_DS125627_1,TVAG_RG_DS141693_2,TVAG_RG_DS142628_1,TVAG_RG_DS146709_1,TVAG_RG_DS149…
q2000036						TVAG_TEG_DS113180_5_9,TVAG_TEG_DS113234_3_2,TVAG_RG_DS116462_1,TVAG_RG_DS121713_2,TVAG_RG_DS122071_1,TVAG_RG_DS133009_1,TVAG_RG_DS137312_1,TVAG_RG_DS142713_1,TVAG_RG_DS142265_1,TVAG_TEG_DS113755_1_3,TVAG_RG_DS114558_2,TVAG_RG_DS119903_2,TVAG_RG_DS143885_1,TVAG_TEG_DS113323_2_14,TVAG_TEG_DS113546_1_5,TVAG_TEG_DS113595_2_4,TVAG_TEG_DS114197_1_4,TVAG_RG_DS121090_1,TVAG_RG_DS140458_1,TVAG_TEG_DS11363…
q2000037						TVAG_216590,TVAG_184780,TVAG_097270,TVAG_541410,TVAG_553800,TVAG_TEG_DS113194_1_12,TVAG_212140,TVAG_040650,TVAG_015080,TVAG_040540,TVAG_427840,TVAG_526600,TVAG_085430,TVAG_513760,TVAG_TEG_DS113213_1_6,TVAG_027610,TVAG_196060,TVAG_043210,TVAG_496820,TVAG_372280,TVAG_208060,TVAG_191290,TVAG_449660,TVAG_439990,TVAG_355290,TVAG_600960,TVAG_492460,TVAG_415180,TVAG_513170,TVAG_512530,TVAG_550960,TVAG_5…
q2000038						TVAG_RG_DS113186_11,TVAG_RG_DS113210_38,TVAG_RG_DS113217_32,TVAG_RG_DS113223_18,TVAG_TEG_DS113243_1_11,TVAG_RG_DS113251_8,TVAG_RG_DS113252_21,TVAG_RG_DS113292_21,TVAG_RG_DS113296_17,TVAG_TEG_DS113308_1_4,TVAG_RG_DS113313_8,TVAG_RG_DS113323_24,TVAG_RG_DS113352_21,TVAG_RG_DS113424_10,TVAG_TEG_DS113642_1_4,TVAG_TEG_DS113709_2_6,TVAG_RG_DS113843_3,TVAG_RG_DS114342_8,TVAG_RG_DS114947_2,TVAG_RG_DS11509…
q2000039						TVAG_372450,TVAG_485060,TVAG_490340,TVAG_339700,TVAG_TEG_DS113576_3_13,TVAG_295790,TVAG_265720,TVAG_304680,TVAG_231380,TVAG_TEG_DS113589_1_2,TVAG_096480,TVAG_096620,TVAG_188960,TVAG_134360,TVAG_180810,TVAG_357780,TVAG_357990,TVAG_286990,TVAG_317660,TVAG_114130,TVAG_449690,TVAG_449900,TVAG_425060,TVAG_468750,TVAG_215280,TVAG_241110,TVAG_139950,TVAG_140240,TVAG_412900,TVAG_408480,TVAG_015410,TVAG_T…
q2000040						TVAG_TEG_DS113178_2_6,TVAG_184760,TVAG_093140,TVAG_238450,TVAG_TEG_DS113188_3_8,TVAG_283810,TVAG_TEG_DS113192_6_15,TVAG_RG_DS113193_12,TVAG_TEG_DS113193_2_9,TVAG_437530,TVAG_163100,TVAG_238760,TVAG_239230,TVAG_RG_DS113197_29,TVAG_192860,TVAG_193350,TVAG_432390,TVAG_TEG_DS113205_2_9,TVAG_TEG_DS113206_4_13,TVAG_TEG_DS113213_1_8,TVAG_TEG_DS113219_1_10,TVAG_113460,TVAG_RG_DS113227_5,TVAG_453420,TVAG_…
q2000041						TVAG_RG_DS113177_31,TVAG_RG_DS113178_5,TVAG_RG_DS113179_29,TVAG_RG_DS113179_8,TVAG_RG_DS113179_9,TVAG_RG_DS113180_18,TVAG_RG_DS113180_8,TVAG_RG_DS113181_1,TVAG_RG_DS113182_3,TVAG_RG_DS113183_19,TVAG_RG_DS113184_8,TVAG_RG_DS113185_20,TVAG_RG_DS113187_32,TVAG_RG_DS113189_15,TVAG_RG_DS113189_9,TVAG_RG_DS113190_11,TVAG_RG_DS113193_15,TVAG_RG_DS113193_29,TVAG_RG_DS113196_13,TVAG_RG_DS113196_8,TVAG_RG_…
q2000042						TVAG_RG_DS113178_16,TVAG_RG_DS113179_20,TVAG_TEG_DS113181_2_10,TVAG_RG_DS113182_10,TVAG_RG_DS113190_10,TVAG_RG_DS113191_15,TVAG_RG_DS113192_26,TVAG_RG_DS113192_3,TVAG_RG_DS113193_50,TVAG_TEG_DS113193_2_14,TVAG_RG_DS113194_21,TVAG_RG_DS113195_4,TVAG_RG_DS113197_18,TVAG_RG_DS113200_8,TVAG_RG_DS113201_13,TVAG_TEG_DS113206_4_9,TVAG_TEG_DS113213_1_11,TVAG_RG_DS113217_10,TVAG_TEG_DS113219_1_6,TVAG_TEG_…
q2000043						TVAG_RG_DS116365_1,TVAG_TEG_DS113177_5_10,TVAG_RG_DS121708_2,TVAG_RG_DS135150_1,TVAG_RG_DS139201_1,TVAG_RG_DS147231_1,TVAG_RG_DS115726_1,TVAG_RG_DS135107_3,TVAG_RG_DS148367_1,TVAG_RG_DS147288_1,TVAG_RG_DS147794_1,TVAG_TEG_DS113716_1_7,TVAG_RG_DS115321_5,TVAG_RG_DS123432_1,TVAG_RG_DS142184_1,TVAG_RG_DS149612_1,TVAG_RG_DS150399_1,TVAG_RG_DS113323_23,TVAG_RG_DS124177_1,TVAG_RG_DS125667_3,TVAG_RG_DS1…
q2000044						TVAG_118880,TVAG_424620,TVAG_285800,TVAG_205120,TVAG_492480,TVAG_385930,TVAG_211140,TVAG_341740,TVAG_603400,TVAG_TEG_DS113361_1_10,TVAG_051370,TVAG_195210,TVAG_551730,TVAG_227490,TVAG_064440,TVAG_089930,TVAG_137070,TVAG_177640,TVAG_425700,TVAG_438620,TVAG_466570,TVAG_389520,TVAG_137710,TVAG_328720,TVAG_058990,TVAG_369430,TVAG_298770,TVAG_320560,TVAG_469750,TVAG_224170,TVAG_081180,TVAG_058590,TVAG…
q2000045						TVAG_RG_DS113761_8,TVAG_RG_DS131474_1,TVAG_RG_DS150133_1,TVAG_RG_DS120055_1,TVAG_RG_DS132699_1,TVAG_RG_DS124464_1,TVAG_RG_DS127457_1,TVAG_RG_DS130751_1,TVAG_RG_DS123022_1,TVAG_RG_DS140849_1,TVAG_RG_DS126589_1,TVAG_RG_DS125897_1,TVAG_RG_DS126749_1,TVAG_RG_DS123781_1,TVAG_RG_DS130997_1,TVAG_RG_DS121777_1,TVAG_RG_DS115387_1,TVAG_RG_DS133240_1,TVAG_RG_DS128375_1,TVAG_RG_DS143287_2,TVAG_RG_DS132292_1,…
q2000046						TVAG_070610,TVAG_070620,TVAG_004850,TVAG_261920,TVAG_252520,TVAG_252530,TVAG_278840,TVAG_247830,TVAG_532330,TVAG_123310,TVAG_307070,TVAG_TEG_DS113180_5_16,TVAG_468980,TVAG_385250,TVAG_526860,TVAG_206990,TVAG_549310,TVAG_272090,TVAG_223080,TVAG_516740,TVAG_284940,TVAG_009410,TVAG_353150,TVAG_290690,TVAG_592740,TVAG_448960,TVAG_TEG_DS113191_1_1,TVAG_TEG_DS113289_4_13,TVAG_TEG_DS113292_2_1,TVAG_1571…
q2000047						TVAG_051460,TVAG_TEG_DS113178_2_1,TVAG_RG_DS113179_28,TVAG_RG_DS113181_24,TVAG_TEG_DS113181_3_9,TVAG_RG_DS113182_9,TVAG_RG_DS113185_29,TVAG_RG_DS113186_6,TVAG_RG_DS113187_10,TVAG_RG_DS113188_21,TVAG_RG_DS113190_8,TVAG_RG_DS113191_10,TVAG_RG_DS113191_23,TVAG_RG_DS113193_7,TVAG_TEG_DS113194_1_1,TVAG_RG_DS113195_11,TVAG_RG_DS113197_23,TVAG_RG_DS113201_5,TVAG_RG_DS113203_10,TVAG_RG_DS113206_21,TVAG_T…
q2000048						TVAG_118930,TVAG_163620,TVAG_059400,TVAG_179710,TVAG_371820,TVAG_094220,TVAG_144530,TVAG_447930,TVAG_433960,TVAG_242560,TVAG_477230,TVAG_022920,TVAG_363910,TVAG_016370,TVAG_005740,TVAG_063700,TVAG_433980,TVAG_364000,TVAG_171860,TVAG_027180,TVAG_248690,TVAG_056830,TVAG_027210,TVAG_075490,TVAG_071420,TVAG_137780,TVAG_327050,TVAG_363850,TVAG_363820,TVAG_170410,TVAG_077890,TVAG_159400,TVAG_370880,TVA…	gi|1091437415											Gene.1109
q2000049						TVAG_071210,TVAG_184750,TVAG_477260,TVAG_283820,TVAG_TEG_DS113213_1_9,TVAG_TEG_DS113226_4_8,TVAG_341010,TVAG_159590,TVAG_373150,TVAG_467650,TVAG_389510,TVAG_118660,TVAG_137720,TVAG_TEG_DS113355_1_9,TVAG_486270,TVAG_308270,TVAG_057230,TVAG_313820,TVAG_RG_DS113520_3,TVAG_TEG_DS113555_1_9,TVAG_304750,TVAG_TEG_DS113597_3_3,TVAG_181830,TVAG_489490,TVAG_496850,TVAG_TEG_DS114014_2_5,TVAG_445630,TVAG_312…
q2000050			Streblo_st23260,Streblo_st37479,Streblo_st51311,Streblo_st44215,Streblo_st25706,Streblo_st29862,Streblo_st35844,Streblo_st35289,Streblo_st48656,Streblo_st40036,Streblo_st24464,Streblo_st42609,Streblo_st24461,Streblo_st32616,Streblo_st39706,Streblo_st43203,Streblo_st17419,Streblo_st13995,Streblo_st22626,Streblo_st9257,Streblo_st45695,Streblo_st28289,Streblo_st12061,Streblo_st42267,Streblo_st14686,…
q2000051						TVAG_061750,TVAG_039390,TVAG_328710,TVAG_268540,TVAG_428470,TVAG_443820,TVAG_564540,TVAG_596090,TVAG_449990,TVAG_089480,TVAG_148150,TVAG_370740,TVAG_063960,TVAG_315480,TVAG_481800,TVAG_465690,TVAG_RG_DS115445_1,TVAG_202380,TVAG_196040,TVAG_516860,TVAG_197560,TVAG_281270,TVAG_419070,TVAG_131670,TVAG_133550,TVAG_420550,TVAG_RG_DS113879_3,TVAG_366540,TVAG_279630,TVAG_RG_DS119172_2,TVAG_301510,TVAG_1…
q2000052			Streblo_st191,Streblo_st1079,Streblo_st1080,Streblo_st1906,Streblo_st2200,Streblo_st2201,Streblo_st3683,Streblo_st5461,Streblo_st9585,Streblo_st10379,Streblo_st10759,Streblo_st10817,Streblo_st12767,Streblo_st13418,Streblo_st14171,Streblo_st15511,Streblo_st16656,Streblo_st17062,Streblo_st18002,Streblo_st21966,Streblo_st25316,Streblo_st25910,Streblo_st28765,Streblo_st30689,Streblo_st31553,Streblo_s…
q2000053			Streblo_st37662,Streblo_st10337,Streblo_st40149,Streblo_st40545,Streblo_st31142,Streblo_st31297,Streblo_st49720,Streblo_st16870,Streblo_st18975,Streblo_st36443,Streblo_st37056,Streblo_st37570,Streblo_st46166,Streblo_st41954,Streblo_st40859,Streblo_st43838,Streblo_st21377,Streblo_st35131,Streblo_st40491,Streblo_st41540,Streblo_st33997,Streblo_st38826,Streblo_st38044,Streblo_st42986,Streblo_st27485…
q2000054			Streblo_st47157,Streblo_st53435,Streblo_st15522,Streblo_st37856,Streblo_st3968,Streblo_st34004,Streblo_st43291,Streblo_st24691,Streblo_st35731,Streblo_st41311,Streblo_st24055,Streblo_st26722,Streblo_st4498,Streblo_st10615,Streblo_st47748,Streblo_st22959,Streblo_st30957,Streblo_st13026,Streblo_st37569,Streblo_st32235,Streblo_st49776,Streblo_st33481,Streblo_st36706,Streblo_st43176,Streblo_st43355,S…
q2000055						TVAG_071540,TVAG_100650,TVAG_295170,TVAG_592360,TVAG_212960,TVAG_082760,TVAG_352410,TVAG_236950,TVAG_193540,TVAG_085760,TVAG_474600,TVAG_053410,TVAG_100360,TVAG_171580,TVAG_061780,TVAG_368820,TVAG_103020,TVAG_515960,TVAG_522600,TVAG_534620,TVAG_016480,TVAG_448320,TVAG_065070,TVAG_098810,TVAG_236010,TVAG_406010,TVAG_380120,TVAG_372240,TVAG_346340,TVAG_065140,TVAG_422080,TVAG_172260,TVAG_405860,TVA…
q2000056						TVAG_RG_DS113177_12,TVAG_TEG_DS113177_5_17,TVAG_TEG_DS113181_2_6,TVAG_RG_DS113194_11,TVAG_RG_DS113199_20,TVAG_RG_DS113209_3,TVAG_TEG_DS113216_1_3,TVAG_TEG_DS113219_1_21,TVAG_TEG_DS113219_2_16,TVAG_TEG_DS113219_2_5,TVAG_TEG_DS113223_3_7,TVAG_RG_DS113226_13,TVAG_RG_DS113231_13,TVAG_RG_DS113240_3,TVAG_RG_DS113252_33,TVAG_RG_DS113255_18,TVAG_RG_DS113255_2,TVAG_RG_DS113276_15,TVAG_RG_DS113277_2,TVAG_R…
q2000057	MONOS_25,MONOS_6434,MONOS_14007,MONOS_7833,MONOS_15761,MONOS_15888,MONOS_7841,MONOS_3684,MONOS_10306,MONOS_10966,MONOS_13710,MONOS_699,MONOS_2158,MONOS_8908,MONOS_13064,MONOS_6724,MONOS_4396,MONOS_10171,MONOS_6421,MONOS_16469,MONOS_7634,MONOS_10022,MONOS_7768,MONOS_1468,MONOS_12941,MONOS_1419,MONOS_3644,MONOS_15581,MONOS_9183,MONOS_3123,MONOS_7758,MONOS_7847,MONOS_3648,MONOS_16414,MONOS_10013,MON…
q2000058						TVAG_TEG_DS113177_5_16,TVAG_TEG_DS113181_3_6,TVAG_TEG_DS113188_3_13,TVAG_TEG_DS113192_6_8,TVAG_RG_DS113193_30,TVAG_TEG_DS113219_2_15,TVAG_RG_DS113240_10,TVAG_RG_DS113246_2,TVAG_RG_DS113272_4,TVAG_TEG_DS113286_2_3,TVAG_RG_DS113313_4,TVAG_RG_DS113315_2,TVAG_TEG_DS113322_3_2,TVAG_RG_DS113323_18,TVAG_RG_DS113326_7,TVAG_TEG_DS113326_1_2,TVAG_RG_DS113341_10,TVAG_RG_DS113353_12,TVAG_TEG_DS113361_1_14,TV…
q2000059						TVAG_TEG_DS113177_5_12,TVAG_RG_DS115397_6,TVAG_RG_DS123918_2,TVAG_RG_DS132775_3,TVAG_RG_DS134110_2,TVAG_RG_DS114852_4,TVAG_RG_DS115777_1,TVAG_RG_DS122016_2,TVAG_RG_DS123475_3,TVAG_RG_DS132177_1,TVAG_RG_DS127965_2,TVAG_RG_DS128458_1,TVAG_RG_DS120719_2,TVAG_RG_DS129485_1,TVAG_RG_DS113206_37,TVAG_RG_DS113244_13,TVAG_TEG_DS113248_5_12,TVAG_RG_DS113512_11,TVAG_RG_DS116961_1,TVAG_RG_DS118631_2,TVAG_RG_…
q2000060			Streblo_st21948,Streblo_st13180,Streblo_st32492,Streblo_st5145,Streblo_st2148,Streblo_st16998,Streblo_st5149,Streblo_st9842,Streblo_st41151,Streblo_st6001,Streblo_st24689,Streblo_st14825,Streblo_st31526,Streblo_st22890,Streblo_st17458,Streblo_st27670,Streblo_st12978,Streblo_st6031,Streblo_st27852,Streblo_st22765,Streblo_st32431,Streblo_st26660,Streblo_st31159,Streblo_st31837,Streblo_st10640,Streb…
q2000061						TVAG_RG_DS113180_37,TVAG_RG_DS113189_3,TVAG_RG_DS113189_5,TVAG_RG_DS113193_10,TVAG_RG_DS113193_2,TVAG_RG_DS113196_11,TVAG_RG_DS113221_30,TVAG_RG_DS113232_10,TVAG_RG_DS113242_19,TVAG_RG_DS113253_3,TVAG_RG_DS113262_18,TVAG_RG_DS113265_12,TVAG_RG_DS113274_10,TVAG_RG_DS113279_9,TVAG_RG_DS113286_1,TVAG_RG_DS113287_15,TVAG_RG_DS113307_12,TVAG_RG_DS113307_31,TVAG_RG_DS113330_11,TVAG_RG_DS113336_9,TVAG_R…
q2000062						TVAG_TEG_DS113180_4_10,TVAG_TEG_DS113180_5_5,TVAG_TEG_DS113184_5_12,TVAG_TEG_DS113187_8_7,TVAG_RG_DS113188_39,TVAG_TEG_DS113193_1_10,TVAG_RG_DS113205_2,TVAG_TEG_DS113210_4_11,TVAG_TEG_DS113216_4_7,TVAG_RG_DS113217_19,TVAG_083920,TVAG_TEG_DS113222_2_7,TVAG_TEG_DS113224_3_5,TVAG_TEG_DS113226_4_10,TVAG_TEG_DS113236_2_6,TVAG_TEG_DS113239_1_4,TVAG_TEG_DS113239_3_9,TVAG_TEG_DS113242_2_4,TVAG_TEG_DS1132…
q2000063						TVAG_120260,TVAG_322840,TVAG_535940,TVAG_373200,TVAG_464830,TVAG_109060,TVAG_351180,TVAG_155590,TVAG_526990,TVAG_534480,TVAG_145770,TVAG_390090,TVAG_381840,TVAG_347060,TVAG_406230,TVAG_061640,TVAG_185030,TVAG_094520,TVAG_254600,TVAG_270020,TVAG_482580,TVAG_605060,TVAG_387610,TVAG_413690,TVAG_565600,TVAG_405870,TVAG_212660,TVAG_244720,TVAG_031530,TVAG_380990,TVAG_517370,TVAG_557510,TVAG_191020,TVA…
q2000064						TVAG_TEG_DS113180_5_10,TVAG_TEG_DS113189_1_13,TVAG_TEG_DS113270_4_3,TVAG_TEG_DS113362_2_2,TVAG_TEG_DS113376_2_4,TVAG_TEG_DS113625_1_7,TVAG_TEG_DS113882_1_8,TVAG_TEG_DS114005_1_4,TVAG_060600,TVAG_152150,TVAG_427910,TVAG_175080,TVAG_422110,TVAG_141340,TVAG_139870,TVAG_428390,TVAG_518390,TVAG_560980,TVAG_509270,TVAG_565220,TVAG_135810,TVAG_TEG_DS113185_1_7,TVAG_TEG_DS113193_4_5,TVAG_TEG_DS113221_2_8…
q2000065			Streblo_st2289,Streblo_st39934,Streblo_st40978,Streblo_st13602,Streblo_st39821,Streblo_st18423,Streblo_st23815,Streblo_st17848,Streblo_st39637,Streblo_st49154,Streblo_st24650,Streblo_st24991,Streblo_st45397,Streblo_st10421,Streblo_st17389,Streblo_st15470,Streblo_st17812,Streblo_st26318,Streblo_st31549,Streblo_st27175,Streblo_st19943,Streblo_st25982,Streblo_st14123,Streblo_st16175,Streblo_st34759,…
q2000066						TVAG_121180,TVAG_TEG_DS113177_5_18,TVAG_183270,TVAG_076750,TVAG_TEG_DS113181_2_3,TVAG_TEG_DS113193_2_21,TVAG_163070,TVAG_TEG_DS113198_3_7,TVAG_130040,TVAG_452490,TVAG_TEG_DS113219_1_24,TVAG_TEG_DS113219_2_19,TVAG_122210,TVAG_305830,TVAG_TEG_DS113223_3_4,TVAG_066580,TVAG_434830,TVAG_TEG_DS113243_1_4,TVAG_423570,TVAG_479020,TVAG_206130,TVAG_404780,TVAG_418870,TVAG_TEG_DS113319_2_12,TVAG_012370,TVAG…
q2000067						TVAG_120240,TVAG_182500,TVAG_347760,TVAG_488070,TVAG_109590,TVAG_056350,TVAG_276050,TVAG_464810,TVAG_044740,TVAG_215060,TVAG_151100,TVAG_004240,TVAG_063360,TVAG_170660,TVAG_428160,TVAG_479110,TVAG_533710,TVAG_184050,TVAG_462460,TVAG_297380,TVAG_389680,TVAG_246250,TVAG_064950,TVAG_416470,TVAG_040730,TVAG_324870,TVAG_395410,TVAG_493160,TVAG_086320,TVAG_335050,TVAG_219140,TVAG_339030,TVAG_481660,TVA…
q2000068			Streblo_st31283,Streblo_st23869,Streblo_st10968,Streblo_st17739,Streblo_st43709,Streblo_st28290,Streblo_st37480,Streblo_st47960,Streblo_st44838,Streblo_st41262,Streblo_st43151,Streblo_st37320,Streblo_st6830,Streblo_st53239,Streblo_st32617,Streblo_st48477,Streblo_st38904,Streblo_st39727,Streblo_st44834,Streblo_st42762,Streblo_st36017,Streblo_st31245,Streblo_st27903,Streblo_st29407,Streblo_st19432,…
q2000069						TVAG_TEG_DS113178_2_9,TVAG_RG_DS113185_13,TVAG_TEG_DS113188_3_5,TVAG_TEG_DS113192_6_18,TVAG_RG_DS113193_48,TVAG_TEG_DS113193_2_6,TVAG_RG_DS113194_7,TVAG_TEG_DS113194_1_14,TVAG_RG_DS113197_39,TVAG_RG_DS113199_2,TVAG_RG_DS113203_12,TVAG_TEG_DS113206_2_15,TVAG_TEG_DS113206_4_17,TVAG_RG_DS113209_6,TVAG_TEG_DS113211_1_4,TVAG_TEG_DS113220_3_3,TVAG_TEG_DS113227_1_3,TVAG_RG_DS113228_18,TVAG_TEG_DS113232_…
q2000070						TVAG_TEG_DS113178_5_2,TVAG_RG_DS123895_1,TVAG_RG_DS144554_1,TVAG_RG_DS113381_5,TVAG_RG_DS114283_1,TVAG_RG_DS114505_3,TVAG_RG_DS115886_1,TVAG_RG_DS116281_1,TVAG_RG_DS116431_2,TVAG_RG_DS122570_1,TVAG_RG_DS124022_1,TVAG_RG_DS132272_1,TVAG_RG_DS134895_1,TVAG_RG_DS139424_1,TVAG_RG_DS140693_1,TVAG_RG_DS141754_1,TVAG_RG_DS148086_1,TVAG_RG_DS149736_1,TVAG_RG_DS113347_9,TVAG_TEG_DS113651_1_2,TVAG_TEG_DS11…
q2000071						TVAG_035710,TVAG_035740,TVAG_022730,TVAG_521950,TVAG_345030,TVAG_200570,TVAG_181150,TVAG_092620,TVAG_024390,TVAG_065570,TVAG_524710,TVAG_378680,TVAG_378780,TVAG_282480,TVAG_268260,TVAG_234930,TVAG_234960,TVAG_266270,TVAG_280520,TVAG_280630,TVAG_280730,TVAG_066740,TVAG_159070,TVAG_498520,TVAG_138100,TVAG_034450,TVAG_087020,TVAG_263970,TVAG_298050,TVAG_072220,TVAG_042220,TVAG_450450,TVAG_213850,TVA…
q2000072						TVAG_TEG_DS113177_5_1,TVAG_071200,TVAG_TEG_DS113178_2_12,TVAG_184790,TVAG_TEG_DS113181_8_10,TVAG_RG_DS113184_23,TVAG_TEG_DS113184_2_1,TVAG_RG_DS113185_19,TVAG_RG_DS113185_22,TVAG_RG_DS113191_12,TVAG_RG_DS113192_30,TVAG_RG_DS113192_45,TVAG_TEG_DS113192_6_22,TVAG_RG_DS113193_56,TVAG_TEG_DS113193_2_2,TVAG_TEG_DS113194_1_19,TVAG_RG_DS113195_5,TVAG_TEG_DS113195_3_12,TVAG_RG_DS113197_22,TVAG_RG_DS11319…
q2000073			Streblo_st85,Streblo_st34248,Streblo_st38638,Streblo_st48207,Streblo_st17197,Streblo_st26411,Streblo_st44459,Streblo_st18380,Streblo_st42328,Streblo_st20441,Streblo_st33137,Streblo_st35155,Streblo_st42251,Streblo_st25668,Streblo_st27701,Streblo_st34030,Streblo_st4396,Streblo_st38218,Streblo_st18427,Streblo_st41303,Streblo_st52361,Streblo_st15556,Streblo_st17473,Streblo_st40635,Streblo_st42619,Str…
q2000074						TVAG_160450,TVAG_RG_DS128131_1,TVAG_104610,TVAG_509260,TVAG_320900,TVAG_403490,TVAG_271450,TVAG_451680,TVAG_565880,TVAG_368380,TVAG_574420,TVAG_600430,TVAG_546520,TVAG_590230,TVAG_089030,TVAG_RG_DS131160_2,TVAG_507340,TVAG_RG_DS137928_2,TVAG_RG_DS113177_4,TVAG_RG_DS130554_1,TVAG_RG_DS140398_1,TVAG_RG_DS115172_1,TVAG_RG_DS135029_1,TVAG_RG_DS116597_2,TVAG_TEG_DS113647_2_9,TVAG_584920,TVAG_539860,TV…
q2000075						TVAG_RG_DS113177_32,TVAG_RG_DS113178_4,TVAG_RG_DS113180_36,TVAG_076210,TVAG_167380,TVAG_171920,TVAG_TEG_DS113193_2_20,TVAG_RG_DS113197_30,TVAG_TEG_DS113206_4_4,TVAG_RG_DS113209_1,TVAG_RG_DS113213_12,TVAG_494160,TVAG_447710,TVAG_RG_DS113269_12,TVAG_RG_DS113276_12,TVAG_044080,TVAG_212870,TVAG_RG_DS113293_18,TVAG_TEG_DS113314_3_15,TVAG_RG_DS113315_1,TVAG_081970,TVAG_344460,TVAG_RG_DS113322_20,TVAG_4…
q2000076			Streblo_st3973,Streblo_st38499,Streblo_st52172,Streblo_st35620,Streblo_st40947,Streblo_st31598,Streblo_st49693,Streblo_st34266,Streblo_st48117,Streblo_st51440,Streblo_st34960,Streblo_st43920,Streblo_st31701,Streblo_st30530,Streblo_st37340,Streblo_st35263,Streblo_st41159,Streblo_st42107,Streblo_st44614,Streblo_st47294,Streblo_st49514,Streblo_st32288,Streblo_st37915,Streblo_st40953,Streblo_st39543,…
q2000077						TVAG_RG_DS113257_18,TVAG_134000,TVAG_260470,TVAG_421810,TVAG_604650,TVAG_520980,TVAG_554160,TVAG_530090,TVAG_599950,TVAG_TEG_DS113211_1_18,TVAG_510160,TVAG_075340,TVAG_458170,TVAG_279170,TVAG_153690,TVAG_364660,TVAG_RG_DS115846_1,TVAG_512250,TVAG_RG_DS134109_1,TVAG_054700,TVAG_125600,TVAG_RG_DS114191_2,TVAG_RG_DS113258_18,TVAG_RG_DS113210_14,TVAG_RG_DS121772_1,TVAG_041190,TVAG_216940,TVAG_RG_DS12…
q2000078			Streblo_st2202,Streblo_st9220,Streblo_st5458,Streblo_st43552,Streblo_st1077,Streblo_st44961,Streblo_st3112,Streblo_st19395,Streblo_st4194,Streblo_st15908,Streblo_st43420,Streblo_st25069,Streblo_st48469,Streblo_st53406,Streblo_st50555,Streblo_st38774,Streblo_st11085,Streblo_st28743,Streblo_st55364,Streblo_st16856,Streblo_st26295,Streblo_st35464,Streblo_st34782,Streblo_st55514,Streblo_st31569,Streb…
q2000079			Streblo_st27644,Streblo_st9921,Streblo_st36532,Streblo_st29509,Streblo_st37637,Streblo_st7191,Streblo_st8479,Streblo_st12021,Streblo_st12710,Streblo_st17463,Streblo_st25607,Streblo_st29274,Streblo_st29453,Streblo_st37029,Streblo_st26353,Streblo_st38199,Streblo_st45524,Streblo_st46575,Streblo_st33551,Streblo_st38508,Streblo_st27819,Streblo_st44782,Streblo_st39239,Streblo_st4754,Streblo_st48443,Str…
q2000080						TVAG_TEG_DS113219_2_12,TVAG_TEG_DS113230_1_5,TVAG_RG_DS113242_29,TVAG_RG_DS113258_17,TVAG_RG_DS113265_19,TVAG_RG_DS113270_1,TVAG_RG_DS113278_6,TVAG_RG_DS113285_5,TVAG_RG_DS113319_11,TVAG_TEG_DS113319_2_6,TVAG_TEG_DS113355_1_5,TVAG_RG_DS113359_2,TVAG_RG_DS113431_9,TVAG_RG_DS113478_8,TVAG_RG_DS113484_13,TVAG_RG_DS113529_6,TVAG_RG_DS113549_2,TVAG_RG_DS113596_8,TVAG_RG_DS113694_2,TVAG_RG_DS113704_6,T…
q2000081						TVAG_183370,TVAG_163080,TVAG_401870,TVAG_TEG_DS113242_2_5,TVAG_TEG_DS113261_1_7,TVAG_TEG_DS113278_2_7,TVAG_TEG_DS113287_1_8,TVAG_301240,TVAG_TEG_DS113308_1_5,TVAG_TEG_DS113314_2_9,TVAG_486250,TVAG_056240,TVAG_TEG_DS113455_1_9,TVAG_226680,TVAG_415290,TVAG_TEG_DS113647_2_10,TVAG_156720,TVAG_398590,TVAG_TEG_DS114050_1_1,TVAG_TEG_DS114053_1_10,TVAG_304920,TVAG_304080,TVAG_266150,TVAG_209830,TVAG_4921…
q2000082			Streblo_st11046,Streblo_st14577,Streblo_st19868,Streblo_st159,Streblo_st23878,Streblo_st36671,Streblo_st31171,Streblo_st36155,Streblo_st22903,Streblo_st33596,Streblo_st11302,Streblo_st17491,Streblo_st34225,Streblo_st29959,Streblo_st12374,Streblo_st39200,Streblo_st42868,Streblo_st23669,Streblo_st12379,Streblo_st32146,Streblo_st24660,Streblo_st19568,Streblo_st6487,Streblo_st17485,Streblo_st27731,St…
q2000083						TVAG_025990,TVAG_077380,TVAG_258840,TVAG_057490,TVAG_265180,TVAG_292470,TVAG_522090,TVAG_TEG_DS113338_2_7,TVAG_162570,TVAG_519770,TVAG_068220,TVAG_232040,TVAG_534710,TVAG_159610,TVAG_129230,TVAG_376600,TVAG_165910,TVAG_449480,TVAG_220720,TVAG_232230,TVAG_381510,TVAG_540970,TVAG_388760,TVAG_516600,TVAG_152190,TVAG_380960,TVAG_124610,TVAG_244650,TVAG_537980,TVAG_579410,TVAG_573980,TVAG_536590,TVAG_…
q2000084						TVAG_RG_DS113350_4,TVAG_RG_DS113700_2,TVAG_RG_DS113949_11,TVAG_RG_DS119631_1,TVAG_RG_DS129493_1,TVAG_RG_DS125974_1,TVAG_RG_DS114850_1,TVAG_TEG_DS113198_3_3,TVAG_RG_DS113209_11,TVAG_RG_DS113223_33,TVAG_RG_DS113231_12,TVAG_RG_DS113241_12,TVAG_RG_DS113276_2,TVAG_RG_DS113277_7,TVAG_RG_DS113285_28,TVAG_RG_DS113306_18,TVAG_TEG_DS113326_2_4,TVAG_RG_DS113348_21,TVAG_RG_DS113367_4,TVAG_RG_DS113420_10,TVAG…
q2000085						TVAG_RG_DS113245_19,TVAG_RG_DS113768_8,TVAG_RG_DS128074_1,TVAG_RG_DS139542_1,TVAG_RG_DS140460_1,TVAG_RG_DS113352_6,TVAG_RG_DS113755_10,TVAG_RG_DS127257_2,TVAG_RG_DS136591_1,TVAG_RG_DS137123_1,TVAG_RG_DS144695_1,TVAG_RG_DS149410_1,TVAG_RG_DS113646_7,TVAG_RG_DS119306_1,TVAG_RG_DS129284_1,TVAG_RG_DS134981_1,TVAG_RG_DS150187_1,TVAG_RG_DS142380_1,TVAG_RG_DS144414_1,TVAG_RG_DS152000_1,TVAG_RG_DS121704_…
q2000086						TVAG_TEG_DS113184_7_5,TVAG_TEG_DS113219_5_6,TVAG_TEG_DS113695_1_1,TVAG_156220,TVAG_096230,TVAG_251310,TVAG_080310,TVAG_361720,TVAG_542770,TVAG_330940,TVAG_537310,TVAG_132420,TVAG_554700,TVAG_565400,TVAG_087710,TVAG_568770,TVAG_535970,TVAG_597590,TVAG_516540,TVAG_542030,TVAG_523890,TVAG_563750,TVAG_597960,TVAG_571980,TVAG_535510,TVAG_566310,TVAG_531730,TVAG_TEG_DS113929_1_5,TVAG_057960,TVAG_155870…
q2000087		BLNAU_14479,BLNAU_14067,BLNAU_20571,BLNAU_22388,BLNAU_18516,BLNAU_22387,BLNAU_23746,BLNAU_8677,BLNAU_8679,BLNAU_5215,BLNAU_4154,BLNAU_14162,BLNAU_4224,BLNAU_16452,BLNAU_4220,BLNAU_15727,BLNAU_12056,BLNAU_9040,BLNAU_17226,BLNAU_11110,BLNAU_1505,BLNAU_9328,BLNAU_22297,BLNAU_10184,BLNAU_13300,BLNAU_19398,BLNAU_19904,BLNAU_17047,BLNAU_24368,BLNAU_15556,BLNAU_20515,BLNAU_15192,BLNAU_12404,BLNAU_14182,…
q2000088		BLNAU_1137,BLNAU_21625,BLNAU_14889,BLNAU_2029,BLNAU_4978,BLNAU_10048,BLNAU_10099,BLNAU_4982,BLNAU_4934,BLNAU_14894,BLNAU_18867,BLNAU_23160,BLNAU_7289,BLNAU_7190,BLNAU_22594,BLNAU_14865,BLNAU_20882,BLNAU_24022,BLNAU_5014,BLNAU_3442,BLNAU_14863,BLNAU_4975,BLNAU_14143,BLNAU_3483,BLNAU_5021,BLNAU_18865,BLNAU_4345,BLNAU_6133,BLNAU_18792,BLNAU_3461,BLNAU_9878,BLNAU_3444,BLNAU_7291,BLNAU_7263,BLNAU_4902…
q2000089						TVAG_098750,TVAG_249860,TVAG_172110,TVAG_146670,TVAG_303450,TVAG_393490,TVAG_044110,TVAG_467950,TVAG_400640,TVAG_301360,TVAG_362630,TVAG_276070,TVAG_497340,TVAG_115700,TVAG_333050,TVAG_099930,TVAG_289000,TVAG_072520,TVAG_345240,TVAG_337480,TVAG_168510,TVAG_443470,TVAG_210950,TVAG_432200,TVAG_114520,TVAG_041620,TVAG_321310,TVAG_262690,TVAG_448650,TVAG_229510,TVAG_131510,TVAG_408850,TVAG_470300,TVA…
q2000090						TVAG_RG_DS113180_15,TVAG_142570,TVAG_RG_DS117643_1,TVAG_RG_DS113676_4,TVAG_RG_DS138235_1,TVAG_RG_DS113761_3,TVAG_RG_DS113407_5,TVAG_RG_DS113812_5,TVAG_304730,TVAG_341760,TVAG_RG_DS114805_3,TVAG_RG_DS116024_1,TVAG_RG_DS120826_1,TVAG_380780,TVAG_RG_DS114104_5,TVAG_RG_DS114492_6,TVAG_RG_DS131372_1,TVAG_RG_DS115129_3,TVAG_RG_DS113483_11,TVAG_RG_DS117512_1,TVAG_RG_DS113513_1,TVAG_260950,TVAG_RG_DS1167…
q2000091						TVAG_RG_DS113178_22,TVAG_RG_DS131059_1,TVAG_RG_DS113192_7,TVAG_373160,TVAG_RG_DS113322_26,TVAG_RG_DS113641_3,TVAG_488700,TVAG_415540,TVAG_RG_DS114798_3,TVAG_396610,TVAG_RG_DS114993_4,TVAG_439300,TVAG_RG_DS115256_1,TVAG_RG_DS115352_2,TVAG_RG_DS115552_1,TVAG_438650,TVAG_RG_DS116021_1,TVAG_RG_DS116141_1,TVAG_392860,TVAG_RG_DS116486_1,TVAG_RG_DS116556_1,TVAG_RG_DS117480_1,TVAG_RG_DS118429_1,TVAG_RG_D…
q2000092						TVAG_TEG_DS113239_3_12,TVAG_TEG_DS113239_3_18,TVAG_TEG_DS113244_1_6,TVAG_187750,TVAG_TEG_DS113278_2_6,TVAG_TEG_DS113297_1_5,TVAG_271440,TVAG_118530,TVAG_TEG_DS113362_1_1,TVAG_TEG_DS113396_2_7,TVAG_TEG_DS113401_2_7,TVAG_TEG_DS113414_2_13,TVAG_TEG_DS113453_3_5,TVAG_TEG_DS113526_1_6,TVAG_TEG_DS113535_1_5,TVAG_TEG_DS113566_1_2,TVAG_TEG_DS113593_1_3,TVAG_TEG_DS113595_2_14,TVAG_TEG_DS113625_1_4,TVAG_TE…
q2000093			Streblo_st35,Streblo_st6325,Streblo_st8475,Streblo_st9772,Streblo_st12787,Streblo_st13627,Streblo_st13768,Streblo_st14916,Streblo_st20972,Streblo_st25138,Streblo_st25210,Streblo_st30403,Streblo_st30811,Streblo_st31502,Streblo_st32761,Streblo_st35589,Streblo_st36455,Streblo_st38799,Streblo_st41131,Streblo_st42089,Streblo_st42139,Streblo_st42441,Streblo_st43640,Streblo_st50137,Streblo_st51115,Streb…
q2000094						TVAG_225580,TVAG_448180,TVAG_053000,TVAG_381810,TVAG_498780,TVAG_131200,TVAG_131340,TVAG_376650,TVAG_439240,TVAG_572400,TVAG_525440,TVAG_442210,TVAG_545800,TVAG_406210,TVAG_TEG_DS113470_1_9,TVAG_289660,TVAG_098590,TVAG_523370,TVAG_347190,TVAG_576880,TVAG_566850,TVAG_218080,TVAG_459550,TVAG_004250,TVAG_324590,TVAG_075010,TVAG_301660,TVAG_282430,TVAG_142810,TVAG_084980,TVAG_264570,TVAG_559740,TVAG_…
q2000095			Streblo_st32347,Streblo_st52653,Streblo_st53338,Streblo_st6929,Streblo_st25265,Streblo_st56428,Streblo_st56207,Streblo_st35905,Streblo_st31536,Streblo_st10724,Streblo_st43565,Streblo_st52139,Streblo_st35304,Streblo_st9546,Streblo_st30167,Streblo_st30589,Streblo_st3890,Streblo_st24933,Streblo_st41344,Streblo_st5423,Streblo_st14848,Streblo_st46503,Streblo_st48018,Streblo_st40895,Streblo_st4701,Stre…
q2000096			Streblo_st10753,Streblo_st30138,Streblo_st46036,Streblo_st26221,Streblo_st30867,Streblo_st7363,Streblo_st22553,Streblo_st6873,Streblo_st50763,Streblo_st8747,Streblo_st32510,Streblo_st30349,Streblo_st49625,Streblo_st1504,Streblo_st32576,Streblo_st32393,Streblo_st34584,Streblo_st41811,Streblo_st52498,Streblo_st24409,Streblo_st33471,Streblo_st6522,Streblo_st52473,Streblo_st56124,Streblo_st6999,Streb…
q2000097						TVAG_120250,TVAG_185020,TVAG_186420,TVAG_182720,TVAG_184060,TVAG_034830,TVAG_378880,TVAG_094510,TVAG_249180,TVAG_199320,TVAG_172270,TVAG_172620,TVAG_162930,TVAG_402670,TVAG_100800,TVAG_146760,TVAG_267780,TVAG_254590,TVAG_122790,TVAG_306040,TVAG_016490,TVAG_297370,TVAG_278240,TVAG_164980,TVAG_405880,TVAG_406030,TVAG_252570,TVAG_397390,TVAG_460540,TVAG_373400,TVAG_044020,TVAG_389670,TVAG_390100,TVA…	gi|1091421909
q2000098			Streblo_st3827,Streblo_st56591,Streblo_st12216,Streblo_st18946,Streblo_st16489,Streblo_st10300,Streblo_st50834,Streblo_st20354,Streblo_st35801,Streblo_st47872,Streblo_st39328,Streblo_st24590,Streblo_st24591,Streblo_st16034,Streblo_st46679,Streblo_st13251,Streblo_st32753,Streblo_st42459,Streblo_st38059,Streblo_st18431,Streblo_st42995,Streblo_st23997,Streblo_st26292,Streblo_st27278,Streblo_st19530,…
q2000099						TVAG_RG_DS113180_27,TVAG_RG_DS113680_8,TVAG_RG_DS113842_4,TVAG_RG_DS114228_5,TVAG_RG_DS114274_1,TVAG_RG_DS120607_2,TVAG_RG_DS120876_1,TVAG_RG_DS122397_1,TVAG_RG_DS124450_2,TVAG_RG_DS132055_1,TVAG_RG_DS145990_1,TVAG_TEG_DS113193_2_4,TVAG_RG_DS113322_25,TVAG_RG_DS113652_18,TVAG_RG_DS113714_3,TVAG_RG_DS113780_1,TVAG_RG_DS120459_2,TVAG_RG_DS124819_2,TVAG_RG_DS131125_2,TVAG_RG_DS136441_1,TVAG_RG_DS139…
q2000100						TVAG_256350,TVAG_RG_DS113177_14,TVAG_RG_DS113198_2,TVAG_RG_DS113220_1,TVAG_340820,TVAG_RG_DS113252_39,TVAG_373410,TVAG_405080,TVAG_418040,TVAG_RG_DS113359_4,TVAG_079370,TVAG_269220,TVAG_142140,TVAG_000460,TVAG_211170,TVAG_RG_DS113422_11,TVAG_138320,TVAG_131090,TVAG_RG_DS113464_2,TVAG_RG_DS113517_6,TVAG_RG_DS113521_7,TVAG_438240,TVAG_325110,TVAG_493180,TVAG_345960,TVAG_158150,TVAG_011230,TVAG_2563…
q2000101						TVAG_TEG_DS113181_8_9,TVAG_TEG_DS113184_2_2,TVAG_TEG_DS113194_1_18,TVAG_RG_DS113197_32,TVAG_RG_DS113254_3,TVAG_RG_DS113261_3,TVAG_RG_DS113287_16,TVAG_RG_DS113363_2,TVAG_RG_DS113476_1,TVAG_RG_DS113498_13,TVAG_RG_DS113591_2,TVAG_RG_DS113592_3,TVAG_RG_DS113954_1,TVAG_RG_DS114169_3,TVAG_RG_DS114177_2,TVAG_RG_DS114204_5,TVAG_RG_DS114763_3,TVAG_RG_DS114911_1,TVAG_RG_DS115391_3,TVAG_RG_DS115696_3,TVAG_R…
q2000102			Streblo_st6549,Streblo_st41557,Streblo_st29227,Streblo_st31233,Streblo_st2235,Streblo_st39410,Streblo_st44184,Streblo_st35370,Streblo_st43637,Streblo_st35745,Streblo_st32233,Streblo_st7877,Streblo_st30385,Streblo_st36920,Streblo_st9092,Streblo_st40500,Streblo_st43250,Streblo_st29494,Streblo_st30104,Streblo_st8331,Streblo_st7965,Streblo_st8323,Streblo_st12296,Streblo_st8525,Streblo_st43976,Streblo…
q2000103	MONOS_4795,MONOS_6769,MONOS_7393,MONOS_10332,MONOS_14489,MONOS_6655,MONOS_6927,MONOS_6932,MONOS_7096,MONOS_7091,MONOS_7170,MONOS_7597,MONOS_7882,MONOS_8235,MONOS_8301,MONOS_9001,MONOS_9988,MONOS_10983,MONOS_11273,MONOS_11537,MONOS_11954,MONOS_12599,MONOS_12812,MONOS_13687,MONOS_13806,MONOS_15260,MONOS_15705,MONOS_15484,MONOS_15595,MONOS_15751,MONOS_15733,MONOS_62,MONOS_299,MONOS_447,MONOS_565,MON…
q2000104						TVAG_RG_DS113233_4,TVAG_RG_DS113239_11,TVAG_RG_DS113248_19,TVAG_RG_DS113256_18,TVAG_TEG_DS113292_2_2,TVAG_RG_DS113377_13,TVAG_RG_DS113452_2,TVAG_TEG_DS113452_2_1,TVAG_RG_DS113476_3,TVAG_RG_DS113487_7,TVAG_RG_DS113494_15,TVAG_RG_DS113503_4,TVAG_RG_DS113515_11,TVAG_RG_DS113530_8,TVAG_RG_DS113552_1,TVAG_RG_DS113580_3,TVAG_TEG_DS113634_1_14,TVAG_RG_DS113665_18,TVAG_RG_DS113728_2,TVAG_RG_DS113731_15,T…
q2000105						TVAG_434190,TVAG_566920,TVAG_353920,TVAG_452500,TVAG_572830,TVAG_588710,TVAG_508850,TVAG_557680,TVAG_385440,TVAG_600850,TVAG_361980,TVAG_520210,TVAG_302040,TVAG_294120,TVAG_080490,TVAG_556670,TVAG_344570,TVAG_397820,TVAG_600320,TVAG_549240,TVAG_130010,TVAG_107320,TVAG_385880,TVAG_010440,TVAG_171720,TVAG_400690,TVAG_577870,TVAG_480060,TVAG_409250,TVAG_564890,TVAG_431630,TVAG_285150,TVAG_099630,TVA…
q2000106		BLNAU_10336	Streblo_st2806	PAPYR_608,PAPYR_12711,PAPYR_4816,PAPYR_4817,PAPYR_2535,PAPYR_574,PAPYR_565,PAPYR_1291,PAPYR_521,PAPYR_532,PAPYR_544,PAPYR_545,PAPYR_547,PAPYR_549,PAPYR_587,PAPYR_4219,PAPYR_4688,PAPYR_8986,PAPYR_4818,PAPYR_583,PAPYR_4860,PAPYR_548,PAPYR_4820,PAPYR_1784,PAPYR_7068,PAPYR_584,PAPYR_6211,PAPYR_8969,PAPYR_6808,PAPYR_563,PAPYR_4689,PAPYR_6047,PAPYR_575,PAPYR_7851,PAPYR_2578,PAPYR_12491,PAPYR_552,PAPYR_…	Gene.9262::gnl|Trimastix_PCT|2859
q2000107		BLNAU_9037,BLNAU_16291,BLNAU_9665,BLNAU_1912,BLNAU_2016,BLNAU_2024,BLNAU_2083,BLNAU_5175,BLNAU_5222,BLNAU_6164,BLNAU_9087,BLNAU_9265,BLNAU_9269,BLNAU_9323,BLNAU_9383,BLNAU_9601,BLNAU_15287,BLNAU_16285,BLNAU_17228,BLNAU_17444,BLNAU_20723,BLNAU_22016,BLNAU_22332,BLNAU_22526,BLNAU_23129,BLNAU_23250,BLNAU_23256,BLNAU_23552,BLNAU_25003,BLNAU_8687,BLNAU_14044,BLNAU_9292,BLNAU_23251,BLNAU_6903,BLNAU_116…
q2000108			Streblo_st32177,Streblo_st30763,Streblo_st48759,Streblo_st47567,Streblo_st43614,Streblo_st33488,Streblo_st44318,Streblo_st52058,Streblo_st24570,Streblo_st21574,Streblo_st31999,Streblo_st32174,Streblo_st11667,Streblo_st11672,Streblo_st42301,Streblo_st45298,Streblo_st53888,Streblo_st30829,Streblo_st33920,Streblo_st49462,Streblo_st13281,Streblo_st31490,Streblo_st50899,Streblo_st48450,Streblo_st30701…
q2000109										Gene.11103		Gene.1283,Gene.3877,Gene.4002,Gene.2017,Gene.4795,Gene.4271,Gene.3616	Gene.5270,Gene.16943,Gene.22689,Gene.11115,Gene.9433,Gene.29833,Gene.5282,Gene.27951,Gene.15412,Gene.29169,Gene.20411,Gene.10055,Gene.27875,Gene.16830,Gene.15731,Gene.24374,Gene.7800,Gene.740,Gene.29979,Gene.10796,Gene.29354,Gene.30798,Gene.13415,Gene.17965,Gene.19547,Gene.31245,Gene.15803,Gene.11931,Gene.19119,Gene.21062,Gene.23995,Gene.26454,Gene.29603,Gene.1752,Gene.23630,Gene.18774,Gene.28573…
q2000110						TVAG_119210,TVAG_407000,TVAG_231200,TVAG_548960,TVAG_591000,TVAG_045250,TVAG_493300,TVAG_283310,TVAG_275750,TVAG_230140,TVAG_435900,TVAG_079290,TVAG_150780,TVAG_122570,TVAG_083330,TVAG_150640,TVAG_070170,TVAG_249230,TVAG_086460,TVAG_081860,TVAG_452670,TVAG_339230,TVAG_080420,TVAG_016700,TVAG_432630,TVAG_020440,TVAG_178480,TVAG_282010,TVAG_389850,TVAG_248970,TVAG_477520,TVAG_309070,TVAG_411380,TVA…
q2000111			Streblo_st54412,Streblo_st43986,Streblo_st50731,Streblo_st42757,Streblo_st20111,Streblo_st41375,Streblo_st23813,Streblo_st30207,Streblo_st20759,Streblo_st41753,Streblo_st56344,Streblo_st46659,Streblo_st21691,Streblo_st30238,Streblo_st56263,Streblo_st6208,Streblo_st38531,Streblo_st11449,Streblo_st23814,Streblo_st46112,Streblo_st23874,Streblo_st8255,Streblo_st54572,Streblo_st54809,Streblo_st32727,S…
q2000112			Streblo_st17118,Streblo_st4532,Streblo_st17868,Streblo_st24058,Streblo_st51898,Streblo_st8440,Streblo_st25572,Streblo_st35859,Streblo_st35860,Streblo_st28840,Streblo_st35120,Streblo_st22093,Streblo_st7505,Streblo_st22711,Streblo_st36598,Streblo_st17557,Streblo_st20069,Streblo_st13971,Streblo_st6125,Streblo_st28520,Streblo_st15301,Streblo_st24138,Streblo_st3497,Streblo_st40673,Streblo_st3809,Streb…
q2000113						TVAG_188860,TVAG_066180,TVAG_257170,TVAG_017760,TVAG_593460,TVAG_520080,TVAG_181700,TVAG_551270,TVAG_381580,TVAG_145740,TVAG_017190,TVAG_104210,TVAG_239030,TVAG_301260,TVAG_126420,TVAG_272520,TVAG_245530,TVAG_201540,TVAG_TEG_DS115595_1_1,TVAG_173490,TVAG_377250,TVAG_060650,TVAG_403090,TVAG_255010,TVAG_529240,TVAG_580090,TVAG_511470,TVAG_340720,TVAG_568250,TVAG_317380,TVAG_287970,TVAG_590190,TVAG_…
q2000114	MONOS_1649,MONOS_5967,MONOS_1203,MONOS_2023,MONOS_4103,MONOS_7329,MONOS_7797,MONOS_7911,MONOS_10007,MONOS_4737,MONOS_12582,MONOS_6113,MONOS_14250,MONOS_8326,MONOS_15447,MONOS_11150,MONOS_14032,MONOS_14095,MONOS_14333,MONOS_14355,MONOS_14380,MONOS_14649,MONOS_14774,MONOS_15515,MONOS_13355,MONOS_13893,MONOS_54,MONOS_1,MONOS_79,MONOS_119,MONOS_107,MONOS_142,MONOS_103,MONOS_177,MONOS_227,MONOS_243,MO…
q2000115			Streblo_st14920,Streblo_st20184,Streblo_st36185,Streblo_st23888,Streblo_st8815,Streblo_st13824,Streblo_st1492,Streblo_st11822,Streblo_st7245,Streblo_st7537,Streblo_st19626,Streblo_st51625,Streblo_st13077,Streblo_st3050,Streblo_st21705,Streblo_st14950,Streblo_st48080,Streblo_st44797,Streblo_st10475,Streblo_st26692,Streblo_st31223,Streblo_st7917,Streblo_st1998,Streblo_st3109,Streblo_st44678,Streblo…
q2000116						TVAG_070210,TVAG_186070,TVAG_093110,TVAG_193360,TVAG_463030,TVAG_TEG_DS113219_1_23,TVAG_TEG_DS113223_1_9,TVAG_TEG_DS113227_1_2,TVAG_234840,TVAG_TEG_DS113234_1_15,TVAG_149950,TVAG_TEG_DS113243_1_5,TVAG_406110,TVAG_393570,TVAG_026120,TVAG_206140,TVAG_445490,TVAG_003520,TVAG_TEG_DS113321_2_14,TVAG_TEG_DS113329_1_4,TVAG_RG_DS113343_5,TVAG_TEG_DS113346_3_4,TVAG_259120,TVAG_413960,TVAG_251710,TVAG_3332…
q2000117	MONOS_734,MONOS_1875,MONOS_2771,MONOS_4653,MONOS_7363,MONOS_8268,MONOS_11639,MONOS_12567,MONOS_12724,MONOS_13084,MONOS_16168,MONOS_10507,MONOS_6474,MONOS_14543,MONOS_8621,MONOS_16587,MONOS_8811,MONOS_5863,MONOS_1537,MONOS_2361,MONOS_13135,MONOS_12287,MONOS_9782,MONOS_12060,MONOS_8454,MONOS_11812,MONOS_16462,MONOS_13683,MONOS_12680,MONOS_12500,MONOS_15216,MONOS_7795,MONOS_2242,MONOS_2639,MONOS_234…
q2000118						TVAG_561800,TVAG_283880,TVAG_464850,TVAG_026140,TVAG_373090,TVAG_467680,TVAG_445060,TVAG_TEG_DS113320_2_10,TVAG_TEG_DS113321_2_16,TVAG_364640,TVAG_464570,TVAG_TEG_DS113394_1_16,TVAG_212070,TVAG_059290,TVAG_227550,TVAG_415330,TVAG_TEG_DS113533_2_3,TVAG_TEG_DS113591_1_9,TVAG_287000,TVAG_215290,TVAG_018290,TVAG_226710,TVAG_060000,TVAG_158410,TVAG_245310,TVAG_345580,TVAG_365260,TVAG_478120,TVAG_44240…
q2000119						TVAG_TEG_DS113177_5_14,TVAG_RG_DS113179_12,TVAG_RG_DS113179_4,TVAG_TEG_DS113181_3_4,TVAG_RG_DS113184_3,TVAG_RG_DS113190_5,TVAG_RG_DS113191_24,TVAG_RG_DS113191_31,TVAG_RG_DS113193_54,TVAG_TEG_DS113193_2_15,TVAG_TEG_DS113195_3_9,TVAG_RG_DS113201_8,TVAG_RG_DS113202_17,TVAG_RG_DS113203_6,TVAG_RG_DS113206_19,TVAG_TEG_DS113206_2_7,TVAG_TEG_DS113206_4_8,TVAG_RG_DS113209_5,TVAG_RG_DS113210_16,TVAG_TEG_DS…
q2000120			Streblo_st33268,Streblo_st5204,Streblo_st27519,Streblo_st15489,Streblo_st21444,Streblo_st27840,Streblo_st17045,Streblo_st30293,Streblo_st13484,Streblo_st34499,Streblo_st48981,Streblo_st10857,Streblo_st21733,Streblo_st36826,Streblo_st34764,Streblo_st29094,Streblo_st19305,Streblo_st7687,Streblo_st32151,Streblo_st50904,Streblo_st5276,Streblo_st27284,Streblo_st49070,Streblo_st35030,Streblo_st29216,St…
q2000121						TVAG_TEG_DS113562_1_4,TVAG_RG_DS113652_4,TVAG_TEG_DS113747_5_6,TVAG_RG_DS113820_2,TVAG_TEG_DS114409_1_7,TVAG_RG_DS115101_3,TVAG_RG_DS115508_2,TVAG_RG_DS115556_2,TVAG_RG_DS116521_1,TVAG_RG_DS116923_2,TVAG_RG_DS117079_1,TVAG_RG_DS117833_1,TVAG_RG_DS119980_1,TVAG_RG_DS124120_2,TVAG_RG_DS124760_2,TVAG_RG_DS125252_2,TVAG_RG_DS125710_1,TVAG_RG_DS126012_2,TVAG_RG_DS126368_1,TVAG_RG_DS127851_1,TVAG_RG_DS…
q2000122						TVAG_TEG_DS113178_2_11,TVAG_RG_DS113185_30,TVAG_RG_DS113192_24,TVAG_TEG_DS113192_6_21,TVAG_RG_DS113193_18,TVAG_TEG_DS113193_2_3,TVAG_RG_DS113194_23,TVAG_RG_DS113197_3,TVAG_RG_DS113197_34,TVAG_RG_DS113199_4,TVAG_TEG_DS113206_2_18,TVAG_RG_DS113210_4,TVAG_TEG_DS113211_1_2,TVAG_TEG_DS113213_1_2,TVAG_TEG_DS113216_1_16,TVAG_RG_DS113221_26,TVAG_RG_DS113222_7,TVAG_RG_DS113223_6,TVAG_RG_DS113226_14,TVAG_R…
q2000123						TVAG_TEG_DS113242_2_14,TVAG_TEG_DS113296_4_3,TVAG_TEG_DS113350_1_3,TVAG_RG_DS113435_5,TVAG_TEG_DS113519_1_15,TVAG_TEG_DS113549_1_1,TVAG_TEG_DS113564_1_5,TVAG_TEG_DS113570_3_3,TVAG_TEG_DS113659_1_15,TVAG_TEG_DS113927_1_17,TVAG_TEG_DS113959_3_3,TVAG_TEG_DS113980_1_18,TVAG_RG_DS113995_2,TVAG_RG_DS114004_2,TVAG_RG_DS114039_6,TVAG_TEG_DS114041_1_4,TVAG_TEG_DS114299_1_1,TVAG_TEG_DS114361_1_3,TVAG_RG_DS…
q2000124						TVAG_RG_DS113203_1,TVAG_TEG_DS113206_4_21,TVAG_RG_DS113213_18,TVAG_RG_DS113255_14,TVAG_RG_DS113323_16,TVAG_RG_DS113405_7,TVAG_RG_DS113415_1,TVAG_RG_DS113446_6,TVAG_RG_DS113514_23,TVAG_RG_DS113549_4,TVAG_RG_DS113590_2,TVAG_RG_DS113663_13,TVAG_RG_DS113685_3,TVAG_RG_DS113720_3,TVAG_RG_DS113727_4,TVAG_TEG_DS113728_1_2,TVAG_RG_DS113818_5,TVAG_RG_DS113867_5,TVAG_RG_DS113897_7,TVAG_RG_DS114013_5,TVAG_RG…
q2000125						TVAG_TEG_DS113244_1_2,TVAG_TEG_DS113246_1_14,TVAG_TEG_DS113247_2_14,TVAG_TEG_DS113273_2_2,TVAG_TEG_DS113276_1_18,TVAG_TEG_DS113278_2_2,TVAG_TEG_DS113282_1_13,TVAG_TEG_DS113283_3_2,TVAG_TEG_DS113284_1_9,TVAG_TEG_DS113287_1_2,TVAG_TEG_DS113290_1_2,TVAG_TEG_DS113292_3_16,TVAG_TEG_DS113293_2_3,TVAG_TEG_DS113294_2_2,TVAG_TEG_DS113310_1_7,TVAG_TEG_DS113314_2_2,TVAG_TEG_DS113323_2_2,TVAG_TEG_DS113325_1_…
q2000126						TVAG_TEG_DS113181_2_15,TVAG_RG_DS114282_5,TVAG_RG_DS114800_2,TVAG_431340,TVAG_RG_DS115372_3,TVAG_RG_DS115395_1,TVAG_RG_DS115843_3,TVAG_RG_DS118817_1,TVAG_RG_DS118963_1,TVAG_RG_DS119213_1,TVAG_422140,TVAG_RG_DS137334_1,TVAG_RG_DS143389_1,TVAG_RG_DS150159_1,TVAG_461010,TVAG_RG_DS118899_1,TVAG_RG_DS149431_1,TVAG_RG_DS113538_2,TVAG_355560,TVAG_085940,TVAG_484780,TVAG_370120,TVAG_333480,TVAG_RG_DS1171…
q2000127						TVAG_581810,TVAG_607390,TVAG_506920,TVAG_532170,TVAG_592150,TVAG_169700,TVAG_520530,TVAG_024120,TVAG_546230,TVAG_TEG_DS113181_8_11,TVAG_237360,TVAG_452530,TVAG_187880,TVAG_188350,TVAG_TEG_DS113286_2_13,TVAG_161330,TVAG_004110,TVAG_274560,TVAG_TEG_DS113347_3_1,TVAG_374110,TVAG_060250,TVAG_213090,TVAG_TEG_DS113394_1_7,TVAG_197750,TVAG_340620,TVAG_314070,TVAG_TEG_DS113417_2_16,TVAG_049950,TVAG_44097…
q2000128			Streblo_st12086,Streblo_st8183,Streblo_st380,Streblo_st7243,Streblo_st10355,Streblo_st35875,Streblo_st38214,Streblo_st26917,Streblo_st29268,Streblo_st11812,Streblo_st30124,Streblo_st21129,Streblo_st36950,Streblo_st34586,Streblo_st39843,Streblo_st11203,Streblo_st19926,Streblo_st26730,Streblo_st15748,Streblo_st19313,Streblo_st12575,Streblo_st33080,Streblo_st16841,Streblo_st21159,Streblo_st37525,Str…
q2000129		BLNAU_12810,BLNAU_15831,BLNAU_19222,BLNAU_3057,BLNAU_1744,BLNAU_10953,BLNAU_9829,BLNAU_8067,BLNAU_8060,BLNAU_18373,BLNAU_5910,BLNAU_8048,BLNAU_8076,BLNAU_8039,BLNAU_8028,BLNAU_21354,BLNAU_8026,BLNAU_10406,BLNAU_10901,BLNAU_10407,BLNAU_21085,BLNAU_18903,BLNAU_18898,BLNAU_1899,BLNAU_18371,BLNAU_10954,BLNAU_19994,BLNAU_18937,BLNAU_21171,BLNAU_15147,BLNAU_17779,BLNAU_21170,BLNAU_10405,BLNAU_21954,BLN…
q2000130						TVAG_TEG_DS113353_1_5,TVAG_TEG_DS113375_1_1,TVAG_TEG_DS113477_1_2,TVAG_TEG_DS113567_2_7,TVAG_040510,TVAG_TEG_DS113627_1_8,TVAG_TEG_DS113659_1_12,TVAG_229670,TVAG_087870,TVAG_135390,TVAG_570730,TVAG_564080,TVAG_565240,TVAG_RG_DS118172_1,TVAG_407310,TVAG_311100,TVAG_RG_DS119453_1,TVAG_RG_DS122004_1,TVAG_282360,TVAG_RG_DS122669_1,TVAG_TEG_DS113546_1_11,TVAG_RG_DS117508_1,TVAG_RG_DS117905_1,TVAG_RG_D…
q2000131						TVAG_RG_DS113185_12,TVAG_RG_DS113192_13,TVAG_RG_DS113197_26,TVAG_RG_DS113212_3,TVAG_TEG_DS113243_1_10,TVAG_RG_DS113292_6,TVAG_106440,TVAG_RG_DS113315_4,TVAG_TEG_DS113347_3_6,TVAG_RG_DS113380_10,TVAG_TEG_DS113394_1_8,TVAG_TEG_DS113417_2_10,TVAG_RG_DS113429_5,TVAG_284620,TVAG_TEG_DS113458_3_8,TVAG_RG_DS113508_10,TVAG_TEG_DS113511_1_7,TVAG_RG_DS113529_2,TVAG_TEG_DS113591_1_5,TVAG_RG_DS113592_8,TVAG_…
q2000132						TVAG_193380,TVAG_255700,TVAG_127330,TVAG_206720,TVAG_490330,TVAG_188950,TVAG_451350,TVAG_133980,TVAG_326420,TVAG_030220,TVAG_205860,TVAG_109090,TVAG_014440,TVAG_408750,TVAG_327270,TVAG_219100,TVAG_462000,TVAG_312590,TVAG_236360,TVAG_397670,TVAG_200980,TVAG_332150,TVAG_186590,TVAG_227350,TVAG_543150,TVAG_377440,TVAG_552120,TVAG_571260,TVAG_529570,TVAG_505940,TVAG_121170,TVAG_TEG_DS113178_2_3,TVAG_…
q2000133						TVAG_TEG_DS113179_1_4,TVAG_TEG_DS113193_1_16,TVAG_RG_DS113231_11,TVAG_TEG_DS113232_5_5,TVAG_TEG_DS113239_3_11,TVAG_TEG_DS113314_2_4,TVAG_RG_DS113340_8,TVAG_TEG_DS113358_1_2,TVAG_TEG_DS113380_2_5,TVAG_RG_DS113435_6,TVAG_TEG_DS113458_4_6,TVAG_TEG_DS113475_1_2,TVAG_TEG_DS113576_2_5,TVAG_RG_DS113604_3,TVAG_TEG_DS113625_1_5,TVAG_TEG_DS113630_1_7,TVAG_TEG_DS113630_1_8,TVAG_TEG_DS113647_2_14,TVAG_TEG_DS…
q2000134						TVAG_058870,TVAG_535680,TVAG_500320,TVAG_309960,TVAG_301960,TVAG_395600,TVAG_422520,TVAG_399950,TVAG_155250,TVAG_218350,TVAG_204010,TVAG_578640,TVAG_423890,TVAG_376350,TVAG_333910,TVAG_477270,TVAG_164080,TVAG_133540,TVAG_132850,TVAG_441710,TVAG_254610,TVAG_545620,TVAG_435290,TVAG_199670,TVAG_338160,TVAG_557820,TVAG_472840,TVAG_218020,TVAG_449980,TVAG_176690,TVAG_135070,TVAG_386810,TVAG_572800,TVA…
q2000135						TVAG_RG_DS113179_10,TVAG_TEG_DS113230_1_3,TVAG_RG_DS113235_4,TVAG_RG_DS113262_4,TVAG_RG_DS113267_17,TVAG_RG_DS113287_18,TVAG_RG_DS113292_12,TVAG_RG_DS113293_2,TVAG_RG_DS113314_15,TVAG_RG_DS113324_7,TVAG_RG_DS113339_13,TVAG_RG_DS113352_9,TVAG_RG_DS113377_18,TVAG_RG_DS113394_27,TVAG_RG_DS113433_3,TVAG_RG_DS113451_12,TVAG_RG_DS113463_19,TVAG_RG_DS113479_7,TVAG_TEG_DS113541_1_5,TVAG_RG_DS113634_9,TVA…
q2000136			Streblo_st42773,Streblo_st35869,Streblo_st50643,Streblo_st4554,Streblo_st47994,Streblo_st53959,Streblo_st23738,Streblo_st26775,Streblo_st15397,Streblo_st51622,Streblo_st53046,Streblo_st12826,Streblo_st5677,Streblo_st11819,Streblo_st35774,Streblo_st14685,Streblo_st113,Streblo_st32869,Streblo_st33832,Streblo_st42097,Streblo_st1830,Streblo_st23342,Streblo_st14006,Streblo_st24355,Streblo_st16395,Stre…
q2000137						TVAG_TEG_DS113178_2_8,TVAG_115610,TVAG_153060,TVAG_136840,TVAG_594810,TVAG_554620,TVAG_589970,TVAG_104570,TVAG_043400,TVAG_517430,TVAG_544480,TVAG_092220,TVAG_253370,TVAG_362210,TVAG_573180,TVAG_TEG_DS113223_3_18,TVAG_484190,TVAG_415280,TVAG_177340,TVAG_381280,TVAG_325300,TVAG_572980,TVAG_563990,TVAG_081220,TVAG_579700,TVAG_564100,TVAG_345850,TVAG_496970,TVAG_161340,TVAG_355570,TVAG_TEG_DS113230_…
q2000138						TVAG_RG_DS113191_4,TVAG_RG_DS113256_20,TVAG_RG_DS113832_9,TVAG_RG_DS114171_3,TVAG_RG_DS128438_1,TVAG_RG_DS137292_1,TVAG_RG_DS149002_1,TVAG_RG_DS147553_1,TVAG_RG_DS140993_1,TVAG_RG_DS113227_10,TVAG_RG_DS113246_11,TVAG_RG_DS113348_3,TVAG_RG_DS113381_6,TVAG_RG_DS113455_4,TVAG_RG_DS113653_4,TVAG_RG_DS114086_4,TVAG_RG_DS114625_3,TVAG_RG_DS127474_1,TVAG_RG_DS130115_1,TVAG_RG_DS138875_1,TVAG_RG_DS139104…
q2000139						TVAG_511520,TVAG_573570,TVAG_520560,TVAG_513810,TVAG_326850,TVAG_353100,TVAG_469680,TVAG_511160,TVAG_176600,TVAG_584380,TVAG_383410,TVAG_123740,TVAG_484240,TVAG_505400,TVAG_517030,TVAG_489730,TVAG_534240,TVAG_242690,TVAG_589180,TVAG_572790,TVAG_428410,TVAG_521700,TVAG_059790,TVAG_106100,TVAG_447980,TVAG_091400,TVAG_200960,TVAG_312910,TVAG_124280,TVAG_397550,TVAG_215040,TVAG_530300,TVAG_574950,TVA…
q2000140						TVAG_RG_DS113179_5,TVAG_RG_DS113193_52,TVAG_TEG_DS113211_1_15,TVAG_RG_DS113228_6,TVAG_RG_DS113267_15,TVAG_RG_DS113280_5,TVAG_TEG_DS113321_2_12,TVAG_RG_DS113352_13,TVAG_RG_DS113596_16,TVAG_TEG_DS113642_1_16,TVAG_RG_DS113717_2,TVAG_RG_DS113736_4,TVAG_RG_DS113919_1,TVAG_RG_DS114396_10,TVAG_RG_DS114404_3,TVAG_RG_DS116785_3,TVAG_RG_DS117540_1,TVAG_RG_DS128176_2,TVAG_RG_DS128361_1,TVAG_RG_DS131790_1,TV…
q2000141			Streblo_st21593,Streblo_st9957,Streblo_st23307,Streblo_st26598,Streblo_st18660,Streblo_st14863,Streblo_st24278,Streblo_st9306,Streblo_st15436,Streblo_st27007,Streblo_st9264,Streblo_st6596,Streblo_st38967,Streblo_st37793,Streblo_st23879,Streblo_st36182,Streblo_st12169,Streblo_st29618,Streblo_st22703,Streblo_st11137,Streblo_st19815,Streblo_st30444,Streblo_st34125,Streblo_st30756,Streblo_st28257,Str…
q2000142	MONOS_6127	BLNAU_6572	Streblo_st6175,Streblo_st17824,Streblo_st29625,Streblo_st42620,Streblo_st28405,Streblo_st37526,Streblo_st47864,Streblo_st25811,Streblo_st21336,Streblo_st53473,Streblo_st47216,Streblo_st14047,Streblo_st41600,Streblo_st997,Streblo_st1530,Streblo_st6217,Streblo_st8046,Streblo_st17895,Streblo_st27435,Streblo_st19695,Streblo_st35726,Streblo_st3360,Streblo_st12332,Streblo_st28476,Streblo_st45243,Strebl…
q2000143			Streblo_st25441,Streblo_st23622,Streblo_st44031,Streblo_st50046,Streblo_st48181,Streblo_st54952,Streblo_st18928,Streblo_st25081,Streblo_st45256,Streblo_st18637,Streblo_st27610,Streblo_st29185,Streblo_st11654,Streblo_st54355,Streblo_st54671,Streblo_st16229,Streblo_st19918,Streblo_st26699,Streblo_st28050,Streblo_st33781,Streblo_st37561,Streblo_st38487,Streblo_st38529,Streblo_st43130,Streblo_st43977…
q2000144	MONOS_3377	BLNAU_13840,BLNAU_5342,BLNAU_22836,BLNAU_13303,BLNAU_14691,BLNAU_5341,BLNAU_23073,BLNAU_21088,BLNAU_20336,BLNAU_2125,BLNAU_5268,BLNAU_6935,BLNAU_6936,BLNAU_17552,BLNAU_18580,BLNAU_13564,BLNAU_23289,BLNAU_19529,BLNAU_21282,BLNAU_19596,BLNAU_23010,BLNAU_7702,BLNAU_20806,BLNAU_24199,BLNAU_1185,BLNAU_17558,BLNAU_11195,BLNAU_18914,BLNAU_17550,BLNAU_1044,BLNAU_10448,BLNAU_10548,BLNAU_11645,BLNAU_17546,…
q2000145		BLNAU_939,BLNAU_16841,BLNAU_20676,BLNAU_20655,BLNAU_18343,BLNAU_955,BLNAU_21115,BLNAU_20636,BLNAU_8710,BLNAU_11991,BLNAU_15376,BLNAU_6165,BLNAU_18464,BLNAU_18323,BLNAU_9068,BLNAU_12309,BLNAU_13823,BLNAU_6912,BLNAU_10056,BLNAU_12419,BLNAU_5589,BLNAU_2326,BLNAU_11225,BLNAU_4290,BLNAU_17474,BLNAU_23455,BLNAU_18956,BLNAU_6904,BLNAU_16061,BLNAU_21044,BLNAU_7822,BLNAU_8306,BLNAU_18147,BLNAU_5577,BLNAU_…
q2000146						TVAG_RG_DS113180_30,TVAG_RG_DS113187_38,TVAG_RG_DS113189_20,TVAG_RG_DS113191_18,TVAG_RG_DS113214_1,TVAG_RG_DS113245_23,TVAG_RG_DS113262_6,TVAG_RG_DS113263_1,TVAG_RG_DS113273_6,TVAG_RG_DS113274_8,TVAG_RG_DS113279_2,TVAG_RG_DS113346_4,TVAG_RG_DS113359_6,TVAG_RG_DS113377_7,TVAG_RG_DS113397_14,TVAG_RG_DS113412_11,TVAG_RG_DS113414_16,TVAG_RG_DS113419_6,TVAG_RG_DS113423_3,TVAG_RG_DS113448_7,TVAG_RG_DS1…
q2000147			Streblo_st26852,Streblo_st6006,Streblo_st20842,Streblo_st13873,Streblo_st41211,Streblo_st23064,Streblo_st8376,Streblo_st28694,Streblo_st37697,Streblo_st27914,Streblo_st9309,Streblo_st20451,Streblo_st26962,Streblo_st1812,Streblo_st23256,Streblo_st31992,Streblo_st6745,Streblo_st4758,Streblo_st28471,Streblo_st35601,Streblo_st2228,Streblo_st11916,Streblo_st36877,Streblo_st18655,Streblo_st38187,Strebl…
q2000148						TVAG_RG_DS117445_1,TVAG_RG_DS136950_1,TVAG_RG_DS135225_1,TVAG_RG_DS113183_9,TVAG_RG_DS113210_6,TVAG_RG_DS113215_9,TVAG_RG_DS113235_1,TVAG_RG_DS113249_4,TVAG_RG_DS113339_8,TVAG_RG_DS113347_11,TVAG_RG_DS113475_3,TVAG_RG_DS113603_2,TVAG_RG_DS113641_1,TVAG_RG_DS113930_6,TVAG_RG_DS114900_3,TVAG_RG_DS115092_1,TVAG_RG_DS115287_4,TVAG_RG_DS116081_1,TVAG_RG_DS116349_1,TVAG_RG_DS116643_2,TVAG_RG_DS116710_2…
q2000149										Gene.11169,Gene.2893,Gene.17137,Gene.8538,Gene.11629,Gene.8500,Gene.9586,Gene.11044,Gene.11214,Gene.6082,Gene.566,Gene.7273,Gene.16190,Gene.3856,Gene.11824,Gene.10624,Gene.13307,Gene.6732,Gene.11630,Gene.14730,Gene.8579,Gene.13588,Gene.7961,Gene.8777,Gene.16301,Gene.12661,Gene.4557,Gene.8582,Gene.5299,Gene.11353,Gene.12366,Gene.8467,Gene.8810,Gene.12088,Gene.11192,Gene.16565,Gene.1937,Gene.9835,G…
q2000150	MONOS_276,MONOS_1482,MONOS_5280,MONOS_7046,MONOS_7842,MONOS_10355,MONOS_12235,MONOS_12244,MONOS_12659,MONOS_14708,MONOS_16300,MONOS_16301,MONOS_1630,MONOS_9042,MONOS_9633,MONOS_10744,MONOS_16367	BLNAU_96,BLNAU_985,BLNAU_1359,BLNAU_1554,BLNAU_1594,BLNAU_2260,BLNAU_3978,BLNAU_4353,BLNAU_4841,BLNAU_4844,BLNAU_6735,BLNAU_6825,BLNAU_8140,BLNAU_8457,BLNAU_10251,BLNAU_10253,BLNAU_10863,BLNAU_10916,BLNAU_10931,BLNAU_11257,BLNAU_11259,BLNAU_11425,BLNAU_12598,BLNAU_13052,BLNAU_13111,BLNAU_14636,BLNAU_14705,BLNAU_14770,BLNAU_15373,BLNAU_17311,BLNAU_17742,BLNAU_19014,BLNAU_19238,BLNAU_19461,BLNAU_19…	Streblo_st1322,Streblo_st2498,Streblo_st3337,Streblo_st3486,Streblo_st4333,Streblo_st4334,Streblo_st4881,Streblo_st5043,Streblo_st5879,Streblo_st7007,Streblo_st7202,Streblo_st7792,Streblo_st12413,Streblo_st12478,Streblo_st12614,Streblo_st13042,Streblo_st13372,Streblo_st13520,Streblo_st13621,Streblo_st13958,Streblo_st13961,Streblo_st15247,Streblo_st15619,Streblo_st15641,Streblo_st16203,Streblo_st1…	PAPYR_3321,PAPYR_4685,PAPYR_4696,PAPYR_10083,PAPYR_10096,PAPYR_10081	Gene.3726::gnl|Trimastix_PCT|1203	TVAG_542470		GAAM01000031.1	GL50803_221689-t26_1-p1 ,GL50803_17132-t26_1-p1 ,GL50803_115052-t26_1-p1 ,GL50803_28379-t26_1-p1 ,GL50803_28906-t26_1-p1 ,GL50803_41118-t26_1-p1	Gene.7427,Gene.7946	Gene.3176	Gene.3781,Gene.2187	Gene.22930,Gene.3894,Gene.28942		Gene.1029,Gene.2305,Gene.3786	Gene.207	SS50377_12779-t26_1-p1,SS50377_16376-t26_1-p1,SS50377_13245-t26_1-p1,SS50377_19035-t26_1-p1	Gene.5593,Gene.5607,Gene.5623,Gene.5632,Gene.5641,Gene.5652,Gene.5669	Gene.861,Gene.2293,Gene.1885
q2000151						TVAG_264860,TVAG_RG_DS139273_1,TVAG_RG_DS131882_1,TVAG_RG_DS147647_1,TVAG_RG_DS151164_1,TVAG_RG_DS143592_1,TVAG_RG_DS130164_1,TVAG_RG_DS134501_1,TVAG_RG_DS122454_1,TVAG_RG_DS136135_1,TVAG_RG_DS115741_1,TVAG_RG_DS151438_1,TVAG_RG_DS115270_1,TVAG_RG_DS121099_2,TVAG_RG_DS132722_1,TVAG_RG_DS128863_1,TVAG_RG_DS123268_1,TVAG_RG_DS131657_1,TVAG_RG_DS145738_1,TVAG_RG_DS149456_1,TVAG_RG_DS148577_1,TVAG_RG…
q2000152						TVAG_TEG_DS113456_1_3,TVAG_489920,TVAG_TEG_DS114014_2_8,TVAG_481720,TVAG_105210,TVAG_114030,TVAG_592970,TVAG_572040,TVAG_284900,TVAG_060950,TVAG_598120,TVAG_333740,TVAG_477870,TVAG_580790,TVAG_439570,TVAG_495270,TVAG_529150,TVAG_052310,TVAG_523540,TVAG_245070,TVAG_361860,TVAG_141270,TVAG_563140,TVAG_571230,TVAG_566450,TVAG_131490,TVAG_584550,TVAG_517880,TVAG_023230,TVAG_581840,TVAG_593070,TVAG_05…
q2000153			Streblo_st72,Streblo_st51484,Streblo_st21053,Streblo_st37227,Streblo_st52928,Streblo_st18960,Streblo_st26791,Streblo_st31910,Streblo_st35147,Streblo_st46448,Streblo_st38953,Streblo_st53393,Streblo_st27183,Streblo_st34362,Streblo_st46962,Streblo_st15367,Streblo_st14750,Streblo_st10776,Streblo_st24304,Streblo_st43258,Streblo_st34070,Streblo_st27500,Streblo_st31911,Streblo_st55393,Streblo_st25654,St…
q2000154						TVAG_TEG_DS113206_4_18,TVAG_RG_DS148724_1,TVAG_RG_DS132041_2,TVAG_RG_DS152123_1,TVAG_RG_DS119569_1,TVAG_RG_DS123272_1,TVAG_RG_DS113681_4,TVAG_RG_DS124932_2,TVAG_RG_DS132347_1,TVAG_RG_DS148920_2,TVAG_RG_DS116787_1,TVAG_RG_DS120193_2,TVAG_RG_DS125674_1,TVAG_RG_DS134383_2,TVAG_RG_DS136169_1,TVAG_RG_DS138855_1,TVAG_RG_DS152379_1,TVAG_RG_DS113441_5,TVAG_RG_DS127634_1,TVAG_RG_DS129368_1,TVAG_RG_DS13584…
q2000155			Streblo_st21633,Streblo_st37802,Streblo_st7325,Streblo_st16431,Streblo_st4663,Streblo_st44058,Streblo_st3484,Streblo_st4259,Streblo_st4266,Streblo_st14584,Streblo_st9337,Streblo_st12222,Streblo_st26498,Streblo_st32383,Streblo_st43343,Streblo_st14727,Streblo_st20450,Streblo_st45752,Streblo_st30310,Streblo_st24803,Streblo_st42630,Streblo_st50016,Streblo_st37760,Streblo_st53260,Streblo_st25847,Streb…
q2000156	MONOS_34,MONOS_11688,MONOS_14958,MONOS_10084,MONOS_10923,MONOS_8762,MONOS_2009,MONOS_12449,MONOS_13884,MONOS_4561,MONOS_3216,MONOS_10195,MONOS_4099,MONOS_13968,MONOS_15933,MONOS_9435,MONOS_13474,MONOS_2339,MONOS_12361,MONOS_7873,MONOS_5260,MONOS_1717,MONOS_11791,MONOS_15619,MONOS_4862,MONOS_14496,MONOS_1535,MONOS_6024,MONOS_12980,MONOS_2148,MONOS_4592,MONOS_1762,MONOS_6018,MONOS_3055,MONOS_3887,M…
q2000157		BLNAU_1062,BLNAU_13657,BLNAU_16486,BLNAU_21332,BLNAU_21203,BLNAU_14060,BLNAU_19611,BLNAU_5248,BLNAU_24321,BLNAU_21204,BLNAU_23722,BLNAU_19608,BLNAU_22174,BLNAU_3252,BLNAU_3222,BLNAU_22867,BLNAU_23898,BLNAU_7118,BLNAU_8680,BLNAU_23814,BLNAU_9603,BLNAU_11667,BLNAU_15717,BLNAU_6035,BLNAU_17208,BLNAU_16311,BLNAU_23241,BLNAU_7112,BLNAU_9344,BLNAU_17994,BLNAU_3142,BLNAU_24218,BLNAU_12169,BLNAU_19868,BL…
q2000158						TVAG_368160,TVAG_TEG_DS113193_4_9,TVAG_RG_DS114246_2,TVAG_RG_DS116434_2,TVAG_RG_DS116913_1,TVAG_RG_DS117448_1,TVAG_RG_DS126692_1,TVAG_RG_DS131188_1,TVAG_RG_DS135884_1,TVAG_RG_DS144558_1,TVAG_RG_DS147304_1,TVAG_RG_DS150442_1,TVAG_RG_DS117100_1,TVAG_RG_DS113395_1,TVAG_TEG_DS113578_2_6,TVAG_TEG_DS114319_1_6,TVAG_RG_DS132247_1,TVAG_RG_DS135915_1,TVAG_RG_DS136659_1,TVAG_RG_DS144905_1,TVAG_RG_DS144932_…
q2000159			Streblo_st77,Streblo_st39611,Streblo_st18189,Streblo_st52785,Streblo_st23797,Streblo_st25205,Streblo_st20054,Streblo_st36770,Streblo_st20231,Streblo_st25026,Streblo_st16398,Streblo_st36653,Streblo_st20747,Streblo_st42410,Streblo_st10472,Streblo_st44710,Streblo_st11247,Streblo_st11248,Streblo_st13770,Streblo_st15857,Streblo_st42571,Streblo_st23287,Streblo_st33331,Streblo_st10672,Streblo_st2371,Str…
q2000160		BLNAU_11400,BLNAU_6135,BLNAU_8711,BLNAU_9968,BLNAU_9743,BLNAU_20563,BLNAU_19599,BLNAU_3950,BLNAU_14244,BLNAU_11471,BLNAU_7121,BLNAU_20583,BLNAU_20595,BLNAU_3881,BLNAU_22419,BLNAU_11384,BLNAU_11436,BLNAU_11459,BLNAU_13686,BLNAU_16931,BLNAU_17687,BLNAU_18301,BLNAU_20177,BLNAU_20588,BLNAU_22026,BLNAU_22050,BLNAU_22364,BLNAU_22429,BLNAU_12107,BLNAU_18292,BLNAU_11445,BLNAU_11479,BLNAU_22049,BLNAU_2029…
q2000161																		Gene.12299,Gene.558,Gene.15526,Gene.3268,Gene.11673,Gene.19597,Gene.19019,Gene.4343,Gene.6368,Gene.12652,Gene.6654,Gene.14959,Gene.6374,Gene.16565,Gene.16143,Gene.6370,Gene.14328,Gene.15203,Gene.7826,Gene.14957,Gene.16502,Gene.5305,Gene.19703,Gene.11421,Gene.6660,Gene.20109,Gene.4698,Gene.14337,Gene.4951,Gene.5237,Gene.18986,Gene.6683,Gene.18824,Gene.6504,Gene.12479,Gene.6478,Gene.14797,Gene.1689…
q2000162			Streblo_st9639,Streblo_st12299,Streblo_st15008,Streblo_st38100,Streblo_st40476,Streblo_st51232,Streblo_st43050,Streblo_st13499,Streblo_st17743,Streblo_st25178,Streblo_st25885,Streblo_st47719,Streblo_st12306,Streblo_st18196,Streblo_st30261,Streblo_st10459,Streblo_st38071,Streblo_st10872,Streblo_st11494,Streblo_st15904,Streblo_st21285,Streblo_st11788,Streblo_st32030,Streblo_st32466,Streblo_st44158,…
q2000163	MONOS_10846,MONOS_6865,MONOS_14552	BLNAU_23634,BLNAU_12243,BLNAU_18701,BLNAU_13735,BLNAU_13736	Streblo_st4672,Streblo_st4919,Streblo_st28124,Streblo_st1010,Streblo_st4928,Streblo_st6459,Streblo_st11189,Streblo_st21785,Streblo_st24411,Streblo_st26155,Streblo_st29685,Streblo_st29828,Streblo_st29830,Streblo_st37782,Streblo_st27721,Streblo_st30992,Streblo_st34498,Streblo_st42243,Streblo_st11727,Streblo_st47775,Streblo_st49662,Streblo_st8816,Streblo_st17550,Streblo_st13579,Streblo_st21567,Streb…	PAPYR_955,PAPYR_1981,PAPYR_5075,PAPYR_5947,PAPYR_6141,PAPYR_7518,PAPYR_1884,PAPYR_7169,PAPYR_7517,PAPYR_7802,PAPYR_2506,PAPYR_2507,PAPYR_7168	Gene.7465::gnl|Trimastix_PCT|2287, Gene.12663::gnl|Trimastix_PCT|4006, Gene.13929::gnl|Trimastix_PCT|4478, Gene.15010::gnl|Trimastix_PCT|4981	TVAG_118950,TVAG_034900,TVAG_295280,TVAG_011080,TVAG_463220,TVAG_116100,TVAG_011310,TVAG_456970,TVAG_013270,TVAG_013770,TVAG_162980,TVAG_365640,TVAG_432890,TVAG_410920,TVAG_460730,TVAG_497260,TVAG_174850,TVAG_236550,TVAG_032910,TVAG_440130,TVAG_105170,TVAG_471380,TVAG_527520,TVAG_004750,TVAG_390180,TVAG_160330,TVAG_160340,TVAG_105180	gi|1187200012,gi|1091435959,gi|1091432651,gi|1091431692,gi|1091431515,gi|1091423547,gi|1091420776,gi|1091420491,gi|1091420199,gi|1091419287,gi|1091412978,gi|1091412674,gi|1091412256,gi|1091437384,gi|1091435970,gi|1091433838,gi|1091432077,gi|1091431691,gi|1091428691,gi|1091427858,gi|1091423738,gi|1091423407,gi|1091422589,gi|1091419041,gi|1091417009,gi|1091416567,gi|1091410621,gi|1091412675		GL50803_17265-t26_1-p1 ,GL50803_100906-t26_1-p1 ,GL50803_17243-t26_1-p1 ,GL50803_101138-t26_1-p1 ,GL50803_94440-t26_1-p1 ,GL50803_40496-t26_1-p1 ,GL50803_111950-t26_1-p1 ,GL50803_10538-t26_1-p1 ,GL50803_37985-t26_1-p1	Gene.9934,Gene.13571,Gene.12594,Gene.14006,Gene.14161,Gene.15197,Gene.15642,Gene.17310	Gene.2353,Gene.2954,Gene.4222,Gene.3417,Gene.3903,Gene.2722,Gene.8989		Gene.5658,Gene.20015,Gene.16709,Gene.18568,Gene.11756,Gene.1898,Gene.18513,Gene.20766,Gene.2854,Gene.27057		Gene.4305,Gene.6588,Gene.7403,Gene.7792,Gene.8668,Gene.9869,Gene.9912,Gene.10869,Gene.17027,Gene.17709	Gene.1639,Gene.5235	SS50377_10156-t26_1-p1,SS50377_11139-t26_1-p1,SS50377_13758-t26_1-p1,SS50377_14661-t26_1-p1,SS50377_15593-t26_1-p1,SS50377_17131-t26_1-p1,SS50377_18281-t26_1-p1,SS50377_18501-t26_1-p1,SS50377_11591-t26_1-p1	Gene.5169,Gene.5343,Gene.5168,Gene.5344,Gene.1341	Gene.453,Gene.627
q2000164						TVAG_569310,TVAG_201250,TVAG_170890,TVAG_393710,TVAG_285910,TVAG_600380,TVAG_004170,TVAG_606540,TVAG_022150,TVAG_507740,TVAG_277540,TVAG_502920,TVAG_065640,TVAG_333290,TVAG_290830,TVAG_030290,TVAG_329970,TVAG_366560,TVAG_601220,TVAG_384950,TVAG_417390,TVAG_395880,TVAG_000950,TVAG_427890,TVAG_577100,TVAG_191790,TVAG_029770,TVAG_335750,TVAG_525910,TVAG_541840,TVAG_558060,TVAG_181140,TVAG_310400,TVA…
q2000165			Streblo_st27158,Streblo_st24759,Streblo_st5374,Streblo_st89,Streblo_st47428,Streblo_st25279,Streblo_st30897,Streblo_st38599,Streblo_st16940,Streblo_st42325,Streblo_st30091,Streblo_st41935,Streblo_st42546,Streblo_st7340,Streblo_st3633,Streblo_st253,Streblo_st13105,Streblo_st27636,Streblo_st29822,Streblo_st13559,Streblo_st12114,Streblo_st28254,Streblo_st49795,Streblo_st15413,Streblo_st50153,Streblo…
q2000166	MONOS_11412,MONOS_9464	BLNAU_984,BLNAU_15324,BLNAU_2780,BLNAU_6534,BLNAU_15325,BLNAU_16576	Streblo_st600,Streblo_st3760,Streblo_st4492,Streblo_st2875,Streblo_st34008,Streblo_st33405,Streblo_st1380,Streblo_st7817,Streblo_st12462,Streblo_st4534,Streblo_st9993,Streblo_st28204,Streblo_st6421,Streblo_st5619,Streblo_st12170,Streblo_st18943,Streblo_st34460,Streblo_st13682,Streblo_st23093,Streblo_st39881,Streblo_st2989,Streblo_st55859,Streblo_st54206,Streblo_st26263,Streblo_st7519,Streblo_st78…
q2000167						TVAG_121190,TVAG_171390,TVAG_RG_DS129560_1,TVAG_RG_DS148475_1,TVAG_RG_DS135018_2,TVAG_RG_DS120452_1,TVAG_414260,TVAG_RG_DS132789_2,TVAG_RG_DS113352_19,TVAG_RG_DS133763_1,TVAG_RG_DS120194_1,TVAG_RG_DS113278_3,TVAG_RG_DS113521_6,TVAG_TEG_DS113576_3_5,TVAG_RG_DS144556_2,TVAG_RG_DS143827_2,TVAG_RG_DS113413_8,TVAG_TEG_DS113219_1_5,TVAG_RG_DS113545_12,TVAG_RG_DS124419_2,TVAG_RG_DS150860_1,TVAG_RG_DS114…
q2000168			Streblo_st21789,Streblo_st13496,Streblo_st17901,Streblo_st14896,Streblo_st10587,Streblo_st40495,Streblo_st41188,Streblo_st34907,Streblo_st44227,Streblo_st13050,Streblo_st25154,Streblo_st29883,Streblo_st42436,Streblo_st38901,Streblo_st40596,Streblo_st11453,Streblo_st37489,Streblo_st23408,Streblo_st37891,Streblo_st9991,Streblo_st18141,Streblo_st5534,Streblo_st27823,Streblo_st48132,Streblo_st32673,S…
q2000169						TVAG_RG_DS113192_8,TVAG_RG_DS113193_38,TVAG_RG_DS113210_37,TVAG_RG_DS113242_13,TVAG_RG_DS113256_3,TVAG_RG_DS113275_3,TVAG_RG_DS113280_9,TVAG_RG_DS113281_8,TVAG_RG_DS113308_6,TVAG_RG_DS113314_2,TVAG_RG_DS113330_21,TVAG_RG_DS113379_6,TVAG_RG_DS113387_2,TVAG_RG_DS113406_8,TVAG_RG_DS113408_20,TVAG_RG_DS113417_4,TVAG_RG_DS113422_12,TVAG_RG_DS113434_8,TVAG_RG_DS113460_1,TVAG_RG_DS113460_3,TVAG_RG_DS113…
q2000170						TVAG_RG_DS120802_1,TVAG_RG_DS116522_1,TVAG_RG_DS113466_5,TVAG_RG_DS113719_4,TVAG_RG_DS113578_3,TVAG_RG_DS113187_20,TVAG_RG_DS113185_16,TVAG_RG_DS114493_3,TVAG_RG_DS115461_1,TVAG_RG_DS113600_1,TVAG_RG_DS113408_9,TVAG_RG_DS113450_5,TVAG_RG_DS119275_1,TVAG_RG_DS113354_4,TVAG_RG_DS113878_2,TVAG_RG_DS116978_1,TVAG_RG_DS120165_1,TVAG_RG_DS113285_16,TVAG_RG_DS119998_1,TVAG_RG_DS123338_1,TVAG_RG_DS113650…
q2000171						TVAG_TEG_DS113177_5_19,TVAG_070230,TVAG_071240,TVAG_183350,TVAG_183960,TVAG_TEG_DS113194_1_3,TVAG_163060,TVAG_214670,TVAG_113410,TVAG_TEG_DS113230_1_2,TVAG_224530,TVAG_486730,TVAG_129150,TVAG_129180,TVAG_301480,TVAG_259100,TVAG_401550,TVAG_140440,TVAG_TEG_DS113418_1_3,TVAG_474230,TVAG_232970,TVAG_161510,TVAG_485050,TVAG_TEG_DS113583_1_3,TVAG_180800,TVAG_091250,TVAG_408490,TVAG_TEG_DS113642_1_19,T…
q2000172						TVAG_506180,TVAG_097690,TVAG_150870,TVAG_454680,TVAG_TEG_DS113458_3_13,TVAG_258830,TVAG_220110,TVAG_179310,TVAG_302090,TVAG_537160,TVAG_068230,TVAG_546280,TVAG_315100,TVAG_203960,TVAG_547920,TVAG_534420,TVAG_422890,TVAG_006560,TVAG_TEG_DS113728_1_5,TVAG_400420,TVAG_200300,TVAG_571430,TVAG_445840,TVAG_333500,TVAG_574890,TVAG_330510,TVAG_557890,TVAG_448560,TVAG_597240,TVAG_144170,TVAG_296590,TVAG_5…
q2000173			Streblo_st27047,Streblo_st38213,Streblo_st34934,Streblo_st4447,Streblo_st5283,Streblo_st5870,Streblo_st7416,Streblo_st8116,Streblo_st9136,Streblo_st12405,Streblo_st14790,Streblo_st16785,Streblo_st21794,Streblo_st22992,Streblo_st25736,Streblo_st26841,Streblo_st26900,Streblo_st31868,Streblo_st33753,Streblo_st37776,Streblo_st10916,Streblo_st13643,Streblo_st15737,Streblo_st18293,Streblo_st20650,Streb…			TVAG_RG_DS113637_7,TVAG_RG_DS113945_1	gi|1091415755
q2000174			Streblo_st27,Streblo_st30250,Streblo_st9351,Streblo_st7595,Streblo_st16720,Streblo_st38297,Streblo_st34370,Streblo_st20757,Streblo_st13818,Streblo_st20458,Streblo_st46465,Streblo_st17615,Streblo_st43891,Streblo_st27445,Streblo_st23604,Streblo_st29569,Streblo_st17919,Streblo_st20715,Streblo_st14716,Streblo_st28225,Streblo_st25087,Streblo_st12691,Streblo_st30654,Streblo_st26145,Streblo_st39209,Stre…
q2000175			Streblo_st30346,Streblo_st17644,Streblo_st45115,Streblo_st6252,Streblo_st24408,Streblo_st1046,Streblo_st36566,Streblo_st40378,Streblo_st30253,Streblo_st822,Streblo_st50416,Streblo_st53995,Streblo_st17041,Streblo_st50144,Streblo_st17814,Streblo_st54276,Streblo_st31858,Streblo_st38320,Streblo_st41446,Streblo_st44243,Streblo_st41812,Streblo_st38392,Streblo_st37701,Streblo_st3840,Streblo_st24648,Stre…
q2000176			Streblo_st38383				gi|1091437352,gi|1091437294,gi|1091437235,gi|1091436366,gi|1091436147,gi|1091436101,gi|1091436043,gi|1091435990,gi|1091435977,gi|1091435784,gi|1091435686,gi|1091435577,gi|1091435430,gi|1091435321,gi|1091435127,gi|1091435067,gi|1091435003,gi|1091434968,gi|1091434691,gi|1091434646,gi|1091434417,gi|1091433189,gi|1091433127,gi|1091432607,gi|1091432505,gi|1091432274,gi|1091431930,gi|1091431868,gi|1091…
q2000177						TVAG_RG_DS113184_33,TVAG_RG_DS113245_28,TVAG_RG_DS113255_4,TVAG_RG_DS113459_2,TVAG_TEG_DS113490_1_19,TVAG_RG_DS113669_7,TVAG_RG_DS113768_21,TVAG_RG_DS113954_6,TVAG_RG_DS114840_4,TVAG_RG_DS115074_1,TVAG_RG_DS115391_2,TVAG_RG_DS116602_1,TVAG_RG_DS117264_1,TVAG_132510,TVAG_RG_DS118031_1,TVAG_234600,TVAG_RG_DS121082_2,TVAG_RG_DS121882_1,TVAG_RG_DS122019_2,TVAG_RG_DS122032_1,TVAG_RG_DS123564_2,TVAG_RG…
q2000178		BLNAU_22968,BLNAU_22341,BLNAU_1398,BLNAU_24923,BLNAU_22987,BLNAU_22960,BLNAU_25066,BLNAU_16864,BLNAU_23394,BLNAU_7762,BLNAU_3074,BLNAU_11703,BLNAU_6778,BLNAU_9319,BLNAU_7189,BLNAU_19463,BLNAU_14850,BLNAU_24365,BLNAU_6727,BLNAU_8121,BLNAU_17036,BLNAU_10783,BLNAU_15898,BLNAU_9325,BLNAU_14799,BLNAU_18380,BLNAU_24976,BLNAU_18517,BLNAU_18530,BLNAU_11119,BLNAU_6728,BLNAU_8122,BLNAU_10784,BLNAU_11676,BL…
q2000179		BLNAU_23135,BLNAU_6874,BLNAU_16186,BLNAU_9754,BLNAU_24989,BLNAU_15843,BLNAU_14445,BLNAU_17284,BLNAU_3189,BLNAU_9298,BLNAU_18793,BLNAU_7104,BLNAU_1282,BLNAU_6691,BLNAU_22142,BLNAU_18791,BLNAU_6041,BLNAU_8691,BLNAU_6180,BLNAU_15838,BLNAU_22358,BLNAU_21121,BLNAU_11412,BLNAU_17287,BLNAU_14421,BLNAU_19953,BLNAU_22151,BLNAU_21027,BLNAU_17983,BLNAU_17278,BLNAU_10508,BLNAU_18880,BLNAU_11842,BLNAU_1291,BL…
q2000180						TVAG_RG_DS113353_5,TVAG_RG_DS144204_1,TVAG_RG_DS119563_2,TVAG_RG_DS132802_1,TVAG_RG_DS145422_1,TVAG_RG_DS152115_2,TVAG_RG_DS115127_2,TVAG_RG_DS133353_1,TVAG_RG_DS147621_1,TVAG_RG_DS124846_2,TVAG_RG_DS113566_3,TVAG_RG_DS133151_1,TVAG_RG_DS145498_2,TVAG_RG_DS113416_5,TVAG_RG_DS133982_1,TVAG_RG_DS134749_2,TVAG_RG_DS142282_1,TVAG_RG_DS147438_1,TVAG_RG_DS151627_2,TVAG_RG_DS129719_1,TVAG_RG_DS145242_2,…
q2000181						TVAG_RG_DS113181_19,TVAG_RG_DS117043_1,TVAG_RG_DS117629_1,TVAG_RG_DS138066_1,TVAG_RG_DS115077_1,TVAG_RG_DS120785_1,TVAG_RG_DS127279_1,TVAG_RG_DS132409_1,TVAG_RG_DS142867_1,TVAG_RG_DS129337_1,TVAG_RG_DS129774_1,TVAG_368480,TVAG_RG_DS144990_1,TVAG_RG_DS148455_1,TVAG_RG_DS115605_1,TVAG_RG_DS115641_1,TVAG_RG_DS122162_1,TVAG_RG_DS125528_1,TVAG_RG_DS136790_1,TVAG_RG_DS148015_1,TVAG_RG_DS114193_3,TVAG_R…
q2000182				PAPYR_2255,PAPYR_4422	Gene.927::gnl|Trimastix_PCT|360	TVAG_228450,TVAG_043620,TVAG_096740,TVAG_298080,TVAG_465470,TVAG_467970,TVAG_355480,TVAG_484350,TVAG_437820,TVAG_202090,TVAG_151460,TVAG_164120,TVAG_047960	gi|34809309,gi|1141743,gi|1091427133,gi|1091422267,gi|1187199930,gi|1091428844,gi|418210028,gi|418210026,gi|418210024,gi|418210022,gi|418210020,gi|418210018,gi|1064244890,gi|1003587086,gi|418210128,gi|418210126,gi|418210124,gi|418210040,gi|418210038,gi|418210036,gi|418210034,gi|418210032,gi|418210030,gi|1003587041,gi|906411787,gi|371591275,gi|371591273,gi|371591271,gi|371591269,gi|371591267,gi|37…	GAAM01003559.1,GAAM01004634.1,GAAM01005690.1				Gene.1,Gene.570,Gene.5851,Gene.1024,Gene.384,Gene.516,Gene.106,Gene.2459,Gene.230,Gene.150,Gene.659,Gene.3058,Gene.2278,Gene.2630,Gene.3665,Gene.2993,Gene.3160,Gene.4325,Gene.2287,Gene.1420,Gene.4152,Gene.4533,Gene.4137,Gene.4204,Gene.198,Gene.51,Gene.4373,Gene.4212,Gene.3546,Gene.4379,Gene.4148,Gene.3330,Gene.2089,Gene.4263,Gene.3133,Gene.4485,Gene.2507,Gene.1827,Gene.2058,Gene.5664,Gene.1494,Ge…	Gene.30	GCA64897.1	Gene.1505
q2000183			Streblo_st5004,Streblo_st41692,Streblo_st41290,Streblo_st48223,Streblo_st48466,Streblo_st11917,Streblo_st46248,Streblo_st45183,Streblo_st32473,Streblo_st41037,Streblo_st49724,Streblo_st24230,Streblo_st49766,Streblo_st31179,Streblo_st42043,Streblo_st18842,Streblo_st32299,Streblo_st22617,Streblo_st32531,Streblo_st12953,Streblo_st41560,Streblo_st27272,Streblo_st46946,Streblo_st52538,Streblo_st44809,…
q2000184						TVAG_301590,TVAG_513960,TVAG_RG_DS142604_1,TVAG_151900,TVAG_RG_DS130491_1,TVAG_RG_DS114202_6,TVAG_122550,TVAG_335070,TVAG_RG_DS126095_1,TVAG_RG_DS114564_3,TVAG_RG_DS113429_16,TVAG_RG_DS132108_1,TVAG_046810,TVAG_RG_DS113346_9,TVAG_RG_DS152478_1,TVAG_RG_DS113563_11,TVAG_135800,TVAG_RG_DS115030_1,TVAG_264900,TVAG_337120,TVAG_023600,TVAG_RG_DS113287_11,TVAG_RG_DS116658_2,TVAG_RG_DS113569_2,TVAG_RG_DS…
q2000185						TVAG_035760,TVAG_218510,TVAG_528540,TVAG_175010,TVAG_063920,TVAG_587370,TVAG_596210,TVAG_205040,TVAG_413610,TVAG_474640,TVAG_605870,TVAG_058380,TVAG_288680,TVAG_551680,TVAG_150110,TVAG_472510,TVAG_147770,TVAG_333920,TVAG_283800,TVAG_491920,TVAG_063680,TVAG_012690,TVAG_500310,TVAG_239620,TVAG_258330,TVAG_167920,TVAG_150100,TVAG_031950,TVAG_258460,TVAG_TEG_DS113188_4_1,TVAG_341170,TVAG_300440,TVAG_…
q2000186						TVAG_TEG_DS113177_5_13,TVAG_TEG_DS113206_2_8,TVAG_149940,TVAG_465390,TVAG_TEG_DS113319_2_5,TVAG_358830,TVAG_253210,TVAG_431270,TVAG_TEG_DS113642_1_10,TVAG_241700,TVAG_156880,TVAG_104260,TVAG_104950,TVAG_348840,TVAG_102240,TVAG_265600,TVAG_501480,TVAG_426940,TVAG_167610,TVAG_227440,TVAG_315620,TVAG_435640,TVAG_366830,TVAG_073040,TVAG_500710,TVAG_327840,TVAG_526300,TVAG_529340,TVAG_534440,TVAG_3696…
q2000187						TVAG_TEG_DS113193_2_12,TVAG_341000,TVAG_106460,TVAG_TEG_DS113314_3_7,TVAG_098340,TVAG_260960,TVAG_206700,TVAG_441430,TVAG_427370,TVAG_256240,TVAG_334880,TVAG_320370,TVAG_126440,TVAG_141870,TVAG_003410,TVAG_278890,TVAG_356930,TVAG_087410,TVAG_442450,TVAG_031990,TVAG_497720,TVAG_498060,TVAG_218440,TVAG_330360,TVAG_399780,TVAG_018720,TVAG_322860,TVAG_480480,TVAG_468930,TVAG_524160,TVAG_324340,TVAG_2…
q2000188						TVAG_RG_DS113200_15,TVAG_TEG_DS113418_1_6,TVAG_RG_DS113507_2,TVAG_TEG_DS113597_2_6,TVAG_RG_DS113645_2,TVAG_RG_DS113969_2,TVAG_RG_DS114053_11,TVAG_RG_DS114143_8,TVAG_RG_DS114247_5,TVAG_RG_DS114322_4,TVAG_RG_DS114770_5,TVAG_RG_DS114831_4,TVAG_RG_DS114882_2,TVAG_RG_DS115023_4,TVAG_RG_DS115173_1,TVAG_RG_DS115526_3,TVAG_RG_DS115705_1,TVAG_RG_DS116603_1,TVAG_RG_DS116651_1,TVAG_RG_DS118484_2,TVAG_RG_DS1…
q2000189			Streblo_st40570,Streblo_st8984,Streblo_st46292,Streblo_st19662,Streblo_st22750,Streblo_st38659,Streblo_st38846,Streblo_st29102,Streblo_st55825,Streblo_st24122,Streblo_st31477,Streblo_st31821,Streblo_st4898,Streblo_st22268,Streblo_st55772,Streblo_st45427,Streblo_st49184,Streblo_st18034,Streblo_st31651,Streblo_st41073,Streblo_st52717,Streblo_st50620,Streblo_st54548,Streblo_st40463,Streblo_st29912,S…
q2000190				PAPYR_4085,PAPYR_6578,PAPYR_13106,PAPYR_9183,PAPYR_12864,PAPYR_10976,PAPYR_12024,PAPYR_13152,PAPYR_8353,PAPYR_11672,PAPYR_8788,PAPYR_11657,PAPYR_11407,PAPYR_11068,PAPYR_9124,PAPYR_12294,PAPYR_4739,PAPYR_11666,PAPYR_10833,PAPYR_11028,PAPYR_11072,PAPYR_11810,PAPYR_13083,PAPYR_7280,PAPYR_12979,PAPYR_10277,PAPYR_11046,PAPYR_11485,PAPYR_9181,PAPYR_12430,PAPYR_9930,PAPYR_12283,PAPYR_9804,PAPYR_13178,PA…
q2000191			Streblo_st14791,Streblo_st1008,Streblo_st33206,Streblo_st9690,Streblo_st45318,Streblo_st35301,Streblo_st36411,Streblo_st47714,Streblo_st43965,Streblo_st25936,Streblo_st9890,Streblo_st49796,Streblo_st30215,Streblo_st25692,Streblo_st11564,Streblo_st30507,Streblo_st42541,Streblo_st25931,Streblo_st44123,Streblo_st45822,Streblo_st39458,Streblo_st5284,Streblo_st51263,Streblo_st15848,Streblo_st3961,Stre…				gi|1091409964
q2000192						TVAG_RG_DS113390_15,TVAG_RG_DS113749_1,TVAG_RG_DS113893_5,TVAG_RG_DS115361_1,TVAG_RG_DS117371_1,TVAG_RG_DS118071_2,TVAG_RG_DS118542_1,TVAG_RG_DS118988_1,TVAG_RG_DS132493_1,TVAG_RG_DS135564_1,TVAG_RG_DS141502_1,TVAG_RG_DS145441_1,TVAG_RG_DS113429_12,TVAG_RG_DS119477_1,TVAG_RG_DS123927_1,TVAG_RG_DS113307_22,TVAG_RG_DS122287_1,TVAG_RG_DS114024_6,TVAG_RG_DS127319_1,TVAG_RG_DS114642_2,TVAG_RG_DS118880…
q2000193						TVAG_TEG_DS113177_2_1,TVAG_TEG_DS113178_1_1,TVAG_TEG_DS113181_7_1,TVAG_TEG_DS113181_9_1,TVAG_TEG_DS113187_1_1,TVAG_TEG_DS113188_1_1,TVAG_TEG_DS113194_2_1,TVAG_TEG_DS113200_1_1,TVAG_TEG_DS113200_3_1,TVAG_TEG_DS113202_3_1,TVAG_TEG_DS113204_7_1,TVAG_TEG_DS113224_2_1,TVAG_TEG_DS113225_4_1,TVAG_TEG_DS113225_5_1,TVAG_TEG_DS113228_1_1,TVAG_TEG_DS113237_1_1,TVAG_TEG_DS113243_2_1,TVAG_TEG_DS113248_2_1,TVA…
q2000194													Gene.24538,Gene.20834,Gene.22415,Gene.23347,Gene.16135,Gene.24427,Gene.11092,Gene.31864,Gene.21854,Gene.1890,Gene.28029,Gene.26276,Gene.10402,Gene.20559,Gene.11917,Gene.17730,Gene.27242,Gene.23082,Gene.11523,Gene.23404,Gene.26398,Gene.26445,Gene.24328,Gene.31402,Gene.19629,Gene.17627,Gene.4181,Gene.18823,Gene.16906,Gene.20373,Gene.20627,Gene.30445,Gene.24856,Gene.28466,Gene.26477,Gene.23500,Gene.…
q2000195			Streblo_st491,Streblo_st5588,Streblo_st8190,Streblo_st8566,Streblo_st13417,Streblo_st16864,Streblo_st17200,Streblo_st21143,Streblo_st22654,Streblo_st29975,Streblo_st36412,Streblo_st39028,Streblo_st36015,Streblo_st22784,Streblo_st33866,Streblo_st21168,Streblo_st32059,Streblo_st44367,Streblo_st37582,Streblo_st29550,Streblo_st16781,Streblo_st15646,Streblo_st31531,Streblo_st44164,Streblo_st30849,Stre…
q2000196						TVAG_TEG_DS113177_5_2,TVAG_308760,TVAG_379930,TVAG_314200,TVAG_095530,TVAG_RG_DS114833_2,TVAG_RG_DS125145_1,TVAG_251990,TVAG_324110,TVAG_540850,TVAG_153960,TVAG_TEG_DS113181_2_18,TVAG_158350,TVAG_555910,TVAG_590280,TVAG_506250,TVAG_506190,TVAG_RG_DS138731_1,TVAG_TEG_DS113230_1_14,TVAG_092290,TVAG_037780,TVAG_492190,TVAG_509050,TVAG_598550,TVAG_554790,TVAG_503620,TVAG_602970,TVAG_169530,TVAG_24063…
q2000197						TVAG_RG_DS113205_6,TVAG_TEG_DS113234_1_3,TVAG_RG_DS113289_2,TVAG_RG_DS113305_8,TVAG_TEG_DS113314_3_1,TVAG_TEG_DS113323_1_14,TVAG_RG_DS113330_22,TVAG_RG_DS113444_7,TVAG_RG_DS113527_14,TVAG_RG_DS113639_5,TVAG_RG_DS113705_12,TVAG_RG_DS113769_6,TVAG_RG_DS113775_2,TVAG_RG_DS113890_2,TVAG_RG_DS113914_5,TVAG_RG_DS114083_3,TVAG_RG_DS114204_4,TVAG_RG_DS114330_4,TVAG_RG_DS114424_5,TVAG_RG_DS114476_1,TVAG_R…
q2000198						TVAG_186050,TVAG_TEG_DS113181_8_1,TVAG_457180,TVAG_199600,TVAG_166000,TVAG_167350,TVAG_171940,TVAG_365390,TVAG_214680,TVAG_463000,TVAG_TEG_DS113223_1_12,TVAG_016500,TVAG_234870,TVAG_187830,TVAG_224540,TVAG_393600,TVAG_026150,TVAG_TEG_DS113321_2_17,TVAG_061570,TVAG_TEG_DS113323_1_1,TVAG_TEG_DS113329_1_7,TVAG_364630,TVAG_352700,TVAG_240410,TVAG_140430,TVAG_123930,TVAG_202720,TVAG_005320,TVAG_474220…
q2000199			Streblo_st20283,Streblo_st27180,Streblo_st18687,Streblo_st33136,Streblo_st31366,Streblo_st28764,Streblo_st33675,Streblo_st3922,Streblo_st1154,Streblo_st5194,Streblo_st22238,Streblo_st26166,Streblo_st21851,Streblo_st8613,Streblo_st20751,Streblo_st3306,Streblo_st16276,Streblo_st4835,Streblo_st5818,Streblo_st25791,Streblo_st21019,Streblo_st3570,Streblo_st25033,Streblo_st11833,Streblo_st14700,Streblo…
q2000200			Streblo_st8080,Streblo_st17448,Streblo_st11401,Streblo_st36833,Streblo_st36645,Streblo_st42290,Streblo_st24760,Streblo_st4729,Streblo_st26939,Streblo_st41294,Streblo_st37976,Streblo_st37364,Streblo_st49636,Streblo_st43123,Streblo_st24761,Streblo_st12679,Streblo_st48481,Streblo_st50428,Streblo_st38141,Streblo_st43432,Streblo_st49799,Streblo_st9464,Streblo_st45599,Streblo_st33674,Streblo_st50525,St…
q2000201			Streblo_st31710,Streblo_st41582,Streblo_st31751,Streblo_st21103,Streblo_st32032,Streblo_st35605,Streblo_st11621,Streblo_st4092,Streblo_st2616,Streblo_st18644,Streblo_st46907,Streblo_st50123,Streblo_st22933,Streblo_st24470,Streblo_st17542,Streblo_st17547,Streblo_st46462,Streblo_st33937,Streblo_st20604,Streblo_st32162,Streblo_st44784,Streblo_st47546,Streblo_st53359,Streblo_st27247,Streblo_st29751,S…
q2000202						TVAG_RG_DS113192_35,TVAG_130030,TVAG_TEG_DS113219_2_18,TVAG_TEG_DS113223_3_5,TVAG_015900,TVAG_TEG_DS113232_3_9,TVAG_434220,TVAG_348620,TVAG_464590,TVAG_313790,TVAG_TEG_DS113417_2_5,TVAG_TEG_DS113428_1_19,TVAG_289120,TVAG_195980,TVAG_TEG_DS113571_2_4,TVAG_440330,TVAG_181050,TVAG_TEG_DS113597_2_5,TVAG_321140,TVAG_293470,TVAG_498150,TVAG_233780,TVAG_220260,TVAG_143600,TVAG_321850,TVAG_326550,TVAG_36…
q2000203						TVAG_411650,TVAG_089170,TVAG_267430,TVAG_TEG_DS113298_1_13,TVAG_TEG_DS113555_1_13,TVAG_RG_DS139706_1,TVAG_RG_DS127084_2,TVAG_RG_DS115088_3,TVAG_RG_DS116036_3,TVAG_RG_DS141082_1,TVAG_RG_DS114728_3,TVAG_TEG_DS113907_2_10,TVAG_RG_DS114672_6,TVAG_RG_DS127870_2,TVAG_333380,TVAG_RG_DS120297_2,TVAG_422370,TVAG_207380,TVAG_428130,TVAG_061360,TVAG_069140,TVAG_448480,TVAG_592370,TVAG_292480,TVAG_026950,TVA…
q2000204						TVAG_TEG_DS113194_1_17,TVAG_RG_DS113238_10,TVAG_RG_DS113325_31,TVAG_TEG_DS113325_3_3,TVAG_RG_DS113804_9,TVAG_RG_DS114001_4,TVAG_RG_DS114763_2,TVAG_RG_DS115765_4,TVAG_RG_DS116985_1,TVAG_RG_DS119255_1,TVAG_RG_DS119529_1,TVAG_RG_DS119802_2,TVAG_RG_DS124008_1,TVAG_RG_DS124460_2,TVAG_RG_DS124494_2,TVAG_RG_DS124819_1,TVAG_RG_DS125137_2,TVAG_RG_DS126314_1,TVAG_RG_DS127644_1,TVAG_RG_DS129542_1,TVAG_RG_DS…
q2000205						TVAG_TEG_DS113227_1_9,TVAG_RG_DS125179_1,TVAG_RG_DS125031_2,TVAG_RG_DS143909_1,TVAG_RG_DS144386_1,TVAG_RG_DS132179_1,TVAG_RG_DS129126_2,TVAG_RG_DS135301_1,TVAG_RG_DS139478_1,TVAG_RG_DS148278_1,TVAG_540100,TVAG_428420,TVAG_RG_DS113515_12,TVAG_RG_DS140211_2,TVAG_RG_DS143345_2,TVAG_RG_DS145323_1,TVAG_RG_DS152307_2,TVAG_RG_DS114674_4,TVAG_RG_DS113394_19,TVAG_RG_DS135187_1,TVAG_RG_DS122164_2,TVAG_RG_D…
q2000206						TVAG_TEG_DS113184_3_10,TVAG_TEG_DS113553_1_6,TVAG_TEG_DS113651_2_4,TVAG_TEG_DS113239_1_1,TVAG_TEG_DS113444_1_4,TVAG_TEG_DS113595_2_11,TVAG_TEG_DS114315_1_14,TVAG_TEG_DS114673_1_4,TVAG_TEG_DS113690_1_9,TVAG_TEG_DS114682_1_4,TVAG_TEG_DS113809_1_8,TVAG_TEG_DS113365_1_7,TVAG_TEG_DS113284_1_2,TVAG_TEG_DS113674_1_8,TVAG_TEG_DS113191_1_9,TVAG_TEG_DS114417_1_10,TVAG_TEG_DS113287_1_7,TVAG_TEG_DS114298_1_6…
q2000207		BLNAU_8091,BLNAU_8040,BLNAU_10938,BLNAU_8025,BLNAU_8027,BLNAU_9808,BLNAU_10932,BLNAU_10933,BLNAU_17375,BLNAU_5870,BLNAU_19906,BLNAU_10968,BLNAU_17370,BLNAU_9807,BLNAU_17373,BLNAU_17379,BLNAU_8086,BLNAU_17374,BLNAU_18971,BLNAU_8106,BLNAU_14906,BLNAU_8096,BLNAU_18002,BLNAU_10900,BLNAU_8020,BLNAU_10946,BLNAU_18006,BLNAU_9810,BLNAU_8037,BLNAU_8089,BLNAU_8103,BLNAU_8016,BLNAU_22631,BLNAU_16800,BLNAU_7…
q2000208			Streblo_st48,Streblo_st8113,Streblo_st38200,Streblo_st26818,Streblo_st28049,Streblo_st55873,Streblo_st42123,Streblo_st44170,Streblo_st46864,Streblo_st20500,Streblo_st42434,Streblo_st33475,Streblo_st28368,Streblo_st32937,Streblo_st26839,Streblo_st26405,Streblo_st41720,Streblo_st52517,Streblo_st34149,Streblo_st46157,Streblo_st4816,Streblo_st31979,Streblo_st341,Streblo_st41430,Streblo_st46734,Strebl…
q2000209						TVAG_RG_DS113182_12,TVAG_RG_DS137407_2,TVAG_RG_DS113635_15,TVAG_RG_DS113850_2,TVAG_RG_DS142091_2,TVAG_RG_DS125648_1,TVAG_RG_DS138544_1,TVAG_RG_DS119705_1,TVAG_RG_DS127847_2,TVAG_RG_DS126728_1,TVAG_RG_DS152098_2,TVAG_RG_DS134288_2,TVAG_RG_DS115526_1,TVAG_TEG_DS113346_2_5,TVAG_RG_DS113649_19,TVAG_RG_DS113724_7,TVAG_RG_DS114793_4,TVAG_RG_DS121966_1,TVAG_RG_DS142095_2,TVAG_RG_DS142364_2,TVAG_RG_DS146…
q2000210			Streblo_st40245,Streblo_st40462,Streblo_st46245,Streblo_st15717,Streblo_st28175,Streblo_st42550,Streblo_st7381,Streblo_st40248,Streblo_st53031,Streblo_st24525,Streblo_st53274,Streblo_st7240,Streblo_st51336,Streblo_st26013,Streblo_st3405,Streblo_st33151,Streblo_st50684,Streblo_st54797,Streblo_st25099,Streblo_st17605,Streblo_st44331,Streblo_st40000,Streblo_st35429,Streblo_st17380,Streblo_st26320,St…
q2000211						TVAG_RG_DS113177_7,TVAG_RG_DS113180_6,TVAG_RG_DS113185_3,TVAG_RG_DS113189_1,TVAG_TEG_DS113195_5_1,TVAG_RG_DS113200_9,TVAG_RG_DS113202_19,TVAG_RG_DS113208_3,TVAG_RG_DS113218_11,TVAG_RG_DS113230_10,TVAG_RG_DS113248_1,TVAG_RG_DS113252_32,TVAG_RG_DS113324_8,TVAG_RG_DS113344_3,TVAG_RG_DS113380_22,TVAG_RG_DS113402_5,TVAG_RG_DS113409_5,TVAG_RG_DS113433_4,TVAG_RG_DS113435_3,TVAG_RG_DS113454_3,TVAG_RG_DS1…
q2000212						TVAG_RG_DS113252_23,TVAG_RG_DS113616_1,TVAG_RG_DS114190_4,TVAG_RG_DS114627_2,TVAG_RG_DS115626_1,TVAG_RG_DS115865_1,TVAG_RG_DS116093_1,TVAG_RG_DS116185_1,TVAG_RG_DS119497_1,TVAG_RG_DS120367_1,TVAG_RG_DS120417_1,TVAG_RG_DS121246_1,TVAG_RG_DS121583_1,TVAG_RG_DS124376_1,TVAG_RG_DS124574_1,TVAG_RG_DS125550_1,TVAG_RG_DS125658_1,TVAG_RG_DS126336_1,TVAG_RG_DS126391_1,TVAG_RG_DS128722_1,TVAG_RG_DS129061_1…
q2000213	MONOS_2872,MONOS_2853,MONOS_1860,MONOS_4663,MONOS_8956,MONOS_6739,MONOS_11543,MONOS_4583,MONOS_8996,MONOS_13194,MONOS_10082,MONOS_15739,MONOS_6551,MONOS_13576,MONOS_13712,MONOS_2134,MONOS_14390,MONOS_8815,MONOS_11875,MONOS_10379,MONOS_16329,MONOS_7137,MONOS_8081,MONOS_2248,MONOS_16190,MONOS_15516,MONOS_8619,MONOS_9785,MONOS_2836,MONOS_14497,MONOS_2359,MONOS_12188,MONOS_13476,MONOS_6046,MONOS_1376…
q2000214						TVAG_RG_DS118556_1,TVAG_RG_DS120336_2,TVAG_RG_DS124537_1,TVAG_RG_DS117374_1,TVAG_RG_DS132867_1,TVAG_RG_DS139439_1,TVAG_RG_DS133978_1,TVAG_RG_DS119462_1,TVAG_RG_DS133188_1,TVAG_RG_DS118416_1,TVAG_RG_DS135555_1,TVAG_RG_DS120476_1,TVAG_RG_DS125165_1,TVAG_RG_DS118991_1,TVAG_RG_DS127787_2,TVAG_RG_DS132528_1,TVAG_RG_DS126924_1,TVAG_RG_DS127236_1,TVAG_RG_DS119783_1,TVAG_RG_DS123041_1,TVAG_RG_DS127842_1,…
q2000215						TVAG_RG_DS113192_20,TVAG_538020,TVAG_RG_DS135641_1,TVAG_RG_DS128594_1,TVAG_385270,TVAG_RG_DS136520_1,TVAG_RG_DS131610_1,TVAG_RG_DS147199_1,TVAG_RG_DS125428_2,TVAG_RG_DS132253_1,TVAG_576610,TVAG_RG_DS138067_1,TVAG_RG_DS143420_2,TVAG_589070,TVAG_511240,TVAG_552160,TVAG_RG_DS114625_1,TVAG_RG_DS113325_8,TVAG_RG_DS148462_1,TVAG_RG_DS138411_1,TVAG_594360,TVAG_RG_DS146182_1,TVAG_RG_DS149498_1,TVAG_48473…
q2000216			Streblo_st22931,Streblo_st22306,Streblo_st53,Streblo_st6704,Streblo_st53692,Streblo_st54089,Streblo_st47701,Streblo_st39160,Streblo_st25141,Streblo_st53391,Streblo_st32816,Streblo_st50750,Streblo_st38037,Streblo_st48272,Streblo_st40485,Streblo_st19795,Streblo_st50700,Streblo_st31733,Streblo_st40091,Streblo_st44437,Streblo_st22415,Streblo_st35111,Streblo_st41455,Streblo_st41757,Streblo_st32558,Str…
q2000217						TVAG_142970,TVAG_541190,TVAG_TEG_DS113193_2_22,TVAG_391720,TVAG_130050,TVAG_TEG_DS113206_2_3,TVAG_463010,TVAG_TEG_DS113219_2_2,TVAG_TEG_DS113219_2_20,TVAG_234860,TVAG_434240,TVAG_423560,TVAG_187840,TVAG_406090,TVAG_479010,TVAG_444620,TVAG_106430,TVAG_418860,TVAG_446560,TVAG_TEG_DS113329_1_6,TVAG_491940,TVAG_251760,TVAG_064910,TVAG_284590,TVAG_TEG_DS113490_1_2,TVAG_044460,TVAG_295800,TVAG_265710,T…
q2000218		BLNAU_10163,BLNAU_10209,BLNAU_3233,BLNAU_3152,BLNAU_22501,BLNAU_10214,BLNAU_3155,BLNAU_3330,BLNAU_3211,BLNAU_10254,BLNAU_3208,BLNAU_7688,BLNAU_14084,BLNAU_10159,BLNAU_20394,BLNAU_10165,BLNAU_3273,BLNAU_10286,BLNAU_3190,BLNAU_13652,BLNAU_19523,BLNAU_12442,BLNAU_21902,BLNAU_12446,BLNAU_14086,BLNAU_15855,BLNAU_21908,BLNAU_10173,BLNAU_22489,BLNAU_10980,BLNAU_4093,BLNAU_21700,BLNAU_10256,BLNAU_14192,B…
q2000219						TVAG_119960,TVAG_384590,TVAG_030190,TVAG_114120,TVAG_258100,TVAG_479790,TVAG_344070,TVAG_466540,TVAG_234920,TVAG_262190,TVAG_496030,TVAG_230100,TVAG_410710,TVAG_340900,TVAG_224890,TVAG_013460,TVAG_115380,TVAG_305070,TVAG_058520,TVAG_124420,TVAG_473230,TVAG_356490,TVAG_238320,TVAG_485150,TVAG_426280,TVAG_044760,TVAG_039310,TVAG_016200,TVAG_170450,TVAG_324810,TVAG_277110,TVAG_410680,TVAG_294040,TVA…
q2000220		BLNAU_20805,BLNAU_9308,BLNAU_19681,BLNAU_23902,BLNAU_13856,BLNAU_14550,BLNAU_942,BLNAU_18960,BLNAU_9079,BLNAU_18145,BLNAU_1077,BLNAU_18964,BLNAU_15309,BLNAU_12302,BLNAU_15317,BLNAU_20572,BLNAU_4021,BLNAU_21994,BLNAU_14551,BLNAU_22804,BLNAU_14512,BLNAU_24034,BLNAU_4851,BLNAU_5064,BLNAU_11852,BLNAU_18954,BLNAU_18151,BLNAU_13830,BLNAU_3122,BLNAU_12318,BLNAU_11853,BLNAU_15302,BLNAU_8519,BLNAU_15314,B…
q2000221						TVAG_110910,TVAG_190650,TVAG_218460,TVAG_257900,TVAG_256220,TVAG_131990,TVAG_385740,TVAG_414640,TVAG_256210,TVAG_467530,TVAG_558100,TVAG_254750,TVAG_333390,TVAG_314310,TVAG_561580,TVAG_325190,TVAG_273900,TVAG_407070,TVAG_407080,TVAG_544460,TVAG_398260,TVAG_596190,TVAG_528070,TVAG_477600,TVAG_085480,TVAG_313470,TVAG_245440,TVAG_407100,TVAG_372360,TVAG_373850,TVAG_051240,TVAG_356510,TVAG_022770,TVA…	gi|1091411372
q2000222		BLNAU_4022,BLNAU_3117,BLNAU_12113,BLNAU_1459,BLNAU_22652,BLNAU_19077,BLNAU_19680,BLNAU_17187,BLNAU_23118,BLNAU_7859,BLNAU_20684,BLNAU_4122,BLNAU_15680,BLNAU_1385,BLNAU_7062,BLNAU_15683,BLNAU_21464,BLNAU_15694,BLNAU_16424,BLNAU_21859,BLNAU_18494,BLNAU_11665,BLNAU_17447,BLNAU_17454,BLNAU_18400,BLNAU_15277,BLNAU_17455,BLNAU_15730,BLNAU_17240,BLNAU_20566,BLNAU_19386,BLNAU_16565,BLNAU_24825,BLNAU_1422…
q2000223						TVAG_072010,TVAG_457020,TVAG_249320,TVAG_163380,TVAG_130380,TVAG_083870,TVAG_305880,TVAG_494020,TVAG_303690,TVAG_434160,TVAG_434370,TVAG_038100,TVAG_097540,TVAG_410280,TVAG_483700,TVAG_118350,TVAG_132990,TVAG_051230,TVAG_188830,TVAG_124810,TVAG_474820,TVAG_227790,TVAG_030470,TVAG_090140,TVAG_481350,TVAG_114260,TVAG_114430,TVAG_490030,TVAG_218170,TVAG_440070,TVAG_048560,TVAG_382820,TVAG_466630,TVA…
q2000224			Streblo_st35369,Streblo_st2425,Streblo_st32144,Streblo_st38130,Streblo_st51845,Streblo_st46415,Streblo_st49430,Streblo_st43025,Streblo_st23349,Streblo_st6670,Streblo_st15884,Streblo_st38802,Streblo_st36366,Streblo_st25997,Streblo_st48614,Streblo_st31836,Streblo_st40025,Streblo_st29564,Streblo_st31285,Streblo_st33115,Streblo_st23525,Streblo_st43348,Streblo_st23765,Streblo_st39326,Streblo_st35991,S…
q2000225				PAPYR_7100,PAPYR_8632,PAPYR_11041,PAPYR_11069,PAPYR_11426,PAPYR_11486,PAPYR_12097,PAPYR_12163,PAPYR_12271,PAPYR_12618,PAPYR_12623,PAPYR_12696,PAPYR_11677,PAPYR_11539,PAPYR_12874,PAPYR_9835,PAPYR_12018,PAPYR_12756,PAPYR_12748,PAPYR_12833,PAPYR_13001,PAPYR_12168,PAPYR_12855,PAPYR_11659,PAPYR_12578,PAPYR_9891,PAPYR_11199,PAPYR_13138,PAPYR_10459,PAPYR_11124,PAPYR_11862,PAPYR_12233,PAPYR_7606,PAPYR_97…
q2000226			Streblo_st23188,Streblo_st19653,Streblo_st24391,Streblo_st34696,Streblo_st5475,Streblo_st36357,Streblo_st28322,Streblo_st35171,Streblo_st46233,Streblo_st43715,Streblo_st44969,Streblo_st35128,Streblo_st22997,Streblo_st38794,Streblo_st7854,Streblo_st41135,Streblo_st37046,Streblo_st22350,Streblo_st42485,Streblo_st50026,Streblo_st28300,Streblo_st38778,Streblo_st43058,Streblo_st41343,Streblo_st21712,S…
q2000227						TVAG_RG_DS115891_2,TVAG_RG_DS113192_15,TVAG_TEG_DS113192_6_5,TVAG_TEG_DS113194_1_5,TVAG_TEG_DS113195_3_3,TVAG_RG_DS113200_16,TVAG_RG_DS113221_18,TVAG_RG_DS113222_6,TVAG_RG_DS113225_4,TVAG_RG_DS113228_21,TVAG_TEG_DS113230_3_4,TVAG_RG_DS113240_2,TVAG_RG_DS113246_30,TVAG_209960,TVAG_RG_DS113270_10,TVAG_RG_DS113271_11,TVAG_RG_DS113277_20,TVAG_245770,TVAG_RG_DS113307_15,TVAG_TEG_DS113319_2_11,TVAG_RG_…
q2000228						TVAG_163130,TVAG_208440,TVAG_300400,TVAG_408270,TVAG_298570,TVAG_RG_DS123654_1,TVAG_568490,TVAG_438090,TVAG_489450,TVAG_572900,TVAG_547050,TVAG_409010,TVAG_557710,TVAG_575260,TVAG_599740,TVAG_008390,TVAG_535890,TVAG_RG_DS113364_8,TVAG_RG_DS140729_1,TVAG_553850,TVAG_266120,TVAG_133610,TVAG_RG_DS125778_1,TVAG_RG_DS135541_1,TVAG_465420,TVAG_RG_DS115116_1,TVAG_RG_DS118784_1,TVAG_215890,TVAG_285130,TV…
q2000229						TVAG_394910,TVAG_498200,TVAG_366720,TVAG_259030,TVAG_175130,TVAG_519690,TVAG_259040,TVAG_312200,TVAG_267040,TVAG_235830,TVAG_573820,TVAG_089070,TVAG_325810,TVAG_349910,TVAG_200820,TVAG_153770,TVAG_231280,TVAG_174800,TVAG_327530,TVAG_338190,TVAG_089120,TVAG_343120,TVAG_565190,TVAG_235810,TVAG_413460,TVAG_311200,TVAG_000670,TVAG_066340,TVAG_327540,TVAG_114200,TVAG_139430,TVAG_260870,TVAG_146260,TVA…
q2000230						TVAG_RG_DS113681_1,TVAG_RG_DS113742_6,TVAG_RG_DS113762_9,TVAG_RG_DS113842_3,TVAG_RG_DS113857_4,TVAG_RG_DS114009_4,TVAG_RG_DS114200_2,TVAG_RG_DS114220_3,TVAG_RG_DS114254_1,TVAG_RG_DS114391_4,TVAG_367120,TVAG_017820,TVAG_RG_DS117668_1,TVAG_RG_DS118611_1,TVAG_RG_DS119444_1,TVAG_RG_DS119558_2,TVAG_366500,TVAG_382350,TVAG_RG_DS125108_1,TVAG_RG_DS126673_1,TVAG_521610,TVAG_RG_DS128741_1,TVAG_RG_DS130336…
q2000231			Streblo_st26822,Streblo_st15554,Streblo_st1954,Streblo_st3395,Streblo_st4930,Streblo_st6448,Streblo_st9785,Streblo_st14423,Streblo_st14820,Streblo_st14868,Streblo_st15197,Streblo_st15481,Streblo_st18473,Streblo_st18540,Streblo_st22048,Streblo_st24396,Streblo_st26011,Streblo_st34084,Streblo_st35517,Streblo_st38704,Streblo_st41525,Streblo_st27058,Streblo_st13976,Streblo_st20299,Streblo_st8543,Streb…		Gene.3717::gnl|Trimastix_PCT|1202
q2000232			Streblo_st2767,Streblo_st46429,Streblo_st47339,Streblo_st17021,Streblo_st35698,Streblo_st38575,Streblo_st47065,Streblo_st55112,Streblo_st21745,Streblo_st23696,Streblo_st28314,Streblo_st47042,Streblo_st20627,Streblo_st32308,Streblo_st35008,Streblo_st36776,Streblo_st43875,Streblo_st6476,Streblo_st22917,Streblo_st43459,Streblo_st10969,Streblo_st23868,Streblo_st25734,Streblo_st31649,Streblo_st38086,S…
q2000233		BLNAU_21105,BLNAU_11158,BLNAU_8730,BLNAU_9618,BLNAU_21128,BLNAU_10550,BLNAU_9109,BLNAU_19344,BLNAU_11252,BLNAU_11440,BLNAU_12134,BLNAU_12160,BLNAU_13263,BLNAU_13560,BLNAU_13864,BLNAU_14424,BLNAU_14873,BLNAU_15149,BLNAU_16453,BLNAU_17224,BLNAU_17473,BLNAU_17494,BLNAU_18037,BLNAU_18273,BLNAU_18796,BLNAU_18798,BLNAU_19553,BLNAU_19811,BLNAU_20074,BLNAU_20688,BLNAU_21599,BLNAU_23939,BLNAU_20078,BLNAU_…
q2000234						TVAG_355410,TVAG_006520,TVAG_376580,TVAG_285040,TVAG_181810,TVAG_357700,TVAG_450870,TVAG_TEG_DS113181_2_14,TVAG_TEG_DS113193_2_11,TVAG_437540,TVAG_TEG_DS113205_2_8,TVAG_210220,TVAG_TEG_DS113346_2_14,TVAG_069420,TVAG_030650,TVAG_096560,TVAG_TEG_DS113605_1_5,TVAG_TEG_DS113627_1_11,TVAG_057510,TVAG_382960,TVAG_385530,TVAG_092250,TVAG_231870,TVAG_194050,TVAG_141080,TVAG_209630,TVAG_439290,TVAG_264410…
q2000235			Streblo_st7252	PAPYR_1055,PAPYR_3731,PAPYR_10877					GL50803_5435-t26_1-p1 ,GL50803_5638-t26_1-p1	Gene.22841,Gene.26829,Gene.28691,Gene.23330,Gene.837,Gene.25787,Gene.31915	Gene.10197	Gene.1320,Gene.3720,Gene.4596,Gene.2699,Gene.3888,Gene.1875,Gene.2127,Gene.2252,Gene.2868,Gene.3217,Gene.3497,Gene.3695,Gene.3878,Gene.4403,Gene.3331,Gene.3368,Gene.4087,Gene.2343,Gene.3441,Gene.3446,Gene.4893,Gene.4526,Gene.5304,Gene.3606,Gene.5641,Gene.4645,Gene.4772,Gene.4598,Gene.5220,Gene.2854,Gene.3004,Gene.5114,Gene.3997,Gene.5209,Gene.5192,Gene.5335,Gene.3630,Gene.3835,Gene.3768,Gene.4371…	Gene.3716	GCA65108.1	Gene.3576	Gene.12208	SS50377_11795-t26_1-p1,SS50377_11799-t26_1-p1,SS50377_15904-t26_1-p1,SS50377_17224-t26_1-p1,SS50377_15436-t26_1-p1,SS50377_17415-t26_1-p1,SS50377_17413-t26_1-p1,SS50377_16858-t26_1-p1,SS50377_14854-t26_1-p1		Gene.178
q2000236						TVAG_118900,TVAG_TEG_DS113181_2_2,TVAG_348600,TVAG_065880,TVAG_475400,TVAG_349510,TVAG_230280,TVAG_339690,TVAG_332630,TVAG_116800,TVAG_470000,TVAG_355970,TVAG_108030,TVAG_229490,TVAG_304960,TVAG_095230,TVAG_152910,TVAG_404570,TVAG_240930,TVAG_386590,TVAG_069610,TVAG_067600,TVAG_320700,TVAG_565830,TVAG_338370,TVAG_343870,TVAG_102830,TVAG_597360,TVAG_512300,TVAG_438470,TVAG_543190,TVAG_564690,TVAG_…
q2000237			Streblo_st13037,Streblo_st11452,Streblo_st38629,Streblo_st54141,Streblo_st46070,Streblo_st26760,Streblo_st33779,Streblo_st42661,Streblo_st55549,Streblo_st21885,Streblo_st45742,Streblo_st31629,Streblo_st23802,Streblo_st7869,Streblo_st26763,Streblo_st9656,Streblo_st42487,Streblo_st48273,Streblo_st23647,Streblo_st46449,Streblo_st29790,Streblo_st52573,Streblo_st33634,Streblo_st43743,Streblo_st49616,S…
q2000238						TVAG_RG_DS114626_1,TVAG_RG_DS134053_1,TVAG_RG_DS135245_2,TVAG_RG_DS136125_1,TVAG_RG_DS147582_1,TVAG_RG_DS148013_1,TVAG_RG_DS114212_10,TVAG_RG_DS125656_1,TVAG_RG_DS114778_1,TVAG_RG_DS115471_1,TVAG_RG_DS148634_1,TVAG_RG_DS118038_2,TVAG_RG_DS115781_1,TVAG_RG_DS140393_1,TVAG_RG_DS126834_1,TVAG_RG_DS122715_1,TVAG_RG_DS113608_13,TVAG_RG_DS116268_1,TVAG_RG_DS135888_1,TVAG_RG_DS136832_2,TVAG_RG_DS129521_…
q2000239						TVAG_508740,TVAG_TEG_DS113358_1_6,TVAG_TEG_DS113562_1_5,TVAG_TEG_DS113771_2_7,TVAG_TEG_DS114059_1_3,TVAG_143000,TVAG_169600,TVAG_232320,TVAG_072930,TVAG_353130,TVAG_228190,TVAG_TEG_DS113216_4_6,TVAG_463070,TVAG_389460,TVAG_404790,TVAG_230970,TVAG_345140,TVAG_063730,TVAG_265330,TVAG_449180,TVAG_318340,TVAG_338080,TVAG_TEG_DS114364_1_6,TVAG_169770,TVAG_051280,TVAG_463660,TVAG_TEG_DS115040_1_5,TVAG_…
q2000240	MONOS_14714,MONOS_9514,MONOS_14686,MONOS_3153,MONOS_1148,MONOS_1759,MONOS_13122,MONOS_16245,MONOS_14633,MONOS_10772,MONOS_9823,MONOS_15916,MONOS_10988,MONOS_10685,MONOS_12863,MONOS_831,MONOS_14672,MONOS_12210,MONOS_15265,MONOS_9276,MONOS_14659,MONOS_10785,MONOS_13847,MONOS_15727,MONOS_15386,MONOS_15972,MONOS_15670,MONOS_13200,MONOS_6292,MONOS_16482,MONOS_4435,MONOS_12058,MONOS_15781,MONOS_15671,M…
q2000241						TVAG_RG_DS113293_22,TVAG_RG_DS114330_6,TVAG_RG_DS115467_1,TVAG_RG_DS116861_1,TVAG_RG_DS130490_1,TVAG_RG_DS140329_1,TVAG_RG_DS143794_2,TVAG_RG_DS147759_1,TVAG_RG_DS151225_1,TVAG_RG_DS113597_15,TVAG_RG_DS113322_18,TVAG_RG_DS113343_8,TVAG_RG_DS113412_12,TVAG_RG_DS113416_15,TVAG_RG_DS113617_4,TVAG_RG_DS113756_3,TVAG_RG_DS114770_3,TVAG_RG_DS118083_1,TVAG_RG_DS125192_1,TVAG_RG_DS132842_1,TVAG_RG_DS1351…
q2000242						TVAG_235010,TVAG_011510,TVAG_204970,TVAG_048640,TVAG_250940,TVAG_058680,TVAG_406580,TVAG_229230,TVAG_407460,TVAG_295730,TVAG_437750,TVAG_212600,TVAG_440520,TVAG_338500,TVAG_135540,TVAG_463750,TVAG_048140,TVAG_194220,TVAG_058200,TVAG_464500,TVAG_494750,TVAG_587450,TVAG_016810,TVAG_425070,TVAG_414370,TVAG_414360,TVAG_432510,TVAG_241720,TVAG_253620,TVAG_241750,TVAG_432440,TVAG_233100,TVAG_043760,TVA…
q2000243																	SS50377_10017-t26_1-p1,SS50377_11341-t26_1-p1,SS50377_10032-t26_1-p1,SS50377_11344-t26_1-p1,SS50377_10639-t26_1-p1,SS50377_10643-t26_1-p1,SS50377_18967-t26_1-p1,SS50377_18882-t26_1-p1,SS50377_18100-t26_1-p1,SS50377_17168-t26_1-p1,SS50377_18999-t26_1-p1,SS50377_18052-t26_1-p1,SS50377_17626-t26_1-p1,SS50377_18922-t26_1-p1,SS50377_17501-t26_1-p1,SS50377_18953-t26_1-p1,SS50377_18908-t26_1-p1,SS50377_…
q2000244			Streblo_st14853,Streblo_st28906,Streblo_st37985,Streblo_st13335,Streblo_st14992,Streblo_st44638,Streblo_st5242,Streblo_st45038,Streblo_st120,Streblo_st44482,Streblo_st54926,Streblo_st45361,Streblo_st44253,Streblo_st45834,Streblo_st37226,Streblo_st50225,Streblo_st45429,Streblo_st39823,Streblo_st37616,Streblo_st45616,Streblo_st53471,Streblo_st40443,Streblo_st23459,Streblo_st42798,Streblo_st25883,St…
q2000245						TVAG_RG_DS113179_23,TVAG_RG_DS113180_34,TVAG_RG_DS113181_10,TVAG_RG_DS113183_2,TVAG_RG_DS113184_27,TVAG_RG_DS113185_2,TVAG_RG_DS113188_14,TVAG_RG_DS113190_4,TVAG_RG_DS113198_12,TVAG_RG_DS113198_4,TVAG_RG_DS113202_12,TVAG_RG_DS113202_9,TVAG_RG_DS113206_29,TVAG_RG_DS113219_19,TVAG_RG_DS113222_13,TVAG_RG_DS113224_10,TVAG_RG_DS113224_19,TVAG_RG_DS113235_23,TVAG_RG_DS113238_20,TVAG_RG_DS113242_4,TVAG_…
q2000246	MONOS_11,MONOS_9031,MONOS_8145,MONOS_12908,MONOS_4980,MONOS_16333,MONOS_1765,MONOS_12615,MONOS_2728,MONOS_12444,MONOS_15470,MONOS_9593,MONOS_8362,MONOS_4065,MONOS_4871,MONOS_13822,MONOS_2042,MONOS_11398,MONOS_9174,MONOS_10382,MONOS_13953,MONOS_542,MONOS_13984,MONOS_13901,MONOS_13163,MONOS_11664,MONOS_15178,MONOS_3456,MONOS_14126,MONOS_4680,MONOS_16217,MONOS_2729,MONOS_8269,MONOS_11991,MONOS_4678,…
q2000247	MONOS_1138,MONOS_2258,MONOS_3076,MONOS_3075,MONOS_3428,MONOS_3591,MONOS_4038,MONOS_4244,MONOS_4933,MONOS_4962,MONOS_5205,MONOS_5202,MONOS_5222,MONOS_5218,MONOS_6245,MONOS_6293,MONOS_6356,MONOS_8134,MONOS_8154,MONOS_8249,MONOS_8596,MONOS_8790,MONOS_8892,MONOS_9421,MONOS_10203,MONOS_10452,MONOS_10456,MONOS_10628,MONOS_11353,MONOS_11696,MONOS_11709,MONOS_11712,MONOS_11906,MONOS_12057,MONOS_12059,MON…
q2000248			Streblo_st46023,Streblo_st18824,Streblo_st21248,Streblo_st49622,Streblo_st3653,Streblo_st45609,Streblo_st33397,Streblo_st32754,Streblo_st8545,Streblo_st24322,Streblo_st18962,Streblo_st27232,Streblo_st5446,Streblo_st17104,Streblo_st42944,Streblo_st33000,Streblo_st40139,Streblo_st47522,Streblo_st5144,Streblo_st14220,Streblo_st24968,Streblo_st14747,Streblo_st17603,Streblo_st31680,Streblo_st15634,Str…
q2000249						TVAG_280480,TVAG_395230,TVAG_216490,TVAG_090260,TVAG_075100,TVAG_050860,TVAG_451520,TVAG_013260,TVAG_455160,TVAG_253560,TVAG_149740,TVAG_190900,TVAG_389010,TVAG_346500,TVAG_095980,TVAG_469980,TVAG_176880,TVAG_177950,TVAG_451830,TVAG_487290,TVAG_029310,TVAG_473570,TVAG_155660,TVAG_316380,TVAG_383070,TVAG_383250,TVAG_301230,TVAG_500020,TVAG_523700,TVAG_517760,TVAG_012790,TVAG_521300,TVAG_528300,TVA…
q2000250						TVAG_RG_DS113406_6,TVAG_RG_DS117978_4,TVAG_RG_DS115404_7,TVAG_RG_DS115646_3,TVAG_RG_DS115097_1,TVAG_RG_DS116910_5,TVAG_RG_DS117240_6,TVAG_RG_DS125325_3,TVAG_RG_DS143041_2,TVAG_RG_DS143789_2,TVAG_RG_DS146478_2,TVAG_RG_DS151992_2,TVAG_RG_DS113564_2,TVAG_RG_DS119185_1,TVAG_RG_DS119523_1,TVAG_RG_DS147347_1,TVAG_RG_DS118341_2,TVAG_RG_DS116015_1,TVAG_RG_DS116298_4,TVAG_RG_DS117199_1,TVAG_RG_DS119774_3,…
q2000251	MONOS_11777		Streblo_st33336,Streblo_st14091,Streblo_st34566,Streblo_st26313,Streblo_st43961,Streblo_st43968,Streblo_st45856,Streblo_st50808,Streblo_st45045,Streblo_st41818,Streblo_st43740,Streblo_st45622,Streblo_st11931,Streblo_st24397,Streblo_st19121,Streblo_st3833,Streblo_st45702,Streblo_st6430,Streblo_st9929,Streblo_st6599,Streblo_st17964,Streblo_st18316,Streblo_st37977,Streblo_st22701,Streblo_st45683,Str…
q2000252			Streblo_st20227,Streblo_st17087,Streblo_st53914,Streblo_st49790,Streblo_st47072,Streblo_st6385,Streblo_st23778,Streblo_st9155,Streblo_st9902,Streblo_st29300,Streblo_st16323,Streblo_st53505,Streblo_st8741,Streblo_st20977,Streblo_st43948,Streblo_st46657,Streblo_st6225,Streblo_st52686,Streblo_st36909,Streblo_st29925,Streblo_st46021,Streblo_st17388,Streblo_st33159,Streblo_st40607,Streblo_st23268,Stre…
q2000253	MONOS_6727,MONOS_11883,MONOS_13082,MONOS_8461,MONOS_12185,MONOS_8535,MONOS_12777,MONOS_15465,MONOS_6441,MONOS_4056,MONOS_12913,MONOS_16602,MONOS_9100,MONOS_15754,MONOS_10216,MONOS_12844,MONOS_7203,MONOS_9431,MONOS_10881,MONOS_16177,MONOS_4538,MONOS_7263,MONOS_4891,MONOS_1403,MONOS_5896,MONOS_566,MONOS_1829,MONOS_3159,MONOS_4607,MONOS_5066,MONOS_10305,MONOS_10540,MONOS_14732,MONOS_16292,MONOS_2644…	BLNAU_9730,BLNAU_17780													Gene.3194
q2000254			Streblo_st108,Streblo_st2546,Streblo_st7508,Streblo_st10244,Streblo_st11998,Streblo_st18753,Streblo_st25079,Streblo_st26224,Streblo_st28696,Streblo_st30971,Streblo_st31073,Streblo_st34236,Streblo_st34241,Streblo_st35414,Streblo_st36319,Streblo_st36320,Streblo_st45132,Streblo_st46555,Streblo_st51626,Streblo_st22013,Streblo_st44542,Streblo_st51755,Streblo_st25499,Streblo_st8677,Streblo_st41628,Stre…
q2000255						TVAG_TEG_DS113180_4_11,TVAG_RG_DS113652_3,TVAG_RG_DS114562_3,TVAG_RG_DS114977_2,TVAG_RG_DS115737_2,TVAG_RG_DS116162_1,TVAG_RG_DS116521_2,TVAG_RG_DS117910_1,TVAG_RG_DS119435_1,TVAG_RG_DS119548_1,TVAG_RG_DS119868_1,TVAG_RG_DS120005_1,TVAG_RG_DS121906_1,TVAG_RG_DS122742_1,TVAG_RG_DS124942_1,TVAG_RG_DS124977_1,TVAG_RG_DS125335_1,TVAG_RG_DS125765_1,TVAG_RG_DS126875_1,TVAG_RG_DS127385_1,TVAG_RG_DS12792…
q2000256			Streblo_st51411,Streblo_st35936,Streblo_st11899,Streblo_st50757,Streblo_st4098,Streblo_st1442,Streblo_st16033,Streblo_st49658,Streblo_st29200,Streblo_st50933,Streblo_st24605,Streblo_st41195,Streblo_st35608,Streblo_st51452,Streblo_st4145,Streblo_st37748,Streblo_st35162,Streblo_st6931,Streblo_st11674,Streblo_st30515,Streblo_st35216,Streblo_st38909,Streblo_st14337,Streblo_st14656,Streblo_st34346,Str…
q2000257						TVAG_RG_DS145593_1,TVAG_RG_DS137652_1,TVAG_RG_DS138236_1,TVAG_RG_DS121222_1,TVAG_RG_DS115618_1,TVAG_RG_DS116017_2,TVAG_RG_DS145244_1,TVAG_RG_DS152405_1,TVAG_RG_DS140268_1,TVAG_RG_DS135898_2,TVAG_RG_DS134153_1,TVAG_RG_DS123938_1,TVAG_RG_DS117047_1,TVAG_RG_DS117188_1,TVAG_RG_DS131350_1,TVAG_RG_DS133770_1,TVAG_RG_DS121925_1,TVAG_RG_DS115488_1,TVAG_RG_DS128461_1,TVAG_RG_DS137526_1,TVAG_RG_DS129621_1,…
q2000258						TVAG_418960,TVAG_256360,TVAG_383120,TVAG_151450,TVAG_368530,TVAG_155210,TVAG_518110,TVAG_559540,TVAG_441240,TVAG_233900,TVAG_234750,TVAG_528980,TVAG_471080,TVAG_332670,TVAG_066300,TVAG_503700,TVAG_014780,TVAG_500760,TVAG_290740,TVAG_354200,TVAG_084970,TVAG_339820,TVAG_RG_DS137207_1,TVAG_423840,TVAG_RG_DS113320_9,TVAG_RG_DS114328_1,TVAG_356220,TVAG_RG_DS115181_1,TVAG_RG_DS114329_5,TVAG_110330,TVAG…
q2000259						TVAG_RG_DS113178_26,TVAG_RG_DS113179_25,TVAG_183390,TVAG_TEG_DS113181_4_3,TVAG_RG_DS113197_36,TVAG_RG_DS113204_19,TVAG_TEG_DS113206_2_19,TVAG_214650,TVAG_RG_DS113227_6,TVAG_TEG_DS113232_3_1,TVAG_278610,TVAG_RG_DS113251_15,TVAG_RG_DS113255_16,TVAG_RG_DS113258_22,TVAG_RG_DS113269_9,TVAG_RG_DS113270_3,TVAG_TEG_DS113274_1_1,TVAG_RG_DS113278_1,TVAG_043800,TVAG_RG_DS113290_4,TVAG_RG_DS113311_2,TVAG_RG_…
q2000260						TVAG_TEG_DS113417_2_15,TVAG_RG_DS113497_6,TVAG_RG_DS113509_1,TVAG_RG_DS114111_11,TVAG_RG_DS118180_1,TVAG_RG_DS113188_7,TVAG_RG_DS113225_6,TVAG_RG_DS113272_2,TVAG_RG_DS113314_8,TVAG_RG_DS113334_11,TVAG_060240,TVAG_463180,TVAG_RG_DS113414_3,TVAG_416870,TVAG_RG_DS113484_15,TVAG_RG_DS113489_3,TVAG_RG_DS113519_3,TVAG_355470,TVAG_RG_DS113752_1,TVAG_426980,TVAG_RG_DS113918_2,TVAG_RG_DS113919_3,TVAG_3216…
q2000261						TVAG_RG_DS118238_1,TVAG_RG_DS118638_2,TVAG_RG_DS121074_2,TVAG_RG_DS131995_1,TVAG_RG_DS133073_1,TVAG_RG_DS141969_1,TVAG_RG_DS142612_2,TVAG_RG_DS143892_1,TVAG_RG_DS152363_1,TVAG_RG_DS115086_2,TVAG_RG_DS133487_1,TVAG_RG_DS133755_1,TVAG_RG_DS145971_1,TVAG_RG_DS148400_1,TVAG_RG_DS151812_1,TVAG_RG_DS113247_1,TVAG_RG_DS113525_3,TVAG_RG_DS113653_1,TVAG_RG_DS114125_3,TVAG_RG_DS114738_6,TVAG_RG_DS114793_5,…
q2000262	MONOS_2532,MONOS_16737,MONOS_16473,MONOS_13860,MONOS_15435,MONOS_5872,MONOS_10606,MONOS_4430,MONOS_12066,MONOS_14456,MONOS_11334,MONOS_14425,MONOS_12024,MONOS_8357,MONOS_13149,MONOS_16519,MONOS_15709,MONOS_14745,MONOS_16471,MONOS_3273,MONOS_5520,MONOS_11871,MONOS_10997,MONOS_15275,MONOS_6440,MONOS_10146,MONOS_6634,MONOS_13398,MONOS_11400,MONOS_4622,MONOS_12893,MONOS_6390,MONOS_16375,MONOS_16386,M…	BLNAU_8197
q2000263						TVAG_TEG_DS113185_1_10,TVAG_TEG_DS113208_3_13,TVAG_TEG_DS113469_2_1,TVAG_325390,TVAG_511990,TVAG_424870,TVAG_540210,TVAG_089900,TVAG_521670,TVAG_587780,TVAG_TEG_DS113647_1_1,TVAG_TEG_DS113191_1_10,TVAG_021470,TVAG_TEG_DS113239_1_6,TVAG_429860,TVAG_TEG_DS113440_1_1,TVAG_TEG_DS113461_1_2,TVAG_TEG_DS113578_2_1,TVAG_TEG_DS113614_1_1,TVAG_TEG_DS113761_4_2,TVAG_031420,TVAG_186840,TVAG_TEG_DS114015_1_3,…
q2000264			Streblo_st5394,Streblo_st5805,Streblo_st9889,Streblo_st10709,Streblo_st13853,Streblo_st14393,Streblo_st16927,Streblo_st18563,Streblo_st19365,Streblo_st19656,Streblo_st20210,Streblo_st22109,Streblo_st26623,Streblo_st26704,Streblo_st28384,Streblo_st32005,Streblo_st32079,Streblo_st40552,Streblo_st25938,Streblo_st4507,Streblo_st13646,Streblo_st7887,Streblo_st16357,Streblo_st42472,Streblo_st42025,Stre…
q2000265			Streblo_st5986,Streblo_st20173,Streblo_st4969,Streblo_st24145,Streblo_st28021,Streblo_st33164,Streblo_st29763,Streblo_st3813,Streblo_st32237,Streblo_st41210,Streblo_st2881,Streblo_st44233,Streblo_st1521,Streblo_st28515,Streblo_st17792,Streblo_st25396,Streblo_st19094,Streblo_st32064,Streblo_st8969,Streblo_st21976,Streblo_st13845,Streblo_st19096,Streblo_st37348,Streblo_st24042,Streblo_st10623,Streb…
q2000266			Streblo_st30751,Streblo_st27615,Streblo_st32925,Streblo_st22125,Streblo_st25290,Streblo_st25289,Streblo_st9219,Streblo_st26367,Streblo_st26759,Streblo_st14321,Streblo_st27676,Streblo_st35848,Streblo_st44383,Streblo_st38767,Streblo_st9102,Streblo_st28460,Streblo_st34656,Streblo_st28871,Streblo_st13819,Streblo_st33338,Streblo_st36207,Streblo_st36438,Streblo_st41752,Streblo_st40565,Streblo_st31112,S…
q2000267						TVAG_071220,TVAG_TEG_DS113179_1_1,TVAG_TEG_DS113181_2_12,TVAG_457150,TVAG_437550,TVAG_TEG_DS113194_1_8,TVAG_TEG_DS113216_1_8,TVAG_296820,TVAG_TEG_DS113243_1_12,TVAG_TEG_DS113255_2_8,TVAG_396900,TVAG_389530,TVAG_212900,TVAG_129140,TVAG_003510,TVAG_344470,TVAG_TEG_DS113326_1_6,TVAG_088960,TVAG_487650,TVAG_202680,TVAG_TEG_DS113458_3_10,TVAG_161490,TVAG_383870,TVAG_317630,TVAG_241080,TVAG_441400,TVAG…
q2000268			Streblo_st29626,Streblo_st33030,Streblo_st26890,Streblo_st17464,Streblo_st25479,Streblo_st12022,Streblo_st16599,Streblo_st1539,Streblo_st36342,Streblo_st39741,Streblo_st33962,Streblo_st48467,Streblo_st39005,Streblo_st44803,Streblo_st9066,Streblo_st21341,Streblo_st12752,Streblo_st34172,Streblo_st2618,Streblo_st14990,Streblo_st16272,Streblo_st31686,Streblo_st41568,Streblo_st37450,Streblo_st11708,St…
q2000269			Streblo_st44798,Streblo_st55031,Streblo_st38647,Streblo_st35709,Streblo_st45312,Streblo_st28014,Streblo_st34295,Streblo_st51749,Streblo_st12666,Streblo_st37198,Streblo_st20147,Streblo_st28197,Streblo_st48213,Streblo_st20534,Streblo_st12241,Streblo_st33173,Streblo_st54450,Streblo_st18270,Streblo_st50214,Streblo_st48315,Streblo_st48675,Streblo_st45463,Streblo_st36386,Streblo_st46439,Streblo_st46573…
q2000270						TVAG_TEG_DS113180_5_6,TVAG_TEG_DS113186_1_2,TVAG_RG_DS113820_5,TVAG_TEG_DS113993_1_4,TVAG_TEG_DS114052_2_7,TVAG_RG_DS114172_6,TVAG_RG_DS114275_3,TVAG_TEG_DS114503_1_7,TVAG_266130,TVAG_155460,TVAG_018660,TVAG_RG_DS120972_1,TVAG_122150,TVAG_RG_DS122186_1,TVAG_059460,TVAG_RG_DS124953_1,TVAG_RG_DS125821_1,TVAG_RG_DS125997_1,TVAG_RG_DS129020_1,TVAG_RG_DS130120_1,TVAG_RG_DS131396_1,TVAG_RG_DS146383_1,T…
q2000271						TVAG_120880,TVAG_412230,TVAG_156830,TVAG_156800,TVAG_362580,TVAG_032080,TVAG_382540,TVAG_128470,TVAG_373810,TVAG_347870,TVAG_464780,TVAG_155100,TVAG_373820,TVAG_043090,TVAG_025050,TVAG_373800,TVAG_412970,TVAG_175450,TVAG_361510,TVAG_175430,TVAG_155090,TVAG_410040,TVAG_088670,TVAG_306560,TVAG_168610,TVAG_052670,TVAG_073920,TVAG_072560,TVAG_134960,TVAG_292040,TVAG_384730,TVAG_373860,TVAG_425590,TVA…	gi|1091436774,gi|1091413648,gi|1091412669,gi|1091434755,gi|1091431780,gi|1091433729,gi|1091432507,gi|1091432166,gi|1091427246,gi|1091433268,gi|1091418009,gi|1091434653,gi|1091431779,gi|1091434318,gi|1091430231,gi|1091423911,gi|1091414753,gi|1091423713
q2000272						TVAG_RG_DS113488_1,TVAG_RG_DS113531_4,TVAG_RG_DS113827_1,TVAG_RG_DS113899_1,TVAG_RG_DS113283_4,TVAG_RG_DS114159_1,TVAG_RG_DS113180_29,TVAG_RG_DS131709_1,TVAG_RG_DS113193_39,TVAG_RG_DS113866_1,TVAG_RG_DS113913_6,TVAG_RG_DS123651_1,TVAG_RG_DS142333_1,TVAG_RG_DS113537_11,TVAG_RG_DS131972_1,TVAG_RG_DS113889_1,TVAG_RG_DS113589_9,TVAG_RG_DS146575_1,TVAG_RG_DS115034_1,TVAG_RG_DS114623_3,TVAG_RG_DS115334…
q2000273						TVAG_RG_DS132236_1,TVAG_RG_DS114424_7,TVAG_RG_DS113188_12,TVAG_RG_DS113671_2,TVAG_RG_DS132708_1,TVAG_RG_DS121492_1,TVAG_RG_DS144647_1,TVAG_RG_DS115242_1,TVAG_RG_DS115799_2,TVAG_RG_DS119286_1,TVAG_RG_DS113268_7,TVAG_RG_DS113570_4,TVAG_517460,TVAG_RG_DS115089_2,TVAG_RG_DS115544_1,TVAG_RG_DS143569_1,TVAG_RG_DS124295_1,TVAG_RG_DS120738_2,TVAG_RG_DS115750_1,TVAG_RG_DS130022_1,TVAG_RG_DS113769_4,TVAG_R…
q2000274						TVAG_RG_DS128313_1,TVAG_RG_DS135101_1,TVAG_RG_DS135676_1,TVAG_RG_DS136506_1,TVAG_RG_DS136914_1,TVAG_RG_DS137788_1,TVAG_RG_DS137815_1,TVAG_RG_DS138304_1,TVAG_RG_DS140535_1,TVAG_RG_DS140545_1,TVAG_RG_DS141825_1,TVAG_RG_DS141835_1,TVAG_RG_DS141958_1,TVAG_RG_DS142535_1,TVAG_RG_DS142768_1,TVAG_RG_DS143692_1,TVAG_RG_DS144853_1,TVAG_RG_DS145311_1,TVAG_RG_DS146414_1,TVAG_RG_DS149236_1,TVAG_RG_DS149740_1,…
q2000275									GL50803_10659-t26_1-p1 ,GL50803_137620-t26_1-p1 ,GL50803_114674-t26_1-p1 ,GL50803_116477-t26_1-p1 ,GL50803_34357-t26_1-p1 ,GL50803_33783-t26_1-p1 ,GL50803_32607-t26_1-p1 ,GL50803_113093-t26_1-p1 ,GL50803_15123-t26_1-p1 ,GL50803_114122-t26_1-p1 ,GL50803_137607-t26_1-p1 ,GL50803_114065-t26_1-p1 ,GL50803_101410-t26_1-p1 ,GL50803_111873-t26_1-p1 ,GL50803_137610-t26_1-p1 ,GL50803_113954-t26_1-p1 ,GL50…
q2000276			Streblo_st12,Streblo_st54,Streblo_st415,Streblo_st424,Streblo_st2868,Streblo_st3909,Streblo_st3977,Streblo_st5445,Streblo_st5868,Streblo_st5920,Streblo_st6181,Streblo_st6541,Streblo_st7420,Streblo_st8578,Streblo_st9947,Streblo_st10410,Streblo_st12743,Streblo_st13433,Streblo_st17242,Streblo_st17995,Streblo_st19384,Streblo_st19797,Streblo_st20579,Streblo_st20707,Streblo_st21599,Streblo_st22210,Stre…
q2000277			Streblo_st28112,Streblo_st26380,Streblo_st22314,Streblo_st23028,Streblo_st42722,Streblo_st24906,Streblo_st43353,Streblo_st36379,Streblo_st36797,Streblo_st41177,Streblo_st35532,Streblo_st35588,Streblo_st1249,Streblo_st28423,Streblo_st27998,Streblo_st7506,Streblo_st48578,Streblo_st31309,Streblo_st45725,Streblo_st42180,Streblo_st52120,Streblo_st42408,Streblo_st46740,Streblo_st9976,Streblo_st13950,St…
q2000278			Streblo_st49077,Streblo_st746,Streblo_st14585,Streblo_st27590,Streblo_st4260,Streblo_st4265,Streblo_st35306,Streblo_st37474,Streblo_st7754,Streblo_st35046,Streblo_st25645,Streblo_st1734,Streblo_st45219,Streblo_st39008,Streblo_st49290,Streblo_st1349,Streblo_st16837,Streblo_st19516,Streblo_st49531,Streblo_st43985,Streblo_st28990,Streblo_st11389,Streblo_st8649,Streblo_st3410,Streblo_st5492,Streblo_s…
q2000279						TVAG_RG_DS113184_37,TVAG_RG_DS113195_15,TVAG_RG_DS113221_3,TVAG_RG_DS113245_7,TVAG_RG_DS113259_1,TVAG_RG_DS113259_12,TVAG_RG_DS113259_5,TVAG_RG_DS113265_5,TVAG_RG_DS113283_22,TVAG_RG_DS113284_11,TVAG_RG_DS113286_10,TVAG_RG_DS113302_21,TVAG_RG_DS113383_17,TVAG_RG_DS113402_3,TVAG_RG_DS113433_9,TVAG_RG_DS113437_10,TVAG_RG_DS113451_16,TVAG_RG_DS113456_15,TVAG_RG_DS113498_7,TVAG_RG_DS113572_5,TVAG_RG_…
q2000280						TVAG_165970,TVAG_173030,TVAG_TEG_DS113205_2_7,TVAG_406140,TVAG_224510,TVAG_393820,TVAG_TEG_DS113321_2_8,TVAG_061730,TVAG_118680,TVAG_TEG_DS113346_3_9,TVAG_420590,TVAG_251690,TVAG_TEG_DS113428_1_10,TVAG_284640,TVAG_196020,TVAG_TEG_DS113502_1_1,TVAG_020710,TVAG_030700,TVAG_027400,TVAG_440310,TVAG_TEG_DS113576_3_3,TVAG_265680,TVAG_231140,TVAG_084940,TVAG_449930,TVAG_222380,TVAG_408520,TVAG_296110,TV…
q2000281			Streblo_st567,Streblo_st1488,Streblo_st2267,Streblo_st7545,Streblo_st16396,Streblo_st21363,Streblo_st26112,Streblo_st27518,Streblo_st28611,Streblo_st273,Streblo_st43856,Streblo_st26008,Streblo_st44219,Streblo_st41824,Streblo_st15148,Streblo_st33569,Streblo_st32550,Streblo_st41415,Streblo_st26903,Streblo_st8812,Streblo_st7077,Streblo_st35035,Streblo_st39702,Streblo_st14988,Streblo_st15665,Streblo_…
q2000282		BLNAU_17019,BLNAU_1157,BLNAU_16489,BLNAU_8856,BLNAU_18055,BLNAU_14475,BLNAU_17787,BLNAU_8432,BLNAU_6210,BLNAU_1283,BLNAU_15382,BLNAU_19993,BLNAU_20706,BLNAU_9773,BLNAU_18044,BLNAU_4826,BLNAU_4988,BLNAU_14461,BLNAU_17776,BLNAU_5858,BLNAU_18504,BLNAU_6217,BLNAU_17786,BLNAU_5153,BLNAU_17704,BLNAU_11837,BLNAU_2116,BLNAU_17758,BLNAU_4823,BLNAU_16491,BLNAU_12821,BLNAU_19048,BLNAU_7087,BLNAU_4991,BLNAU_…
q2000283						TVAG_552600,TVAG_360470,TVAG_144640,TVAG_332060,TVAG_562300,TVAG_567870,TVAG_597020,TVAG_565120,TVAG_602630,TVAG_540200,TVAG_435040,TVAG_377430,TVAG_595900,TVAG_552840,TVAG_551290,TVAG_518000,TVAG_530220,TVAG_272040,TVAG_394660,TVAG_503970,TVAG_156470,TVAG_544640,TVAG_577260,TVAG_598570,TVAG_514160,TVAG_218570,TVAG_102190,TVAG_276960,TVAG_334400,TVAG_398550,TVAG_522830,TVAG_544620,TVAG_522880,TVA…
q2000284	MONOS_1943,MONOS_6798	BLNAU_3815,BLNAU_9226	Streblo_st13248,Streblo_st18304	PAPYR_5686		TVAG_070530,TVAG_484060,TVAG_447820,TVAG_344720,TVAG_110890,TVAG_026230,TVAG_434650	gi|1091430080,gi|1091430079,gi|1091430078,gi|1091430077	GAAM01000062.1,GAAM01004002.1,GAAM01005608.1,GAAM01000963.1,GAAM01005517.1	GL50803_11247-t26_1-p1	Gene.32440,Gene.28101,Gene.27530,Gene.21825,Gene.150,Gene.31832	Gene.567	Gene.164,Gene.2980,Gene.269,Gene.118,Gene.2052,Gene.2288,Gene.3689,Gene.4582,Gene.4310,Gene.2440,Gene.3415,Gene.4397,Gene.3027,Gene.4721,Gene.4013,Gene.4717,Gene.4206,Gene.5740,Gene.4229,Gene.3154,Gene.4322,Gene.5800,Gene.5722,Gene.3100,Gene.4534,Gene.5173,Gene.5843,Gene.3562,Gene.858,Gene.4424,Gene.4565,Gene.5634,Gene.3131,Gene.4366,Gene.5638,Gene.5687,Gene.3985,Gene.4413,Gene.698,Gene.4909,Gene…	Gene.501	GCA63727.1	Gene.775	Gene.5493,Gene.6626,Gene.12646,Gene.7222,Gene.7434	SS50377_12568-t26_1-p1,SS50377_12570-t26_1-p1	Gene.7294,Gene.3075	Gene.33
q2000285									GL50803_113439-t26_1-p1 ,GL50803_113797-t26_1-p1 ,GL50803_112801-t26_1-p1 ,GL50803_113450-t26_1-p1 ,GL50803_137721-t26_1-p1 ,GL50803_112867-t26_1-p1 ,GL50803_137681-t26_1-p1 ,GL50803_16472-t26_1-p1 ,GL50803_114813-t26_1-p1 ,GL50803_87628-t26_1-p1 ,GL50803_103992-t26_1-p1 ,GL50803_113512-t26_1-p1 ,GL50803_115158-t26_1-p1 ,GL50803_16501-t26_1-p1 ,GL50803_134710-t26_1-p1 ,GL50803_11521-t26_1-p1 ,GL5…
q2000286						TVAG_TEG_DS113181_4_1,TVAG_409270,TVAG_105430,TVAG_464350,TVAG_302100,TVAG_381250,TVAG_604970,TVAG_096810,TVAG_033800,TVAG_378370,TVAG_472430,TVAG_267570,TVAG_TEG_DS113438_1_8,TVAG_334720,TVAG_079870,TVAG_515650,TVAG_127380,TVAG_319170,TVAG_271670,TVAG_604020,TVAG_356090,TVAG_551810,TVAG_268480,TVAG_064450,TVAG_188530,TVAG_605260,TVAG_TEG_DS113308_1_11,TVAG_140130,TVAG_565440,TVAG_585330,TVAG_587…
q2000287	MONOS_1524,MONOS_9163,MONOS_13253,MONOS_14983,MONOS_12457		Streblo_st47,Streblo_st42235,Streblo_st25494,Streblo_st42929,Streblo_st36812,Streblo_st40780,Streblo_st32936,Streblo_st46755,Streblo_st37906,Streblo_st8114,Streblo_st34150,Streblo_st33443,Streblo_st25857,Streblo_st40944,Streblo_st39908,Streblo_st20125,Streblo_st35786,Streblo_st2299,Streblo_st2308,Streblo_st4445,Streblo_st58,Streblo_st18744,Streblo_st42157,Streblo_st11633,Streblo_st19141,Streblo_s…			TVAG_036400
q2000288	MONOS_333,MONOS_2201,MONOS_9987	BLNAU_2944,BLNAU_16156	Streblo_st20175	PAPYR_5505	Gene.142::gnl|Trimastix_PCT|49	TVAG_113720,TVAG_454000,TVAG_064640,TVAG_490240,TVAG_466650	gi|1091415058,gi|1091413240	GAAM01004937.1,GAAM01005513.1	GL50803_17395-t26_1-p1	Gene.701	Gene.319	Gene.17,Gene.1842,Gene.419,Gene.4995,Gene.1009,Gene.673,Gene.5802,Gene.4816,Gene.5692,Gene.5821	Gene.512	GCA62255.1	Gene.1771	Gene.3058,Gene.3348,Gene.3470,Gene.6110,Gene.6123,Gene.7734,Gene.8198,Gene.8240,Gene.8182,Gene.7861,Gene.8212,Gene.8157,Gene.4951,Gene.8225,Gene.8114,Gene.6744,Gene.10513,Gene.5092,Gene.8222,Gene.8196,Gene.5936,Gene.8214,Gene.8235,Gene.6446,Gene.8149,Gene.8230,Gene.8145,Gene.6502,Gene.8017,Gene.6079,Gene.8244,Gene.5803,Gene.7176,Gene.3811,Gene.5152,Gene.12072,Gene.10297,Gene.6089,Gene.4119,Gene.8…	SS50377_19211-t26_1-p1	Gene.3414	Gene.1140
q2000289		BLNAU_22239,BLNAU_10095,BLNAU_7272,BLNAU_1016,BLNAU_21102,BLNAU_9556,BLNAU_20570,BLNAU_20697,BLNAU_18318,BLNAU_10087,BLNAU_7664,BLNAU_23940,BLNAU_18370,BLNAU_6115,BLNAU_1238,BLNAU_18850,BLNAU_16784,BLNAU_12407,BLNAU_16756,BLNAU_18319,BLNAU_4840,BLNAU_5056,BLNAU_10688,BLNAU_21990,BLNAU_14149,BLNAU_6878,BLNAU_4020,BLNAU_15160,BLNAU_9783,BLNAU_16478,BLNAU_17482,BLNAU_11221,BLNAU_24063,BLNAU_23011,BL…
q2000290		BLNAU_16062,BLNAU_18996,BLNAU_1974,BLNAU_1941,BLNAU_1976,BLNAU_1980,BLNAU_20714,BLNAU_17600,BLNAU_11037,BLNAU_10888,BLNAU_17597,BLNAU_5523,BLNAU_10727,BLNAU_2055,BLNAU_6111,BLNAU_12176,BLNAU_20163,BLNAU_16933,BLNAU_2076,BLNAU_17952,BLNAU_20716,BLNAU_6107,BLNAU_21311,BLNAU_21885,BLNAU_14146,BLNAU_4856,BLNAU_2043,BLNAU_12304,BLNAU_19918,BLNAU_4791,BLNAU_14080,BLNAU_14560,BLNAU_16804,BLNAU_1971,BLNA…
q2000291			Streblo_st52493			TVAG_RG_DS116844_1,TVAG_217470,TVAG_RG_DS136891_1,TVAG_RG_DS129305_1,TVAG_RG_DS114511_6,TVAG_RG_DS116017_1,TVAG_RG_DS136535_1,TVAG_RG_DS119035_1,TVAG_RG_DS113548_4,TVAG_RG_DS113994_2,TVAG_RG_DS117418_1,TVAG_RG_DS120364_1,TVAG_RG_DS113527_11,TVAG_RG_DS113698_6,TVAG_RG_DS113263_23,TVAG_RG_DS113311_7,TVAG_RG_DS113765_3,TVAG_RG_DS113472_11,TVAG_RG_DS113388_8,TVAG_RG_DS113500_17,TVAG_RG_DS113858_9,TVA…
q2000292						TVAG_RG_DS113178_7,TVAG_RG_DS132488_1,TVAG_RG_DS149120_2,TVAG_RG_DS114717_3,TVAG_RG_DS115083_2,TVAG_RG_DS115085_7,TVAG_RG_DS119787_2,TVAG_RG_DS136306_2,TVAG_RG_DS117970_1,TVAG_RG_DS126973_1,TVAG_RG_DS131490_1,TVAG_RG_DS135446_2,TVAG_RG_DS137101_1,TVAG_RG_DS147424_1,TVAG_RG_DS113638_6,TVAG_RG_DS113760_10,TVAG_RG_DS124948_2,TVAG_RG_DS113283_23,TVAG_RG_DS124623_3,TVAG_RG_DS130581_1,TVAG_RG_DS151538_…
q2000293						TVAG_RG_DS113808_2,TVAG_RG_DS118041_2,TVAG_RG_DS150451_1,TVAG_RG_DS129598_1,TVAG_RG_DS118932_1,TVAG_RG_DS130705_1,TVAG_RG_DS118275_2,TVAG_RG_DS130983_1,TVAG_RG_DS119191_1,TVAG_RG_DS115389_3,TVAG_RG_DS116821_2,TVAG_RG_DS127166_1,TVAG_RG_DS115603_1,TVAG_RG_DS140188_1,TVAG_RG_DS115652_1,TVAG_RG_DS133370_1,TVAG_RG_DS145175_1,TVAG_RG_DS140199_1,TVAG_RG_DS138369_1,TVAG_RG_DS117247_2,TVAG_RG_DS120645_1,…
q2000294						TVAG_RG_DS115105_2,TVAG_RG_DS139010_1,TVAG_RG_DS135878_1,TVAG_RG_DS126048_1,TVAG_RG_DS129512_1,TVAG_RG_DS127013_1,TVAG_RG_DS123439_2,TVAG_RG_DS135046_1,TVAG_RG_DS123163_1,TVAG_RG_DS126540_1,TVAG_RG_DS149707_1,TVAG_RG_DS151316_1,TVAG_RG_DS119780_1,TVAG_RG_DS124975_1,TVAG_RG_DS139522_1,TVAG_RG_DS151139_1,TVAG_RG_DS119706_1,TVAG_RG_DS121701_2,TVAG_RG_DS126174_1,TVAG_RG_DS136000_1,TVAG_RG_DS125093_1,…
q2000295	MONOS_606,MONOS_2028,MONOS_4330,MONOS_7586,MONOS_9858,MONOS_12110,MONOS_14830	BLNAU_2377,BLNAU_3150,BLNAU_6588,BLNAU_19717,BLNAU_21723,BLNAU_21724	Streblo_st8692,Streblo_st10293,Streblo_st4198,Streblo_st41898	PAPYR_3039,PAPYR_3570,PAPYR_9113,PAPYR_2959	Gene.5226::gnl|Trimastix_PCT|1617, Gene.5133::gnl|Trimastix_PCT|1591, Gene.1923::gnl|Trimastix_PCT|664	TVAG_237140,TVAG_433130,TVAG_340390,TVAG_163000,TVAG_253630,TVAG_206270,TVAG_424450,TVAG_161100,TVAG_184320,TVAG_300470,TVAG_151220,TVAG_171670,TVAG_044510,TVAG_231350,TVAG_092490,TVAG_137250,TVAG_018930,TVAG_397610,TVAG_049150	gi|1187200106,gi|1187200096,gi|1187199853,gi|1187199714,gi|1187199680,gi|1091437303,gi|1091434459,gi|1091430050,gi|1091411200,gi|1091410176,gi|1091430772,gi|1091432834,gi|1091426530	GAAM01000009.1,GAAM01000340.1,GAAM01001828.1,GAAM01002144.1,GAAM01002980.1,GAAM01003663.1	GL50803_88765-t26_1-p1 ,GL50803_17121-t26_1-p1	Gene.2530,Gene.13480,Gene.4976	Gene.1667,Gene.2419,Gene.2651,Gene.275,Gene.360		Gene.24882,Gene.2776	GCA62520.1	Gene.267,Gene.3807,Gene.785,Gene.4501,Gene.1294	Gene.6885,Gene.5785,Gene.6135,Gene.6346,Gene.6490,Gene.12559,Gene.12798,Gene.2398,Gene.3586	SS50377_11114-t26_1-p1,SS50377_13850-t26_1-p1,SS50377_14414-t26_1-p1,SS50377_18328-t26_1-p1	Gene.5906,Gene.5918,Gene.7365	Gene.1703
q2000296	MONOS_5076,MONOS_9556,MONOS_11651,MONOS_12949,MONOS_8831,MONOS_10277,MONOS_9705,MONOS_16302,MONOS_7802,MONOS_14149,MONOS_14597,MONOS_10597,MONOS_9555,MONOS_13896,MONOS_12253,MONOS_16145,MONOS_15757,MONOS_14398,MONOS_16678,MONOS_15243,MONOS_11377,MONOS_15837,MONOS_14676,MONOS_15314,MONOS_16609,MONOS_16562,MONOS_15424,MONOS_14018,MONOS_15140,MONOS_16293,MONOS_13073,MONOS_13833,MONOS_16309,MONOS_153…
q2000297						TVAG_RG_DS113609_2,TVAG_RG_DS113456_19,TVAG_RG_DS125741_1,TVAG_RG_DS123216_1,TVAG_RG_DS114120_2,TVAG_RG_DS132060_1,TVAG_RG_DS129316_1,TVAG_RG_DS113554_3,TVAG_RG_DS129557_1,TVAG_RG_DS124258_1,TVAG_RG_DS122494_1,TVAG_RG_DS113339_7,TVAG_RG_DS123015_1,TVAG_RG_DS131744_1,TVAG_RG_DS117887_2,TVAG_RG_DS128137_1,TVAG_RG_DS125549_1,TVAG_RG_DS135566_1,TVAG_RG_DS136314_1,TVAG_RG_DS121493_1,TVAG_RG_DS124947_1…
q2000298						TVAG_344410,TVAG_507870,TVAG_422380,TVAG_466380,TVAG_286020,TVAG_482870,TVAG_582420,TVAG_419170,TVAG_493680,TVAG_055110,TVAG_007430,TVAG_487840,TVAG_361370,TVAG_553620,TVAG_387510,TVAG_271360,TVAG_548760,TVAG_398190,TVAG_053200,TVAG_349080,TVAG_510510,TVAG_314630,TVAG_547650,TVAG_594760,TVAG_562400,TVAG_366990,TVAG_079850,TVAG_102620,TVAG_312290,TVAG_255340,TVAG_126810,TVAG_541420,TVAG_536670,TVA…
q2000299		BLNAU_19124,BLNAU_20953,BLNAU_16573,BLNAU_19917,BLNAU_16095,BLNAU_13935,BLNAU_14953,BLNAU_19043,BLNAU_21820,BLNAU_14484,BLNAU_24769,BLNAU_24959,BLNAU_16695,BLNAU_15219,BLNAU_19104,BLNAU_21137,BLNAU_15715,BLNAU_16693,BLNAU_17543,BLNAU_25232,BLNAU_21616,BLNAU_23894,BLNAU_15252,BLNAU_16101,BLNAU_18644,BLNAU_25059,BLNAU_20943,BLNAU_23895,BLNAU_21139,BLNAU_24982,BLNAU_22769,BLNAU_23071,BLNAU_8412,BLNA…
q2000300			Streblo_st7317,Streblo_st8455,Streblo_st19057,Streblo_st4411,Streblo_st34874,Streblo_st8552,Streblo_st9075,Streblo_st17609,Streblo_st17582,Streblo_st24312,Streblo_st12397,Streblo_st23017,Streblo_st32334,Streblo_st20915,Streblo_st31264,Streblo_st16735,Streblo_st17994,Streblo_st18368,Streblo_st28013,Streblo_st32682,Streblo_st45383,Streblo_st41190,Streblo_st36079,Streblo_st41853,Streblo_st18311,Stre…
q2000301						TVAG_TEG_DS113564_2_1,TVAG_TEG_DS113494_1_1,TVAG_TEG_DS113743_2_1,TVAG_TEG_DS113701_1_1,TVAG_TEG_DS113761_3_1,TVAG_TEG_DS113253_1_1,TVAG_395050,TVAG_TEG_DS113195_1_1,TVAG_TEG_DS113838_1_1,TVAG_220650,TVAG_313240,TVAG_244090,TVAG_602520,TVAG_223070,TVAG_543850,TVAG_527620,TVAG_595430,TVAG_541010,TVAG_086040,TVAG_606790,TVAG_535110,TVAG_528560,TVAG_264890,TVAG_552250,TVAG_512280,TVAG_345390,TVAG_14…	gi|1091410520
q2000302						TVAG_480100,TVAG_186210,TVAG_072630,TVAG_236490,TVAG_335200,TVAG_590480,TVAG_231900,TVAG_087700,TVAG_468480,TVAG_473750,TVAG_578470,TVAG_441270,TVAG_322250,TVAG_449500,TVAG_595650,TVAG_383760,TVAG_552490,TVAG_606490,TVAG_532570,TVAG_604550,TVAG_531620,TVAG_543860,TVAG_315420,TVAG_031140,TVAG_590100,TVAG_195500,TVAG_106260,TVAG_002750,TVAG_295820,TVAG_558550,TVAG_028780,TVAG_250440,TVAG_585350,TVA…
q2000303						TVAG_RG_DS113188_23,TVAG_RG_DS129332_1,TVAG_RG_DS137299_2,TVAG_RG_DS118938_2,TVAG_RG_DS123603_2,TVAG_RG_DS126356_1,TVAG_RG_DS146701_1,TVAG_RG_DS117722_2,TVAG_RG_DS118595_1,TVAG_RG_DS119941_1,TVAG_RG_DS137154_1,TVAG_RG_DS137646_2,TVAG_RG_DS137717_2,TVAG_RG_DS146280_2,TVAG_RG_DS125724_1,TVAG_RG_DS131432_2,TVAG_RG_DS135721_2,TVAG_RG_DS147271_1,TVAG_RG_DS143628_1,TVAG_RG_DS148515_1,TVAG_RG_DS127939_2…
q2000304			Streblo_st197,Streblo_st209,Streblo_st22088,Streblo_st41140,Streblo_st10115,Streblo_st41922,Streblo_st51313,Streblo_st6787,Streblo_st43148,Streblo_st48060,Streblo_st33631,Streblo_st37240,Streblo_st40678,Streblo_st22049,Streblo_st43895,Streblo_st32320,Streblo_st42709,Streblo_st38940,Streblo_st17881,Streblo_st16144,Streblo_st7832,Streblo_st45331,Streblo_st36492,Streblo_st37415,Streblo_st2002,Strebl…
q2000305			Streblo_st10645,Streblo_st22737,Streblo_st6646,Streblo_st40887,Streblo_st50597,Streblo_st49378,Streblo_st43694,Streblo_st37178,Streblo_st31257,Streblo_st40116,Streblo_st39462,Streblo_st46658,Streblo_st16627,Streblo_st21882,Streblo_st44756,Streblo_st14219,Streblo_st39372,Streblo_st48489,Streblo_st16314,Streblo_st27589,Streblo_st44420,Streblo_st19517,Streblo_st41102,Streblo_st18219,Streblo_st44162,…
q2000306						TVAG_070260,TVAG_126640,TVAG_489160,TVAG_126680,TVAG_440480,TVAG_424970,TVAG_421120,TVAG_493540,TVAG_424980,TVAG_064800,TVAG_372690,TVAG_064740,TVAG_173300,TVAG_130160,TVAG_126660,TVAG_421200,TVAG_421230,TVAG_423380,TVAG_268220,TVAG_421190,TVAG_215850,TVAG_561480,TVAG_078460,TVAG_115780,TVAG_493560,TVAG_493530,TVAG_493510,TVAG_036970,TVAG_078500,TVAG_073600,TVAG_087630,TVAG_565560,TVAG_038700,TVA…
q2000307						TVAG_166290,TVAG_540740,TVAG_511930,TVAG_522760,TVAG_242300,TVAG_118690,TVAG_143040,TVAG_600440,TVAG_589460,TVAG_318260,TVAG_557110,TVAG_548950,TVAG_602990,TVAG_458900,TVAG_458130,TVAG_543760,TVAG_586020,TVAG_413810,TVAG_RG_DS137260_2,TVAG_582560,TVAG_572550,TVAG_562190,TVAG_073520,TVAG_RG_DS135271_1,TVAG_382360,TVAG_RG_DS133417_2,TVAG_394870,TVAG_322910,TVAG_520680,TVAG_336720,TVAG_486550,TVAG_0…
q2000308			Streblo_st18071,Streblo_st24795,Streblo_st42419,Streblo_st33261,Streblo_st20160,Streblo_st22689,Streblo_st23163,Streblo_st26679,Streblo_st42296,Streblo_st43219,Streblo_st5753,Streblo_st3506,Streblo_st13724,Streblo_st37425,Streblo_st35038,Streblo_st3980,Streblo_st4530,Streblo_st15025,Streblo_st38822,Streblo_st46368,Streblo_st11348,Streblo_st20605,Streblo_st24389,Streblo_st32374,Streblo_st51899,Str…
q2000309			Streblo_st21825,Streblo_st38056,Streblo_st5977,Streblo_st18740,Streblo_st21175,Streblo_st29756,Streblo_st17308,Streblo_st6821,Streblo_st32543,Streblo_st16171,Streblo_st9604,Streblo_st32938,Streblo_st33836,Streblo_st36113,Streblo_st42520,Streblo_st15381,Streblo_st47272,Streblo_st35527,Streblo_st54965,Streblo_st46341,Streblo_st15758,Streblo_st28178,Streblo_st13790,Streblo_st16315,Streblo_st44859,St…
q2000310				PAPYR_10924,PAPYR_4517,PAPYR_982,PAPYR_720,PAPYR_9169,PAPYR_8171,PAPYR_4472,PAPYR_7289,PAPYR_4242,PAPYR_4474,PAPYR_4493,PAPYR_6631,PAPYR_4476,PAPYR_9167,PAPYR_4475,PAPYR_4469,PAPYR_4480,PAPYR_4468,PAPYR_4510,PAPYR_4535,PAPYR_9153,PAPYR_9162,PAPYR_4506,PAPYR_8175,PAPYR_4495,PAPYR_4473,PAPYR_9156,PAPYR_12963,PAPYR_4503,PAPYR_12406,PAPYR_4477,PAPYR_4519,PAPYR_12404,PAPYR_4540,PAPYR_10263,PAPYR_10930…			gi|1091425115
q2000311				PAPYR_11429,PAPYR_12174,PAPYR_12776,PAPYR_13250,PAPYR_11094,PAPYR_11470,PAPYR_11127,PAPYR_11420,PAPYR_11465,PAPYR_11734,PAPYR_12539,PAPYR_12835,PAPYR_12236,PAPYR_9846,PAPYR_10981,PAPYR_7279,PAPYR_13013,PAPYR_11267,PAPYR_12391,PAPYR_8672,PAPYR_11706,PAPYR_11715,PAPYR_12694,PAPYR_12296,PAPYR_12959,PAPYR_12662,PAPYR_7115,PAPYR_10814,PAPYR_10818,PAPYR_12095,PAPYR_6833,PAPYR_11821,PAPYR_11537,PAPYR_12…
q2000312						TVAG_TEG_DS113181_4_4,TVAG_RG_DS120224_1,TVAG_RG_DS139337_1,TVAG_RG_DS139783_1,TVAG_RG_DS141019_1,TVAG_RG_DS141831_1,TVAG_RG_DS142346_1,TVAG_RG_DS142409_1,TVAG_RG_DS143112_1,TVAG_RG_DS143224_1,TVAG_RG_DS143597_1,TVAG_RG_DS143763_1,TVAG_RG_DS145454_1,TVAG_RG_DS145734_1,TVAG_RG_DS145821_1,TVAG_RG_DS146861_1,TVAG_RG_DS147116_1,TVAG_RG_DS147306_1,TVAG_RG_DS147525_1,TVAG_RG_DS147859_1,TVAG_RG_DS147978…
q2000313						TVAG_238480,TVAG_519510,TVAG_553820,TVAG_132000,TVAG_209530,TVAG_587200,TVAG_TEG_DS113216_1_12,TVAG_007100,TVAG_492030,TVAG_590930,TVAG_607780,TVAG_606120,TVAG_401260,TVAG_566140,TVAG_557390,TVAG_RG_DS150221_1,TVAG_352970,TVAG_570060,TVAG_TEG_DS113223_3_19,TVAG_537150,TVAG_304180,TVAG_583470,TVAG_179300,TVAG_561300,TVAG_563260,TVAG_005160,TVAG_513770,TVAG_RG_DS151798_1,TVAG_412000,TVAG_514780,TVA…
q2000314						TVAG_082840,TVAG_TEG_DS113186_2_1,TVAG_387770,TVAG_251790,TVAG_489240,TVAG_025070,TVAG_TEG_DS113722_1_1,TVAG_338050,TVAG_080370,TVAG_334390,TVAG_195620,TVAG_141700,TVAG_011810,TVAG_129390,TVAG_559240,TVAG_597410,TVAG_514310,TVAG_331560,TVAG_561540,TVAG_313070,TVAG_398050,TVAG_434950,TVAG_265220,TVAG_200720,TVAG_162000,TVAG_538230,TVAG_196610,TVAG_531980,TVAG_558260,TVAG_TEG_DS114028_1_1,TVAG_TEG_…	gi|1091435620
q2000315		BLNAU_11520	Streblo_st16481,Streblo_st24252,Streblo_st28485,Streblo_st50494,Streblo_st23200,Streblo_st3891,Streblo_st25439,Streblo_st9397,Streblo_st33092,Streblo_st35650,Streblo_st52021,Streblo_st5779,Streblo_st52709,Streblo_st6690,Streblo_st25571,Streblo_st41397,Streblo_st38818,Streblo_st32219,Streblo_st7184,Streblo_st1775,Streblo_st14470,Streblo_st16925,Streblo_st11966,Streblo_st8180,Streblo_st31694,Strebl…
q2000316						TVAG_TEG_DS113219_1_25,TVAG_296840,TVAG_206120,TVAG_420570,TVAG_TEG_DS113441_1_6,TVAG_416740,TVAG_070060,TVAG_304690,TVAG_157730,TVAG_493480,TVAG_421600,TVAG_232760,TVAG_322930,TVAG_054680,TVAG_024460,TVAG_135670,TVAG_322330,TVAG_176730,TVAG_294370,TVAG_288130,TVAG_234800,TVAG_326270,TVAG_536020,TVAG_408830,TVAG_535230,TVAG_599130,TVAG_509330,TVAG_530830,TVAG_563510,TVAG_601200,TVAG_505800,TVAG_2…
q2000317	MONOS_2914,MONOS_2911,MONOS_4343,MONOS_6699,MONOS_7757,MONOS_9021,MONOS_10520,MONOS_12339,MONOS_8194	BLNAU_6228,BLNAU_7146,BLNAU_11581,BLNAU_13141,BLNAU_14811,BLNAU_15374	Streblo_st8471,Streblo_st13718,Streblo_st15136	PAPYR_2629,PAPYR_3508,PAPYR_6169	Gene.14613::gnl|Trimastix_PCT|4779	TVAG_239330,TVAG_129730,TVAG_452730,TVAG_341360,TVAG_224650,TVAG_445270,TVAG_399370,TVAG_137940,TVAG_497330,TVAG_211260,TVAG_470690,TVAG_100590,TVAG_085670,TVAG_270080,TVAG_499020,TVAG_315320,TVAG_414480,TVAG_014910,TVAG_270800,TVAG_270890,TVAG_087830,TVAG_224460	gi|1187200040,gi|1091417627,gi|1187200008,gi|1091419810,gi|1187200022,gi|1187199996,gi|1187199986,gi|1187199944,gi|1187199924,gi|1187199875,gi|1187199849,gi|1187199800,gi|1187199784,gi|1187199700,gi|1091434722,gi|1091432940,gi|1091429184,gi|1091427387,gi|1091422544,gi|1091420701,gi|1091419033,gi|1091418136,gi|1091417039,gi|1091414308,gi|1187199928,gi|1091428929		GL50803_20037-t26_1-p1	Gene.22000,Gene.4984,Gene.29793	Gene.1743	Gene.2805	Gene.2096	GCA62091.1	Gene.1307	Gene.2596	SS50377_17319-t26_1-p1,SS50377_17333-t26_1-p1,SS50377_17340-t26_1-p1,SS50377_19121-t26_1-p1,SS50377_17344-t26_1-p1	Gene.875	Gene.1912
q2000318						TVAG_RG_DS149389_1,TVAG_RG_DS150222_1,TVAG_RG_DS147249_1,TVAG_RG_DS142651_1,TVAG_RG_DS116248_1,TVAG_RG_DS137091_1,TVAG_RG_DS117219_1,TVAG_RG_DS144730_1,TVAG_RG_DS151684_1,TVAG_RG_DS148203_1,TVAG_RG_DS120134_1,TVAG_RG_DS120479_1,TVAG_RG_DS139656_1,TVAG_066120,TVAG_546540,TVAG_166740,TVAG_103870,TVAG_032200,TVAG_123440,TVAG_285940,TVAG_335000,TVAG_492800,TVAG_RG_DS113271_16,TVAG_477950,TVAG_061330,…
q2000319						TVAG_RG_DS114057_1,TVAG_RG_DS115688_1,TVAG_RG_DS122552_2,TVAG_RG_DS123306_2,TVAG_RG_DS114601_4,TVAG_RG_DS121864_2,TVAG_529320,TVAG_RG_DS123386_2,TVAG_RG_DS137613_1,TVAG_RG_DS113346_22,TVAG_RG_DS113372_1,TVAG_RG_DS113451_18,TVAG_RG_DS113467_7,TVAG_TEG_DS113699_2_7,TVAG_485480,TVAG_RG_DS116532_2,TVAG_RG_DS119605_1,TVAG_RG_DS119716_1,TVAG_RG_DS120950_1,TVAG_RG_DS121045_1,TVAG_RG_DS121342_1,TVAG_RG_D…
q2000320						TVAG_TEG_DS113428_1_6,TVAG_144650,TVAG_338120,TVAG_001150,TVAG_497560,TVAG_237380,TVAG_175980,TVAG_554800,TVAG_559620,TVAG_310390,TVAG_069020,TVAG_280420,TVAG_129220,TVAG_585780,TVAG_090690,TVAG_113480,TVAG_108170,TVAG_433870,TVAG_460250,TVAG_289440,TVAG_479320,TVAG_139890,TVAG_055790,TVAG_562270,TVAG_586570,TVAG_423940,TVAG_345780,TVAG_564650,TVAG_450850,TVAG_217620,TVAG_089380,TVAG_606450,TVAG_…
q2000321				PAPYR_10031,PAPYR_6022,PAPYR_10027,PAPYR_6051,PAPYR_10029,PAPYR_12634,PAPYR_12038,PAPYR_12040,PAPYR_12630,PAPYR_2806,PAPYR_6000,PAPYR_10032,PAPYR_6703,PAPYR_2843,PAPYR_2846,PAPYR_3969,PAPYR_6224,PAPYR_8658,PAPYR_5165,PAPYR_599,PAPYR_2842,PAPYR_3989,PAPYR_10030,PAPYR_4848,PAPYR_10463,PAPYR_11354,PAPYR_11350,PAPYR_1040,PAPYR_4834,PAPYR_4500,PAPYR_4007,PAPYR_4857,PAPYR_9225,PAPYR_7350,PAPYR_4833,PAP…
q2000322							gi|1091429664,gi|1091414208	GAAM01000117.1,GAAM01001248.1,GAAM01002284.1,GAAM01003163.1,GAAM01004715.1,GAAM01002572.1,GAAM01002582.1	GL50803_102542-t26_1-p1 ,GL50803_113094-t26_1-p1 ,GL50803_137742-t26_1-p1 ,GL50803_137743-t26_1-p1 ,GL50803_9327-t26_1-p1 ,GL50803_21924-t26_1-p1 ,GL50803_9870-t26_1-p1 ,GL50803_103944-t26_1-p1 ,GL50803_112518-t26_1-p1 ,GL50803_42657-t26_1-p1 ,GL50803_114192-t26_1-p1 ,GL50803_114495-t26_1-p1 ,GL50803_112553-t26_1-p1 ,GL50803_119989-t26_1-p1 ,GL50803_111938-t26_1-p1 ,GL50803_32958-t26_1-p1 ,GL5080…							Gene.3876,Gene.400	SS50377_fx049-t26_1-p1,SS50377_18810-t26_1-p1	Gene.10919	Gene.1621,Gene.2011
q2000323			Streblo_st45719,Streblo_st39649,Streblo_st38329,Streblo_st33218,Streblo_st9591,Streblo_st14307,Streblo_st38278,Streblo_st45885,Streblo_st47859,Streblo_st36125,Streblo_st46629,Streblo_st32858,Streblo_st56091,Streblo_st52012,Streblo_st14854,Streblo_st53633,Streblo_st20920,Streblo_st25527,Streblo_st50791,Streblo_st55383,Streblo_st46768,Streblo_st31659,Streblo_st55732,Streblo_st49591,Streblo_st42542,…
q2000324						TVAG_RG_DS113546_9,TVAG_RG_DS138117_1,TVAG_RG_DS143155_1,TVAG_RG_DS113509_2,TVAG_RG_DS113796_1,TVAG_RG_DS113834_4,TVAG_RG_DS113837_4,TVAG_RG_DS150037_1,TVAG_RG_DS116500_1,TVAG_RG_DS150032_1,TVAG_RG_DS113195_20,TVAG_RG_DS114932_1,TVAG_RG_DS114356_1,TVAG_RG_DS113431_15,TVAG_RG_DS114071_3,TVAG_RG_DS113361_14,TVAG_RG_DS114482_1,TVAG_RG_DS133676_1,TVAG_RG_DS134532_1,TVAG_RG_DS113324_3,TVAG_RG_DS113405…
q2000325						TVAG_RG_DS115997_2,TVAG_RG_DS143090_1,TVAG_RG_DS129635_1,TVAG_RG_DS120133_1,TVAG_RG_DS127696_1,TVAG_RG_DS129423_2,TVAG_RG_DS125157_1,TVAG_RG_DS123992_1,TVAG_RG_DS138394_1,TVAG_RG_DS116734_1,TVAG_RG_DS143372_1,TVAG_RG_DS135106_1,TVAG_RG_DS133659_1,TVAG_RG_DS138339_1,TVAG_RG_DS119344_1,TVAG_RG_DS150934_1,TVAG_RG_DS142433_1,TVAG_RG_DS124369_1,TVAG_RG_DS121699_1,TVAG_RG_DS134822_1,TVAG_RG_DS139497_1,…
q2000326						TVAG_TEG_DS113193_4_3,TVAG_254000,TVAG_433610,TVAG_361360,TVAG_152130,TVAG_251010,TVAG_140780,TVAG_233890,TVAG_479500,TVAG_223420,TVAG_516050,TVAG_566000,TVAG_448910,TVAG_502520,TVAG_560280,TVAG_552450,TVAG_560850,TVAG_576470,TVAG_513620,TVAG_539400,TVAG_340200,TVAG_519720,TVAG_572870,TVAG_605170,TVAG_585500,TVAG_512940,TVAG_557310,TVAG_405750,TVAG_TEG_DS113289_4_1,TVAG_232630,TVAG_TEG_DS113562_1…
q2000327						TVAG_RG_DS113325_5,TVAG_RG_DS113360_1,TVAG_RG_DS124302_2,TVAG_RG_DS135639_1,TVAG_RG_DS137260_1,TVAG_RG_DS149895_1,TVAG_RG_DS146138_1,TVAG_RG_DS146616_2,TVAG_RG_DS113342_9,TVAG_RG_DS113541_9,TVAG_RG_DS115054_1,TVAG_RG_DS115063_1,TVAG_RG_DS115258_3,TVAG_RG_DS124320_2,TVAG_RG_DS128252_1,TVAG_RG_DS128933_2,TVAG_RG_DS131838_1,TVAG_RG_DS132002_1,TVAG_RG_DS137436_2,TVAG_RG_DS142549_1,TVAG_RG_DS143195_1,…
q2000328												Gene.5177	Gene.7703,Gene.26516,Gene.12031,Gene.8456,Gene.25802,Gene.21519,Gene.1963,Gene.27022,Gene.13779,Gene.5215,Gene.22443,Gene.24718,Gene.27983,Gene.23653,Gene.18378,Gene.22285,Gene.24411,Gene.27784,Gene.21153,Gene.20624,Gene.21183,Gene.18712,Gene.26763,Gene.20544,Gene.10162,Gene.25131,Gene.30054,Gene.19037,Gene.9964,Gene.30925,Gene.17123,Gene.4164,Gene.29743,Gene.4733,Gene.26633,Gene.25859,Gene.21740…
q2000329	MONOS_15300,MONOS_2531,MONOS_8266,MONOS_16389,MONOS_14462,MONOS_8146,MONOS_11399,MONOS_16334,MONOS_9175,MONOS_16185,MONOS_12616,MONOS_11995,MONOS_12025,MONOS_13983,MONOS_14367,MONOS_9549,MONOS_15124,MONOS_9872,MONOS_16180,MONOS_16218,MONOS_12,MONOS_2043,MONOS_6393,MONOS_4873,MONOS_12910,MONOS_2045,MONOS_16166,MONOS_9595,MONOS_4981,MONOS_11663,MONOS_15179,MONOS_11435,MONOS_1519,MONOS_11707,MONOS_1…
q2000330			Streblo_st29636,Streblo_st14314,Streblo_st42482,Streblo_st24712,Streblo_st46759,Streblo_st49861,Streblo_st52745,Streblo_st19474,Streblo_st20982,Streblo_st6305,Streblo_st3466,Streblo_st34927,Streblo_st41041,Streblo_st52294,Streblo_st26103,Streblo_st33167,Streblo_st32813,Streblo_st20344,Streblo_st26810,Streblo_st10306,Streblo_st56683,Streblo_st56676,Streblo_st55635,Streblo_st56482,Streblo_st55793,S…
q2000331			Streblo_st4236,Streblo_st13784,Streblo_st29006,Streblo_st37937,Streblo_st5299,Streblo_st23007,Streblo_st6294,Streblo_st42668,Streblo_st27692,Streblo_st53560,Streblo_st38078,Streblo_st5411,Streblo_st14107,Streblo_st39157,Streblo_st26855,Streblo_st35122,Streblo_st32626,Streblo_st35392,Streblo_st16600,Streblo_st30302,Streblo_st20387,Streblo_st56559,Streblo_st54607,Streblo_st801,Streblo_st52217,Streb…
q2000332						TVAG_075960,TVAG_TEG_DS113181_6_1,TVAG_TEG_DS113512_2_2,TVAG_TEG_DS113536_3_1,TVAG_598260,TVAG_590270,TVAG_TEG_DS113492_1_2,TVAG_TEG_DS114155_1_1,TVAG_TEG_DS113446_1_1,TVAG_TEG_DS113617_1_2,TVAG_358500,TVAG_566710,TVAG_418340,TVAG_566700,TVAG_037760,TVAG_TEG_DS113182_2_1,TVAG_097560,TVAG_TEG_DS113338_1_1,TVAG_138230,TVAG_TEG_DS113667_1_1,TVAG_TEG_DS113916_1_1,TVAG_TEG_DS114174_1_1,TVAG_514000,TVA…	gi|1091436001,gi|1091425386,gi|1091424983,gi|1091430215
q2000333	MONOS_6533,MONOS_8248,MONOS_11450	BLNAU_11791,BLNAU_15416	Streblo_st26833	PAPYR_7899	Gene.45::gnl|Trimastix_PCT|14	TVAG_348090,TVAG_414510,TVAG_142060,TVAG_047460	gi|1187199839,gi|1091435847	GAAM01000666.1,GAAM01001215.1,GAAM01001294.1,GAAM01001967.1,GAAM01004724.1,GAAM01001480.1	GL50803_16265-t26_1-p1	Gene.32483,Gene.30620,Gene.33179,Gene.20609,Gene.21320,Gene.25466,Gene.112,Gene.33258,Gene.33668	Gene.171	Gene.1242,Gene.149,Gene.217,Gene.3117,Gene.5628,Gene.4291,Gene.5754,Gene.520,Gene.2336,Gene.1804,Gene.5525,Gene.5656,Gene.1190,Gene.5651,Gene.5764,Gene.5789,Gene.5841,Gene.5676,Gene.5838,Gene.5652	Gene.381		Gene.996	Gene.5425,Gene.6861,Gene.7559,Gene.7864,Gene.7957,Gene.7978,Gene.9855,Gene.7191,Gene.7687,Gene.7810,Gene.8011,Gene.7927,Gene.7321,Gene.8021,Gene.6661,Gene.8093,Gene.7874,Gene.7932,Gene.6788,Gene.7964,Gene.7773,Gene.6957,Gene.12875,Gene.12396,Gene.7923	SS50377_11119-t26_1-p1	Gene.870	Gene.1858
q2000334	MONOS_561,MONOS_1327,MONOS_2067,MONOS_2791,MONOS_7697,MONOS_11535,MONOS_13157,MONOS_13751	BLNAU_1206,BLNAU_1345,BLNAU_1349,BLNAU_8332,BLNAU_9511,BLNAU_16710,BLNAU_17862,BLNAU_22001,BLNAU_4205,BLNAU_6732,BLNAU_19016,BLNAU_24223	Streblo_st6191,Streblo_st10819	PAPYR_1215,PAPYR_7474,PAPYR_7477		TVAG_239320,TVAG_129720,TVAG_452720,TVAG_341350,TVAG_224660,TVAG_392270,TVAG_351560,TVAG_445260,TVAG_399380,TVAG_137930,TVAG_211270,TVAG_470680,TVAG_191680,TVAG_085660,TVAG_270070,TVAG_499010,TVAG_315310,TVAG_414470,TVAG_014920,TVAG_270900,TVAG_100580	gi|1187199786,gi|1091429183,gi|1091427386,gi|1091418137,gi|1091417626,gi|1091414498,gi|1091414307,gi|1091413728,gi|1091412278,gi|1091434128,gi|1091417038,gi|1091416245,gi|1091432094		GL50803_135001-t26_1-p1 ,GL50803_135002-t26_1-p1 ,GL50803_135003-t26_1-p1	Gene.33415,Gene.26865,Gene.33590,Gene.23975,Gene.23140,Gene.21660,Gene.33541,Gene.210,Gene.24813,Gene.21471,Gene.30418	Gene.691	Gene.229,Gene.478,Gene.3576,Gene.4130	Gene.729		Gene.132			Gene.877
q2000335		BLNAU_15651,BLNAU_24172,BLNAU_23642,BLNAU_779,BLNAU_3929,BLNAU_3930,BLNAU_5074,BLNAU_5538,BLNAU_13223,BLNAU_15169,BLNAU_16420,BLNAU_17465,BLNAU_17682,BLNAU_18288,BLNAU_20225,BLNAU_21129,BLNAU_21526,BLNAU_21589,BLNAU_21590,BLNAU_21602,BLNAU_22373,BLNAU_22404,BLNAU_22405,BLNAU_23151,BLNAU_23652,BLNAU_24171,BLNAU_22758,BLNAU_21596,BLNAU_14369,BLNAU_13224,BLNAU_18294,BLNAU_19749,BLNAU_16419,BLNAU_222…
q2000336			Streblo_st8868,Streblo_st4620,Streblo_st14780,Streblo_st17443,Streblo_st17955,Streblo_st17442,Streblo_st19243,Streblo_st26286,Streblo_st38689,Streblo_st40482,Streblo_st19938,Streblo_st2147,Streblo_st33751,Streblo_st2831,Streblo_st2829,Streblo_st18249,Streblo_st7055,Streblo_st42093,Streblo_st21225,Streblo_st25091,Streblo_st20743,Streblo_st35665,Streblo_st31601,Streblo_st3795,Streblo_st32604,Strebl…
q2000337						TVAG_124310,TVAG_107490,TVAG_145350,TVAG_481310,TVAG_019110,TVAG_237270,TVAG_123800,TVAG_332930,TVAG_138070,TVAG_042950,TVAG_132780,TVAG_061440,TVAG_050060,TVAG_140230,TVAG_006750,TVAG_215150,TVAG_478440,TVAG_258780,TVAG_296650,TVAG_344310,TVAG_127680,TVAG_104230,TVAG_539130,TVAG_362460,TVAG_160310,TVAG_569410,TVAG_422930,TVAG_365850,TVAG_587930,TVAG_059060,TVAG_223260,TVAG_428830,TVAG_215630,TVA…
q2000338	MONOS_2835,MONOS_8093,MONOS_16698,MONOS_7958,MONOS_8466,MONOS_13783,MONOS_5214,MONOS_8325,MONOS_6950,MONOS_12008,MONOS_11949,MONOS_4557,MONOS_13605,MONOS_12823,MONOS_8122,MONOS_8685,MONOS_12409,MONOS_12568,MONOS_1865,MONOS_14385,MONOS_16366,MONOS_5581,MONOS_9863,MONOS_12575,MONOS_14341,MONOS_8954,MONOS_14276,MONOS_7071,MONOS_2940,MONOS_13120,MONOS_14384,MONOS_12012,MONOS_8684,MONOS_14583,MONOS_10…
q2000339			Streblo_st8900,Streblo_st7223,Streblo_st21969,Streblo_st54993,Streblo_st40365,Streblo_st45223,Streblo_st44068,Streblo_st38005,Streblo_st38727,Streblo_st50336,Streblo_st18998,Streblo_st49924,Streblo_st54258,Streblo_st46563,Streblo_st41015,Streblo_st18435,Streblo_st15085,Streblo_st53001,Streblo_st50486,Streblo_st50135,Streblo_st53167,Streblo_st51501,Streblo_st39953,Streblo_st49113,Streblo_st52870,S…
q2000340				PAPYR_1942,PAPYR_7529,PAPYR_7550,PAPYR_7557,PAPYR_9133,PAPYR_9868,PAPYR_11034,PAPYR_11047,PAPYR_11077,PAPYR_11561,PAPYR_11903,PAPYR_12065,PAPYR_12090,PAPYR_12337,PAPYR_12519,PAPYR_12569,PAPYR_12683,PAPYR_12684,PAPYR_13108,PAPYR_12066,PAPYR_7556,PAPYR_7551,PAPYR_11078,PAPYR_12336,PAPYR_9132,PAPYR_11048,PAPYR_11033,PAPYR_12520,PAPYR_11560,PAPYR_13109,PAPYR_5470,PAPYR_6581,PAPYR_11458,PAPYR_9867,PAP…
q2000341		BLNAU_1608,BLNAU_3858,BLNAU_3866,BLNAU_4342,BLNAU_4812,BLNAU_11442,BLNAU_22763,BLNAU_24353,BLNAU_8112,BLNAU_22504,BLNAU_15442,BLNAU_18808,BLNAU_11020,BLNAU_14856,BLNAU_23094,BLNAU_3009,BLNAU_5274,BLNAU_16442,BLNAU_10785,BLNAU_14189,BLNAU_17326,BLNAU_22190,BLNAU_18564,BLNAU_2282,BLNAU_17225,BLNAU_19007,BLNAU_19983,BLNAU_20918,BLNAU_3014,BLNAU_14026,BLNAU_15286,BLNAU_13287,BLNAU_21238,BLNAU_13666,B…
q2000342	MONOS_21,MONOS_1691,MONOS_6294,MONOS_9599,MONOS_6037,MONOS_11286,MONOS_3764,MONOS_15648,MONOS_1275,MONOS_13218,MONOS_5272,MONOS_4018,MONOS_5916,MONOS_13580,MONOS_4054,MONOS_11766,MONOS_1763,MONOS_6820,MONOS_15988,MONOS_5545,MONOS_15137,MONOS_2879,MONOS_1133,MONOS_1168,MONOS_10935,MONOS_423,MONOS_13515,MONOS_11540,MONOS_3442,MONOS_10215,MONOS_13533,MONOS_7030,MONOS_1456,MONOS_1116,MONOS_14888,MONO…	BLNAU_9014	Streblo_st13442,Streblo_st23405,Streblo_st25461
q2000343			Streblo_st14737,Streblo_st398,Streblo_st15510,Streblo_st39057,Streblo_st33554,Streblo_st14122,Streblo_st53225,Streblo_st43199,Streblo_st50785,Streblo_st23072,Streblo_st22371,Streblo_st26486,Streblo_st43741,Streblo_st51060,Streblo_st5605,Streblo_st19503,Streblo_st37003,Streblo_st2262,Streblo_st16012,Streblo_st23073,Streblo_st39277,Streblo_st52788,Streblo_st36580,Streblo_st3335,Streblo_st19504,Stre…
q2000344			Streblo_st772,Streblo_st39986,Streblo_st9824,Streblo_st3744,Streblo_st41876,Streblo_st21768,Streblo_st9563,Streblo_st1267,Streblo_st8240,Streblo_st19466,Streblo_st41398,Streblo_st859,Streblo_st13385,Streblo_st2698,Streblo_st16129,Streblo_st5097,Streblo_st8263,Streblo_st26770,Streblo_st21527,Streblo_st7370,Streblo_st8847,Streblo_st24786,Streblo_st28550,Streblo_st11215,Streblo_st14714,Streblo_st386…			TVAG_376520	gi|1091436122,gi|1091418264,gi|1091435945,gi|1091432994,gi|1091422992,gi|1091422605,gi|1091428880,gi|1091430765,gi|1091435597	GAAM01003453.1
q2000345			Streblo_st6,Streblo_st476,Streblo_st4529,Streblo_st11182,Streblo_st15611,Streblo_st33519,Streblo_st39801,Streblo_st14514,Streblo_st21696,Streblo_st33868,Streblo_st14512,Streblo_st26622,Streblo_st26178,Streblo_st40098,Streblo_st43906,Streblo_st45608,Streblo_st7343,Streblo_st26214,Streblo_st16277,Streblo_st33767,Streblo_st41733,Streblo_st40053,Streblo_st14243,Streblo_st8038,Streblo_st30832,Streblo_…
q2000346			Streblo_st5371,Streblo_st55625,Streblo_st41976,Streblo_st41059,Streblo_st42307,Streblo_st37593,Streblo_st2076,Streblo_st29611,Streblo_st21946,Streblo_st43357,Streblo_st7239,Streblo_st37182,Streblo_st55321,Streblo_st30766,Streblo_st24547,Streblo_st29832,Streblo_st26549,Streblo_st8588,Streblo_st17954,Streblo_st6266,Streblo_st17169,Streblo_st15825,Streblo_st31696,Streblo_st20527,Streblo_st33635,Stre…
q2000347	MONOS_16679		Streblo_st976,Streblo_st4070,Streblo_st21387,Streblo_st26840,Streblo_st23593,Streblo_st31357,Streblo_st38458,Streblo_st37185,Streblo_st41128,Streblo_st11566,Streblo_st23513,Streblo_st38657,Streblo_st27186,Streblo_st27773,Streblo_st6612,Streblo_st16597,Streblo_st8980,Streblo_st41875,Streblo_st47957,Streblo_st42315,Streblo_st22442,Streblo_st9688,Streblo_st48020,Streblo_st32863,Streblo_st1007,Strebl…
q2000348						TVAG_TEG_DS114199_1_1,TVAG_TEG_DS113177_6_1,TVAG_TEG_DS113178_4_1,TVAG_TEG_DS113204_8_1,TVAG_TEG_DS113245_5_1,TVAG_TEG_DS113294_1_1,TVAG_TEG_DS113437_1_1,TVAG_TEG_DS113500_1_1,TVAG_TEG_DS113747_2_1,TVAG_TEG_DS113747_4_1,TVAG_TEG_DS113951_1_1,TVAG_TEG_DS114073_1_1,TVAG_TEG_DS114135_2_1,TVAG_TEG_DS116104_1_1,TVAG_TEG_DS113359_2_1,TVAG_TEG_DS113711_1_1,TVAG_TEG_DS113258_4_1,TVAG_TEG_DS113417_1_1,TVA…
q2000349						TVAG_TEG_DS113193_4_2,TVAG_TEG_DS113662_1_1,TVAG_TEG_DS115969_1_2,TVAG_550680,TVAG_106050,TVAG_554430,TVAG_245360,TVAG_560970,TVAG_591520,TVAG_510920,TVAG_523090,TVAG_459240,TVAG_593080,TVAG_467050,TVAG_432130,TVAG_454810,TVAG_582720,TVAG_500110,TVAG_581950,TVAG_561470,TVAG_605330,TVAG_405760,TVAG_210650,TVAG_TEG_DS113299_2_8,TVAG_441160,TVAG_334590,TVAG_555110,TVAG_TEG_DS113380_2_14,TVAG_TEG_DS1…
q2000350				PAPYR_4604,PAPYR_9797,PAPYR_9820,PAPYR_9833,PAPYR_9893,PAPYR_9942,PAPYR_10819,PAPYR_11042,PAPYR_11066,PAPYR_11128,PAPYR_11129,PAPYR_11177,PAPYR_11268,PAPYR_11488,PAPYR_11538,PAPYR_11707,PAPYR_11820,PAPYR_12096,PAPYR_12165,PAPYR_12234,PAPYR_12298,PAPYR_12392,PAPYR_12468,PAPYR_12537,PAPYR_12660,PAPYR_12695,PAPYR_12730,PAPYR_12804,PAPYR_12834,PAPYR_12958,PAPYR_13047,PAPYR_13136,PAPYR_12319,PAPYR_914…
q2000351						TVAG_071360,TVAG_025060,TVAG_216430,TVAG_219460,TVAG_437440,TVAG_399920,TVAG_305870,TVAG_390980,TVAG_194330,TVAG_074250,TVAG_355630,TVAG_191500,TVAG_493860,TVAG_271790,TVAG_367130,TVAG_388230,TVAG_104240,TVAG_226590,TVAG_493930,TVAG_156760,TVAG_206210,TVAG_032440,TVAG_032450,TVAG_190000,TVAG_424820,TVAG_562500,TVAG_271780,TVAG_064340,TVAG_064350,TVAG_053300,TVAG_030520,TVAG_064330,TVAG_550840,TVA…
q2000352						TVAG_RG_DS152216_1,TVAG_RG_DS113197_9,TVAG_RG_DS114574_4,TVAG_RG_DS114628_1,TVAG_RG_DS125772_1,TVAG_RG_DS133758_1,TVAG_RG_DS115109_2,TVAG_RG_DS115170_1,TVAG_RG_DS134246_1,TVAG_RG_DS138556_1,TVAG_RG_DS140706_1,TVAG_RG_DS152374_1,TVAG_RG_DS136882_1,TVAG_RG_DS114805_1,TVAG_RG_DS118376_1,TVAG_RG_DS126886_1,TVAG_RG_DS131739_1,TVAG_RG_DS113447_7,TVAG_RG_DS114547_3,TVAG_RG_DS122874_2,TVAG_RG_DS126720_2,…
q2000353		BLNAU_5,BLNAU_9400,BLNAU_16270,BLNAU_21766,BLNAU_24071,BLNAU_21353,BLNAU_21007,BLNAU_22897,BLNAU_15700,BLNAU_18855,BLNAU_17980,BLNAU_5039,BLNAU_23165,BLNAU_25010,BLNAU_8858,BLNAU_6202,BLNAU_22225,BLNAU_10735,BLNAU_13801,BLNAU_23383,BLNAU_24877,BLNAU_15600,BLNAU_22447,BLNAU_13748,BLNAU_1086,BLNAU_17798,BLNAU_4930,BLNAU_23043,BLNAU_4983,BLNAU_4536,BLNAU_2952,BLNAU_24904,BLNAU_25157,BLNAU_24974,BLNA…
q2000354			Streblo_st15,Streblo_st44,Streblo_st340,Streblo_st3356,Streblo_st4813,Streblo_st5258,Streblo_st10304,Streblo_st11093,Streblo_st16707,Streblo_st16853,Streblo_st16854,Streblo_st17439,Streblo_st19230,Streblo_st19962,Streblo_st20552,Streblo_st21863,Streblo_st22596,Streblo_st26206,Streblo_st28639,Streblo_st32176,Streblo_st32941,Streblo_st33103,Streblo_st33772,Streblo_st33844,Streblo_st33909,Streblo_st…
q2000355			Streblo_st15736,Streblo_st20649,Streblo_st25496,Streblo_st28640,Streblo_st30535,Streblo_st31538,Streblo_st37255,Streblo_st37300,Streblo_st39308,Streblo_st41514,Streblo_st41744,Streblo_st41796,Streblo_st43380,Streblo_st43662,Streblo_st46297,Streblo_st46945,Streblo_st48859,Streblo_st49828,Streblo_st49922,Streblo_st18614,Streblo_st2872,Streblo_st49559,Streblo_st51615,Streblo_st40367,Streblo_st49174,…
q2000356			Streblo_st55582,Streblo_st49471,Streblo_st54130,Streblo_st1174,Streblo_st42529,Streblo_st49345,Streblo_st33370,Streblo_st18695,Streblo_st38489,Streblo_st34038,Streblo_st43111,Streblo_st46991,Streblo_st52568,Streblo_st34376,Streblo_st14789,Streblo_st44567,Streblo_st55694,Streblo_st22354,Streblo_st53856,Streblo_st54062,Streblo_st20551,Streblo_st20124,Streblo_st28803,Streblo_st33352,Streblo_st47705,…
q2000357			Streblo_st28390,Streblo_st51304,Streblo_st18147,Streblo_st44445,Streblo_st22735,Streblo_st32751,Streblo_st21381,Streblo_st54509,Streblo_st50413,Streblo_st35422,Streblo_st52545,Streblo_st11051,Streblo_st25950,Streblo_st21613,Streblo_st20697,Streblo_st27234,Streblo_st26273,Streblo_st48962,Streblo_st49030,Streblo_st50020,Streblo_st47237,Streblo_st18261,Streblo_st16766,Streblo_st41771,Streblo_st33815…
q2000358						TVAG_119560,TVAG_120270,TVAG_120420,TVAG_120690,TVAG_121050,TVAG_121060,TVAG_391270,TVAG_491510,TVAG_491590,TVAG_005490,TVAG_453340,TVAG_324970,TVAG_357470,TVAG_133900,TVAG_103830,TVAG_405530,TVAG_043310,TVAG_444220,TVAG_390320,TVAG_475550,TVAG_497240,TVAG_272370,TVAG_281130,TVAG_372520,TVAG_272400,TVAG_039300,TVAG_053840,TVAG_116960,TVAG_209810,TVAG_329780,TVAG_498720,TVAG_488960,TVAG_264280,TVA…
q2000359						TVAG_185000,TVAG_123280,TVAG_373230,TVAG_459720,TVAG_092330,TVAG_094120,TVAG_100810,TVAG_297230,TVAG_397380,TVAG_133480,TVAG_251520,TVAG_153870,TVAG_440800,TVAG_272990,TVAG_344820,TVAG_443360,TVAG_270030,TVAG_439440,TVAG_459420,TVAG_255280,TVAG_308680,TVAG_128500,TVAG_341840,TVAG_380550,TVAG_150820,TVAG_129340,TVAG_568480,TVAG_365070,TVAG_154540,TVAG_218530,TVAG_591530,TVAG_312700,TVAG_558720,TVA…
q2000360						TVAG_282890,TVAG_252850,TVAG_448920,TVAG_128580,TVAG_575660,TVAG_490670,TVAG_511220,TVAG_538750,TVAG_488790,TVAG_486450,TVAG_557290,TVAG_477780,TVAG_TEG_DS113335_1_9,TVAG_562050,TVAG_059520,TVAG_273160,TVAG_213040,TVAG_415580,TVAG_563970,TVAG_201370,TVAG_534730,TVAG_392820,TVAG_045490,TVAG_236730,TVAG_467200,TVAG_526190,TVAG_570710,TVAG_201390,TVAG_502220,TVAG_095280,TVAG_275620,TVAG_TEG_DS113691…
q2000361	MONOS_4637	BLNAU_5097,BLNAU_12848	Streblo_st2851	PAPYR_79,PAPYR_8452	Gene.1150::gnl|Trimastix_PCT|439	TVAG_038090,TVAG_455310,TVAG_350540,TVAG_114310,TVAG_484570,TVAG_095250,TVAG_075420	gi|1187199978,gi|1091423245,gi|1187199859,gi|1091433899,gi|1187199867,gi|1091433700,gi|1187199865,gi|1091433699	GAAM01001584.1,GAAM01001603.1	GL50803_14521-t26_1-p1 ,GL50803_16076-t26_1-p1 ,GL50803_15383-t26_1-p1	Gene.23373,Gene.17,Gene.25795,Gene.27992	Gene.580,Gene.37,Gene.9532	Gene.136,Gene.566,Gene.2801	Gene.375,Gene.18376	GCA62471.1	Gene.1251	Gene.5437,Gene.8261,Gene.6141,Gene.5952,Gene.5948,Gene.5724,Gene.7906,Gene.6869,Gene.7738,Gene.8276,Gene.7625,Gene.7194,Gene.7399,Gene.8272,Gene.9604,Gene.7706,Gene.10966,Gene.8255,Gene.7835,Gene.7761,Gene.12722,Gene.8161,Gene.7844,Gene.8285,Gene.8140,Gene.7460,Gene.8291	SS50377_12593-t26_1-p1,SS50377_13435-t26_1-p1,SS50377_15339-t26_1-p1,SS50377_17099-t26_1-p1	Gene.361,Gene.367	Gene.54
q2000362																		Gene.11589,Gene.132,Gene.5313,Gene.12390,Gene.5308,Gene.6502,Gene.12626,Gene.14722,Gene.16903,Gene.11987,Gene.12281,Gene.6209,Gene.5241,Gene.6223,Gene.11958,Gene.12756,Gene.20492,Gene.12755,Gene.5486,Gene.5526,Gene.10611,Gene.5500,Gene.5532,Gene.10640,Gene.12698,Gene.7941,Gene.573,Gene.3539,Gene.3825,Gene.4222,Gene.4218,Gene.9542,Gene.16508,Gene.2616,Gene.18652,Gene.4291,Gene.11357,Gene.6491,Gene…
q2000363						TVAG_TEG_DS113184_5_9,TVAG_RG_DS115536_2,TVAG_RG_DS122423_2,TVAG_RG_DS140107_1,TVAG_RG_DS144290_1,TVAG_RG_DS147102_2,TVAG_RG_DS149224_1,TVAG_RG_DS150798_1,TVAG_RG_DS115396_1,TVAG_RG_DS135183_1,TVAG_RG_DS142759_1,TVAG_RG_DS117212_1,TVAG_RG_DS120910_2,TVAG_RG_DS124572_1,TVAG_RG_DS125338_2,TVAG_RG_DS117773_2,TVAG_RG_DS129212_2,TVAG_TEG_DS113443_3_11,TVAG_TEG_DS114212_1_10,TVAG_RG_DS119786_2,TVAG_RG_…
q2000364						TVAG_021020,TVAG_123000,TVAG_164450,TVAG_109250,TVAG_060200,TVAG_273490,TVAG_149590,TVAG_287850,TVAG_009740,TVAG_254930,TVAG_217920,TVAG_152170,TVAG_333700,TVAG_471310,TVAG_101830,TVAG_324290,TVAG_006660,TVAG_287030,TVAG_455600,TVAG_360340,TVAG_209450,TVAG_367860,TVAG_288200,TVAG_354530,TVAG_125190,TVAG_562900,TVAG_393650,TVAG_055370,TVAG_265030,TVAG_539660,TVAG_510090,TVAG_386370,TVAG_095080,TVA…
q2000365												Gene.1369,Gene.1532,Gene.5742,Gene.1890,Gene.3593,Gene.2970,Gene.2557,Gene.4471,Gene.3000,Gene.3364,Gene.1397,Gene.2460,Gene.4236,Gene.3434,Gene.487,Gene.5425,Gene.4277,Gene.4356,Gene.2838,Gene.5773,Gene.4219,Gene.3406,Gene.3464,Gene.3346,Gene.4295,Gene.4881,Gene.4535,Gene.20,Gene.2414,Gene.5804,Gene.3341,Gene.5688,Gene.1936,Gene.5571,Gene.227,Gene.3463,Gene.5636,Gene.4235,Gene.4914,Gene.5217,Gen…			Gene.2872	Gene.5583,Gene.7112,Gene.7073,Gene.7708,Gene.10812,Gene.12275
q2000366						TVAG_497800,TVAG_526830,TVAG_341030,TVAG_499880,TVAG_106150,TVAG_176830,TVAG_253360,TVAG_558140,TVAG_301680,TVAG_445530,TVAG_167600,TVAG_134070,TVAG_279050,TVAG_212150,TVAG_171890,TVAG_113470,TVAG_346990,TVAG_584180,TVAG_562690,TVAG_TEG_DS113206_4_14,TVAG_501180,TVAG_354230,TVAG_570780,TVAG_220560,TVAG_588760,TVAG_502850,TVAG_587720,TVAG_377340,TVAG_389500,TVAG_386220,TVAG_602910,TVAG_211050,TVAG…
q2000367						TVAG_RG_DS113191_25,TVAG_RG_DS119093_1,TVAG_RG_DS134312_1,TVAG_RG_DS115462_1,TVAG_RG_DS117518_1,TVAG_RG_DS148113_1,TVAG_RG_DS113605_10,TVAG_RG_DS135374_1,TVAG_RG_DS137039_1,TVAG_RG_DS151877_1,TVAG_RG_DS126821_2,TVAG_RG_DS119558_1,TVAG_RG_DS113675_9,TVAG_RG_DS123740_1,TVAG_RG_DS127285_1,TVAG_RG_DS139441_1,TVAG_RG_DS140876_1,TVAG_RG_DS150579_1,TVAG_RG_DS113772_5,TVAG_RG_DS114442_1,TVAG_RG_DS123408_…
q2000368			Streblo_st48445,Streblo_st38678,Streblo_st37026,Streblo_st43571,Streblo_st48463,Streblo_st40160,Streblo_st26034,Streblo_st33247,Streblo_st2898,Streblo_st2899,Streblo_st14833,Streblo_st44600,Streblo_st44862,Streblo_st45560,Streblo_st29529,Streblo_st51761,Streblo_st42864,Streblo_st23120,Streblo_st51700,Streblo_st44082,Streblo_st51043,Streblo_st44354,Streblo_st46927,Streblo_st43927,Streblo_st28897,S…
q2000369							gi|1091435581,gi|1091427642,gi|1091430679,gi|1091426416,gi|1091417702,gi|1091429752,gi|1091432931,gi|1091433810,gi|1091421761,gi|1091419580,gi|1091414485,gi|1091419355,gi|1091426279,gi|1091410151,gi|1091426890,gi|1091423297,gi|1091415303,gi|1091426623,gi|1091422292,gi|1091419032,gi|1091432613,gi|1091427983,gi|1091435380,gi|1091422181,gi|1091418471,gi|1091432573,gi|1091429551,gi|1091432410,gi|1091…
q2000370						TVAG_RG_DS117606_1,TVAG_RG_DS117862_1,TVAG_RG_DS124139_1,TVAG_230470,TVAG_327630,TVAG_339260,TVAG_438720,TVAG_081310,TVAG_RG_DS125452_1,TVAG_RG_DS115698_2,TVAG_230480,TVAG_RG_DS119621_1,TVAG_TEG_DS113430_2_14,TVAG_TEG_DS113470_1_7,TVAG_TEG_DS113595_2_8,TVAG_TEG_DS113634_2_4,TVAG_TEG_DS113652_2_5,TVAG_TEG_DS113674_1_10,TVAG_TEG_DS113915_1_6,TVAG_RG_DS113928_1,TVAG_TEG_DS114161_1_1,TVAG_TEG_DS11419…
q2000371						TVAG_RG_DS113457_3,TVAG_RG_DS116176_1,TVAG_RG_DS121978_1,TVAG_RG_DS122164_1,TVAG_RG_DS122703_2,TVAG_281690,TVAG_RG_DS126864_1,TVAG_RG_DS128694_1,TVAG_RG_DS129358_1,TVAG_RG_DS129576_1,TVAG_RG_DS130718_1,TVAG_RG_DS131746_1,TVAG_RG_DS133123_1,TVAG_RG_DS134868_1,TVAG_RG_DS135336_1,TVAG_RG_DS122625_2,TVAG_RG_DS125031_1,TVAG_RG_DS115518_2,TVAG_RG_DS126296_1,TVAG_RG_DS129341_1,TVAG_RG_DS133237_1,TVAG_RG…
q2000372						TVAG_RG_DS113231_4,TVAG_RG_DS148428_1,TVAG_RG_DS136505_1,TVAG_RG_DS142354_1,TVAG_RG_DS149094_1,TVAG_RG_DS143957_1,TVAG_RG_DS113237_14,TVAG_RG_DS121882_2,TVAG_RG_DS122019_1,TVAG_RG_DS146146_1,TVAG_RG_DS147714_1,TVAG_RG_DS150083_1,TVAG_RG_DS113508_1,TVAG_RG_DS141846_1,TVAG_RG_DS149737_1,TVAG_RG_DS114359_2,TVAG_RG_DS128623_1,TVAG_RG_DS145151_1,TVAG_RG_DS148778_1,TVAG_RG_DS149370_1,TVAG_RG_DS151588_1…
q2000373						TVAG_465140,TVAG_116830,TVAG_134540,TVAG_264100,TVAG_491600,TVAG_491720,TVAG_166530,TVAG_397180,TVAG_465290,TVAG_396840,TVAG_080030,TVAG_301760,TVAG_065790,TVAG_219830,TVAG_080250,TVAG_080240,TVAG_396970,TVAG_080130,TVAG_121300,TVAG_397230,TVAG_190460,TVAG_219860,TVAG_491840,TVAG_210330,TVAG_299920,TVAG_397220,TVAG_299910,TVAG_397030,TVAG_059720,TVAG_153500,TVAG_010650,TVAG_194210,TVAG_446120,TVA…
q2000374						TVAG_RG_DS113642_20,TVAG_RG_DS115765_1,TVAG_333860,TVAG_RG_DS128972_1,TVAG_RG_DS134354_1,TVAG_426970,TVAG_421880,TVAG_RG_DS137074_1,TVAG_RG_DS138381_1,TVAG_RG_DS138822_1,TVAG_RG_DS139146_1,TVAG_RG_DS139323_1,TVAG_RG_DS141108_1,TVAG_603320,TVAG_560070,TVAG_RG_DS148722_1,TVAG_RG_DS152310_1,TVAG_517260,TVAG_RG_DS114169_2,TVAG_RG_DS131537_1,TVAG_RG_DS132577_1,TVAG_145030,TVAG_RG_DS141379_1,TVAG_00264…
q2000375						TVAG_RG_DS119307_1,TVAG_RG_DS123177_2,TVAG_222130,TVAG_104770,TVAG_012050,TVAG_595880,TVAG_RG_DS140153_1,TVAG_RG_DS121441_1,TVAG_023100,TVAG_RG_DS145860_1,TVAG_RG_DS126045_1,TVAG_RG_DS128598_1,TVAG_265210,TVAG_232080,TVAG_534010,TVAG_222240,TVAG_312920,TVAG_274480,TVAG_085160,TVAG_566170,TVAG_579730,TVAG_299030,TVAG_RG_DS136172_1,TVAG_427440,TVAG_RG_DS118568_1,TVAG_179190,TVAG_422290,TVAG_380600,…
q2000376						TVAG_TEG_DS113627_1_15,TVAG_RG_DS115792_2,TVAG_RG_DS129941_1,TVAG_RG_DS129717_1,TVAG_RG_DS150917_1,TVAG_RG_DS136947_1,TVAG_RG_DS117748_1,TVAG_RG_DS119779_1,TVAG_RG_DS117079_2,TVAG_RG_DS119850_1,TVAG_RG_DS137381_1,TVAG_RG_DS122627_1,TVAG_RG_DS135244_1,TVAG_RG_DS114562_5,TVAG_RG_DS122109_1,TVAG_RG_DS128440_1,TVAG_RG_DS117987_1,TVAG_RG_DS117702_1,TVAG_RG_DS120648_1,TVAG_RG_DS147987_1,TVAG_RG_DS13270…
q2000377	MONOS_2131,MONOS_2903,MONOS_8757,MONOS_8882,MONOS_2128,MONOS_14653	BLNAU_4269,BLNAU_10432,BLNAU_9738,BLNAU_9695,BLNAU_16920	Streblo_st48188	PAPYR_2295,PAPYR_10303		TVAG_021440,TVAG_462660,TVAG_026380,TVAG_389620,TVAG_329280,TVAG_464710,TVAG_055220,TVAG_381770,TVAG_226790,TVAG_075280,TVAG_045400,TVAG_321400,TVAG_195310,TVAG_380930,TVAG_144030,TVAG_105970,TVAG_447860	gi|1187199752,gi|1091435280,gi|1091434897,gi|1091432213,gi|1091431220,gi|1091431217,gi|1091424023,gi|1091421098,gi|1091421080,gi|1091420545,gi|1091414978,gi|1091413131,gi|1091411776		GL50803_14256-t26_1-p1 ,GL50803_27521-t26_1-p1	Gene.32464,Gene.29521,Gene.33631,Gene.24186,Gene.21261,Gene.28088	Gene.1475	Gene.1721,Gene.457,Gene.55,Gene.4833,Gene.3423	Gene.1398		Gene.617	Gene.752,Gene.9410,Gene.11674	SS50377_10021-t26_1-p1,SS50377_13018-t26_1-p1,SS50377_13857-t26_1-p1,SS50377_15938-t26_1-p1,SS50377_15944-t26_1-p1	Gene.4128	Gene.1278
q2000378	MONOS_2301,MONOS_6562,MONOS_12169	BLNAU_14800,BLNAU_15426	Streblo_st50832	PAPYR_6278	Gene.76::gnl|Trimastix_PCT|27	TVAG_306190,TVAG_240050,TVAG_474410,TVAG_498960,TVAG_480600	gi|1091433955,gi|1091415865,gi|1091411725	GAAM01000271.1,GAAM01000670.1,GAAM01000664.1,GAAM01002329.1,GAAM01000433.1	GL50803_7766-t26_1-p1	Gene.22485,Gene.554	Gene.603	Gene.1280,Gene.5,Gene.740,Gene.53,Gene.429,Gene.5669,Gene.1477,Gene.5712,Gene.825,Gene.2173,Gene.5718,Gene.5255,Gene.4954,Gene.2006,Gene.4662	Gene.448	GCA63934.1	Gene.374	Gene.6153,Gene.7032,Gene.8062,Gene.8065,Gene.8066,Gene.8762,Gene.2761,Gene.8079,Gene.7942,Gene.8007,Gene.7903,Gene.8024,Gene.8042,Gene.8026,Gene.8055,Gene.7288,Gene.8049,Gene.10789,Gene.12864,Gene.8050	SS50377_18542-t26_1-p1	Gene.4749,Gene.4757,Gene.4764,Gene.4776,Gene.4781,Gene.4771
q2000379		BLNAU_19347,BLNAU_10722,BLNAU_11074,BLNAU_17507,BLNAU_19853,BLNAU_16416,BLNAU_13865,BLNAU_20361,BLNAU_23965,BLNAU_20070,BLNAU_16494,BLNAU_6618,BLNAU_16924,BLNAU_22329,BLNAU_14692,BLNAU_9739,BLNAU_9409,BLNAU_9703,BLNAU_6030,BLNAU_6598,BLNAU_17382,BLNAU_22084,BLNAU_25283,BLNAU_11125,BLNAU_14759,BLNAU_16926,BLNAU_6063,BLNAU_8510,BLNAU_14750,BLNAU_19397,BLNAU_2978,BLNAU_19396,BLNAU_8511,BLNAU_2972,BL…
q2000380						TVAG_TEG_DS113549_1_6,TVAG_TEG_DS114729_2_3,TVAG_167540,TVAG_RG_DS117714_1,TVAG_RG_DS119366_1,TVAG_580420,TVAG_595780,TVAG_565370,TVAG_095000,TVAG_582790,TVAG_TEG_DS113816_1_3,TVAG_261890,TVAG_TEG_DS113503_1_5,TVAG_TEG_DS113519_1_11,TVAG_TEG_DS113559_2_1,TVAG_TEG_DS113576_5_3,TVAG_TEG_DS113758_3_3,TVAG_TEG_DS113809_1_6,TVAG_TEG_DS113839_1_3,TVAG_TEG_DS114018_1_5,TVAG_TEG_DS114071_1_8,TVAG_RG_DS11…
q2000381						TVAG_TEG_DS113362_3_4,TVAG_TEG_DS113372_2_13,TVAG_463270,TVAG_TEG_DS113387_1_7,TVAG_TEG_DS113388_1_4,TVAG_TEG_DS113401_1_1,TVAG_TEG_DS113436_1_3,TVAG_TEG_DS113443_3_8,TVAG_TEG_DS113444_1_7,TVAG_TEG_DS113457_1_7,TVAG_RG_DS113484_16,TVAG_TEG_DS113529_1_6,TVAG_TEG_DS113564_1_1,TVAG_TEG_DS113634_1_15,TVAG_TEG_DS113652_2_11,TVAG_TEG_DS113673_1_1,TVAG_TEG_DS113691_1_4,TVAG_TEG_DS113777_1_5,TVAG_TEG_DS1…
q2000382						TVAG_474980,TVAG_348010	gi|1091410434		GL50803_9827-t26_1-p1		Gene.12430,Gene.13864,Gene.13865,Gene.21452	Gene.465	Gene.594,Gene.303		Gene.2142	Gene.5158,Gene.5513,Gene.5991,Gene.6812,Gene.7394,Gene.7862,Gene.10494,Gene.10957,Gene.7488,Gene.7684,Gene.10940,Gene.11140,Gene.8023,Gene.11297,Gene.7601,Gene.8189,Gene.10838,Gene.8221,Gene.8116,Gene.8138,Gene.8173,Gene.7943,Gene.11209,Gene.8191,Gene.8210,Gene.9672,Gene.12374,Gene.8096,Gene.7987,Gene.7929,Gene.8092,Gene.6999,Gene.8142,Gene.8204,Gene.7976,Gene.8166,Gene.8130,Gene.7948,Gene.12132,…	SS50377_14835-t26_1-p1
q2000383			Streblo_st40717,Streblo_st41433,Streblo_st33703,Streblo_st41232,Streblo_st42557,Streblo_st35858,Streblo_st34022,Streblo_st36257,Streblo_st34939,Streblo_st51050,Streblo_st44363,Streblo_st24534,Streblo_st25260,Streblo_st21366,Streblo_st47587,Streblo_st31292,Streblo_st44788,Streblo_st33883,Streblo_st861,Streblo_st40034,Streblo_st5052,Streblo_st36093,Streblo_st29032,Streblo_st25940,Streblo_st34815,St…
q2000384			Streblo_st15972,Streblo_st37756,Streblo_st38310,Streblo_st19637,Streblo_st42791,Streblo_st52891,Streblo_st33745,Streblo_st43468,Streblo_st45901,Streblo_st41450,Streblo_st30859,Streblo_st44220,Streblo_st41165,Streblo_st32036,Streblo_st39886,Streblo_st31773,Streblo_st20273,Streblo_st10569,Streblo_st10893,Streblo_st20698,Streblo_st30732,Streblo_st20798,Streblo_st13869,Streblo_st1955,Streblo_st19633,…
q2000385						TVAG_RG_DS123971_2,TVAG_RG_DS114327_3,TVAG_RG_DS114028_3,TVAG_RG_DS113791_1,TVAG_RG_DS113803_3,TVAG_RG_DS113936_1,TVAG_RG_DS136872_1,TVAG_RG_DS118720_1,TVAG_RG_DS122067_2,TVAG_RG_DS113820_7,TVAG_RG_DS114068_1,TVAG_RG_DS118911_1,TVAG_RG_DS118234_1,TVAG_RG_DS113987_5,TVAG_RG_DS117126_1,TVAG_RG_DS113317_2,TVAG_RG_DS114914_1,TVAG_RG_DS115315_1,TVAG_RG_DS117654_1,TVAG_RG_DS148699_1,TVAG_RG_DS125454_1,…
q2000386						TVAG_RG_DS113918_3,TVAG_RG_DS134333_2,TVAG_RG_DS126523_1,TVAG_RG_DS114196_1,TVAG_RG_DS118304_1,TVAG_RG_DS114012_4,TVAG_RG_DS114460_4,TVAG_RG_DS121935_1,TVAG_RG_DS135045_1,TVAG_RG_DS149359_1,TVAG_RG_DS114242_7,TVAG_RG_DS114614_7,TVAG_RG_DS143936_1,TVAG_RG_DS113759_7,TVAG_TEG_DS113642_1_14,TVAG_RG_DS117059_3,TVAG_RG_DS114383_3,TVAG_RG_DS113688_6,TVAG_RG_DS114073_8,TVAG_TEG_DS113206_4_7,TVAG_RG_DS11…
q2000387						TVAG_460990,TVAG_TEG_DS113627_1_12,TVAG_015370,TVAG_082820,TVAG_220510,TVAG_321600,TVAG_TEG_DS113188_3_10,TVAG_016530,TVAG_458910,TVAG_446650,TVAG_121510,TVAG_401530,TVAG_138480,TVAG_TEG_DS113469_1_1,TVAG_TEG_DS113533_2_13,TVAG_051470,TVAG_419060,TVAG_293490,TVAG_134010,TVAG_493440,TVAG_148170,TVAG_143570,TVAG_226170,TVAG_326560,TVAG_331820,TVAG_478100,TVAG_012130,TVAG_089310,TVAG_209760,TVAG_207…
q2000388											Gene.12793,Gene.23068,Gene.16362,Gene.13413,Gene.5686,Gene.575,Gene.21009,Gene.5792,Gene.8009,Gene.3035,Gene.3882,Gene.9124,Gene.6045,Gene.10342,Gene.4448,Gene.21700,Gene.17418,Gene.6449,Gene.1372,Gene.9767,Gene.5786,Gene.16420,Gene.4507,Gene.2070,Gene.5443,Gene.14459,Gene.5485,Gene.5883,Gene.6715,Gene.8867,Gene.9045,Gene.3026,Gene.5596,Gene.6084,Gene.5776,Gene.10349,Gene.14970,Gene.14597,Gene.10…
q2000389	MONOS_3673,MONOS_9104,MONOS_5774,MONOS_5775	BLNAU_9172,BLNAU_10369	Streblo_st27367	PAPYR_5108	Gene.151::gnl|Trimastix_PCT|55	TVAG_010560,TVAG_495360,TVAG_474000,TVAG_173990,TVAG_041350,TVAG_139990,TVAG_259540	gi|1187200084,gi|1091412374,gi|1187200056,gi|1091414806,gi|1187199956,gi|1091425592	GAAM01001840.1,GAAM01004485.1	GL50803_4547-t26_1-p1	Gene.23246,Gene.449,Gene.20759,Gene.24453,Gene.30293,Gene.31594	Gene.425	Gene.146,Gene.1592,Gene.185,Gene.205,Gene.744,Gene.5324,Gene.70,Gene.900,Gene.3206,Gene.5723,Gene.5212,Gene.2964,Gene.5639,Gene.5131,Gene.4712,Gene.2057,Gene.5189,Gene.5564,Gene.5702,Gene.5500,Gene.3956,Gene.5739,Gene.5849,Gene.3848,Gene.5832,Gene.5755	Gene.905	GCA62046.1,GCA63015.1	Gene.944	Gene.5721,Gene.6332,Gene.6371	SS50377_12316-t26_1-p1	Gene.878	Gene.2048
q2000390						TVAG_136150			GL50803_112432-t26_1-p1 ,GL50803_137715-t26_1-p1 ,GL50803_21321-t26_1-p1 ,GL50803_16716-t26_1-p1								SS50377_17782-t26_1-p1,SS50377_10881-t26_1-p1,SS50377_17480-t26_1-p1,SS50377_18065-t26_1-p1,SS50377_17485-t26_1-p1,SS50377_18017-t26_1-p1,SS50377_18003-t26_1-p1,SS50377_17489-t26_1-p1,SS50377_16896-t26_1-p1,SS50377_17513-t26_1-p1,SS50377_17382-t26_1-p1,SS50377_14533-t26_1-p1,SS50377_14694-t26_1-p1,SS50377_14530-t26_1-p1,SS50377_18002-t26_1-p1,SS50377_18016-t26_1-p1,SS50377_18055-t26_1-p1,SS50377_…
q2000391	MONOS_145,MONOS_273,MONOS_1209,MONOS_1224,MONOS_1335,MONOS_1890,MONOS_2018,MONOS_2162,MONOS_2690,MONOS_2726,MONOS_2735,MONOS_2861,MONOS_2978,MONOS_3067,MONOS_3268,MONOS_3300,MONOS_3342,MONOS_3697,MONOS_3685,MONOS_4036,MONOS_4321,MONOS_4376,MONOS_5446,MONOS_5473,MONOS_6128,MONOS_7413,MONOS_7994,MONOS_8646,MONOS_8842,MONOS_9150,MONOS_9438,MONOS_9925,MONOS_10161,MONOS_11339,MONOS_12130,MONOS_12141,M…
q2000392	MONOS_296,MONOS_14078,MONOS_7673,MONOS_6167,MONOS_11759,MONOS_8417,MONOS_9607,MONOS_6989,MONOS_11999,MONOS_12830,MONOS_3238,MONOS_8448,MONOS_13057,MONOS_5368,MONOS_8979,MONOS_8002,MONOS_6148,MONOS_13813,MONOS_9086,MONOS_15974,MONOS_8384,MONOS_8097,MONOS_2878,MONOS_15393,MONOS_2629,MONOS_2628,MONOS_2529,MONOS_11208,MONOS_9473,MONOS_3884,MONOS_16070,MONOS_3820,MONOS_5152,MONOS_9162,MONOS_7711,MONOS…
q2000393	MONOS_12538	BLNAU_15463	Streblo_st34234,Streblo_st27474,Streblo_st24766,Streblo_st36055,Streblo_st5603,Streblo_st12901,Streblo_st13665,Streblo_st39650,Streblo_st22321,Streblo_st2171,Streblo_st10122,Streblo_st14975,Streblo_st17190,Streblo_st34432,Streblo_st14815,Streblo_st15078,Streblo_st42282,Streblo_st29852,Streblo_st7553,Streblo_st35975,Streblo_st21826,Streblo_st20150,Streblo_st42831,Streblo_st32206,Streblo_st22330,St…
q2000394			Streblo_st193,Streblo_st34071,Streblo_st1985,Streblo_st36606,Streblo_st41287,Streblo_st25221,Streblo_st6943,Streblo_st54361,Streblo_st43549,Streblo_st52043,Streblo_st53851,Streblo_st52338,Streblo_st22728,Streblo_st4307,Streblo_st51678,Streblo_st5690,Streblo_st26768,Streblo_st35102,Streblo_st51636,Streblo_st32215,Streblo_st43171,Streblo_st40323,Streblo_st9959,Streblo_st40660,Streblo_st5997,Streblo…
q2000395						TVAG_441260,TVAG_194100,TVAG_484880,TVAG_229960,TVAG_TEG_DS113189_1_10,TVAG_259810,TVAG_371160,TVAG_593990,TVAG_201200,TVAG_039380,TVAG_446430,TVAG_597370,TVAG_196460,TVAG_056260,TVAG_112300,TVAG_526130,TVAG_155760,TVAG_173730,TVAG_528920,TVAG_605290,TVAG_384290,TVAG_468910,TVAG_259130,TVAG_597100,TVAG_077580,TVAG_496680,TVAG_328730,TVAG_255050,TVAG_376570,TVAG_583380,TVAG_313730,TVAG_554870,TVAG…
q2000396						TVAG_RG_DS124829_1,TVAG_RG_DS114226_1,TVAG_RG_DS128570_1,TVAG_RG_DS149944_1,TVAG_RG_DS113271_6,TVAG_RG_DS113955_4,TVAG_RG_DS117844_1,TVAG_RG_DS114544_1,TVAG_RG_DS118967_1,TVAG_RG_DS143636_1,TVAG_RG_DS113821_1,TVAG_RG_DS116429_1,TVAG_RG_DS113200_17,TVAG_RG_DS118930_1,TVAG_RG_DS113292_28,TVAG_RG_DS115574_1,TVAG_RG_DS119120_1,TVAG_RG_DS119810_1,TVAG_RG_DS132713_1,TVAG_RG_DS121019_1,TVAG_RG_DS114190_…
q2000397						TVAG_RG_DS150648_1,TVAG_RG_DS133466_2,TVAG_RG_DS113258_1,TVAG_RG_DS142216_1,TVAG_300950,TVAG_RG_DS145214_1,TVAG_RG_DS134770_1,TVAG_RG_DS139742_2,TVAG_514940,TVAG_236850,TVAG_RG_DS134309_2,TVAG_RG_DS114484_3,TVAG_543560,TVAG_RG_DS142494_2,TVAG_RG_DS131837_1,TVAG_RG_DS141278_2,TVAG_RG_DS127058_2,TVAG_RG_DS134106_1,TVAG_576820,TVAG_RG_DS148791_1,TVAG_586500,TVAG_485800,TVAG_560150,TVAG_523410,TVAG_5…
q2000398	MONOS_4520,MONOS_6709,MONOS_9530,MONOS_12154	BLNAU_1431,BLNAU_5782,BLNAU_14038	Streblo_st6955,Streblo_st8589,Streblo_st9407	PAPYR_5359,PAPYR_7655,PAPYR_7937,PAPYR_12211	Gene.3400::gnl|Trimastix_PCT|1116, Gene.1803::gnl|Trimastix_PCT|617, Gene.312::gnl|Trimastix_PCT|125, Gene.2007::gnl|Trimastix_PCT|693, Gene.10152::gnl|Trimastix_PCT|3140	TVAG_198110,TVAG_230580,TVAG_254890,TVAG_096520,TVAG_242960,TVAG_466790,TVAG_105770	gi|1187199946,gi|1091434147,gi|1091427097,gi|1091426988,gi|1091420662,gi|1091416370,gi|1091411070,gi|1091418670,gi|1091418672	GAAM01003789.1,GAAM01001844.1	GL50803_114609-t26_1-p1 ,GL50803_17063-t26_1-p1	Gene.2485,Gene.816	Gene.136,Gene.497,Gene.666	Gene.2455,Gene.303	Gene.687,Gene.720,Gene.1349,Gene.402,Gene.31588	GCA65252.1,GCA65459.1	Gene.921,Gene.1543,Gene.1723	Gene.4718,Gene.96,Gene.8519,Gene.4528	SS50377_12070-t26_1-p1,SS50377_15961-t26_1-p1,SS50377_18347-t26_1-p1,SS50377_12338-t26_1-p1		Gene.2229,Gene.2230
q2000399			Streblo_st192,Streblo_st49061,Streblo_st36476,Streblo_st40357,Streblo_st2998,Streblo_st33193,Streblo_st10762,Streblo_st45891,Streblo_st12896,Streblo_st30471,Streblo_st35101,Streblo_st10648,Streblo_st1903,Streblo_st26654,Streblo_st38578,Streblo_st48346,Streblo_st54278,Streblo_st1294,Streblo_st38775,Streblo_st6507,Streblo_st55870,Streblo_st8634,Streblo_st1308,Streblo_st34445,Streblo_st42401,Streblo…
q2000400			Streblo_st2403,Streblo_st1150,Streblo_st24820,Streblo_st22010,Streblo_st49273,Streblo_st31786,Streblo_st15819,Streblo_st18132,Streblo_st50656,Streblo_st42172,Streblo_st27311,Streblo_st47109,Streblo_st2709,Streblo_st3733,Streblo_st21017,Streblo_st32572,Streblo_st52414,Streblo_st42911,Streblo_st20852,Streblo_st4547,Streblo_st17960,Streblo_st20787,Streblo_st12238,Streblo_st13223,Streblo_st20066,Stre…
q2000401			Streblo_st23264			TVAG_TEG_DS113189_4_1,TVAG_402750,TVAG_454130,TVAG_117190,TVAG_258570,TVAG_251440,TVAG_333220,TVAG_055900,TVAG_068100,TVAG_337010,TVAG_TEG_DS113467_1_1,TVAG_383660,TVAG_490450,TVAG_431860,TVAG_063790,TVAG_386150,TVAG_073390,TVAG_189250,TVAG_058910,TVAG_154020,TVAG_422820,TVAG_315430,TVAG_531600,TVAG_504080,TVAG_606680,TVAG_582900,TVAG_531830,TVAG_598710,TVAG_601850,TVAG_073310,TVAG_606670,TVAG_23…
q2000402						TVAG_119150,TVAG_172570,TVAG_163530,TVAG_136710,TVAG_405840,TVAG_426800,TVAG_043880,TVAG_446730,TVAG_260330,TVAG_333170,TVAG_059390,TVAG_407110,TVAG_346760,TVAG_134900,TVAG_261720,TVAG_186700,TVAG_195020,TVAG_265300,TVAG_225750,TVAG_138390,TVAG_437180,TVAG_371830,TVAG_495630,TVAG_499580	gi|1091437516,gi|1091437010,gi|1091434572,gi|1091433898,gi|1091433879,gi|1091433550,gi|1091432128,gi|1091431057,gi|1091430336,gi|1091429991,gi|1091429697,gi|1091426666,gi|1091426608,gi|1091426144,gi|1091425494,gi|1091420632,gi|1091419552,gi|1091418790,gi|1091416022,gi|1091415112,gi|1091413907,gi|1091413469,gi|1091413329,gi|1091413218,gi|1091412425,gi|1091410632,gi|1091410397,gi|1091410372,gi|1091…	GAAM01001987.1			Gene.12313
q2000403						TVAG_RG_DS113202_3,TVAG_TEG_DS113230_1_4,TVAG_RG_DS115567_1,TVAG_RG_DS126728_2,TVAG_RG_DS131713_1,TVAG_RG_DS143464_1,TVAG_RG_DS144719_1,TVAG_RG_DS121972_1,TVAG_RG_DS131758_1,TVAG_RG_DS118833_2,TVAG_RG_DS120141_1,TVAG_RG_DS141900_2,TVAG_RG_DS137330_1,TVAG_RG_DS143815_1,TVAG_RG_DS150684_1,TVAG_RG_DS151659_1,TVAG_RG_DS119478_1,TVAG_RG_DS132707_1,TVAG_RG_DS138112_1,TVAG_RG_DS124666_1,TVAG_RG_DS134530…
q2000404						TVAG_TEG_DS113346_3_13,TVAG_RG_DS127399_1,TVAG_RG_DS140524_1,TVAG_RG_DS130092_2,TVAG_RG_DS129284_2,TVAG_RG_DS129318_1,TVAG_RG_DS130057_1,TVAG_RG_DS136735_1,TVAG_RG_DS151064_2,TVAG_RG_DS135683_1,TVAG_RG_DS139170_1,TVAG_RG_DS143975_1,TVAG_RG_DS145733_1,TVAG_RG_DS130220_1,TVAG_RG_DS135472_1,TVAG_RG_DS143321_1,TVAG_RG_DS149440_1,TVAG_RG_DS152534_1,TVAG_RG_DS151407_1,TVAG_RG_DS121472_1,TVAG_RG_DS13714…
q2000405		BLNAU_8401,BLNAU_20145,BLNAU_14563,BLNAU_7131,BLNAU_16957,BLNAU_9790,BLNAU_16221,BLNAU_7466,BLNAU_17269,BLNAU_14603,BLNAU_8001,BLNAU_7507,BLNAU_6843,BLNAU_17197,BLNAU_22555,BLNAU_14392,BLNAU_19154,BLNAU_1163,BLNAU_23690,BLNAU_1145,BLNAU_14337,BLNAU_13829,BLNAU_4831,BLNAU_11091,BLNAU_5437,BLNAU_23067,BLNAU_6850,BLNAU_10763,BLNAU_11133,BLNAU_10749,BLNAU_1090,BLNAU_12007,BLNAU_20266,BLNAU_21756,BLNA…
q2000406	MONOS_3551,MONOS_12119,MONOS_341,MONOS_331,MONOS_8101,MONOS_14658,MONOS_14143,MONOS_8049,MONOS_4949,MONOS_15624,MONOS_13143,MONOS_9879,MONOS_15096,MONOS_16659,MONOS_2645,MONOS_4227,MONOS_12998,MONOS_13277,MONOS_3718,MONOS_5917,MONOS_14562,MONOS_6066,MONOS_11911,MONOS_10512,MONOS_11786,MONOS_7668,MONOS_6986,MONOS_9050,MONOS_7941,MONOS_12170,MONOS_4666,MONOS_8008,MONOS_15854,MONOS_13970,MONOS_15855…
q2000407			Streblo_st30996,Streblo_st6614,Streblo_st31373,Streblo_st18769,Streblo_st28393,Streblo_st50637,Streblo_st11592,Streblo_st3782,Streblo_st31334,Streblo_st35607,Streblo_st56474,Streblo_st33630,Streblo_st36557,Streblo_st37490,Streblo_st42258,Streblo_st47583,Streblo_st35959,Streblo_st38215,Streblo_st46483,Streblo_st35546,Streblo_st36311,Streblo_st43760,Streblo_st50465,Streblo_st2636,Streblo_st9601,Str…
q2000408						TVAG_RG_DS113460_8,TVAG_RG_DS113341_11,TVAG_RG_DS113342_17,TVAG_RG_DS113390_18,TVAG_RG_DS113395_9,TVAG_RG_DS113409_2,TVAG_RG_DS113521_9,TVAG_TEG_DS113713_1_1,TVAG_RG_DS113740_2,TVAG_RG_DS113826_1,TVAG_RG_DS113944_6,TVAG_RG_DS114172_7,TVAG_RG_DS114240_2,TVAG_RG_DS114552_1,TVAG_RG_DS114614_5,TVAG_RG_DS115174_1,TVAG_RG_DS118133_1,TVAG_RG_DS128126_1,TVAG_RG_DS129917_1,TVAG_RG_DS133639_1,TVAG_RG_DS139…
q2000409						TVAG_RG_DS114886_1,TVAG_RG_DS116307_1,TVAG_RG_DS122410_1,TVAG_RG_DS123081_1,TVAG_RG_DS123827_1,TVAG_RG_DS124766_1,TVAG_RG_DS124875_1,TVAG_RG_DS124981_1,TVAG_RG_DS126060_1,TVAG_RG_DS126739_1,TVAG_RG_DS127637_1,TVAG_RG_DS128354_1,TVAG_RG_DS128363_1,TVAG_RG_DS130275_1,TVAG_RG_DS130307_1,TVAG_RG_DS131002_1,TVAG_RG_DS131155_1,TVAG_RG_DS132056_1,TVAG_RG_DS133138_1,TVAG_RG_DS113790_10,TVAG_RG_DS134586_1…
q2000410						TVAG_TEG_DS113184_3_14,TVAG_TEG_DS114316_1_6,TVAG_RG_DS116123_1,TVAG_RG_DS117765_1,TVAG_RG_DS123989_1,TVAG_RG_DS126872_1,TVAG_RG_DS134492_1,TVAG_RG_DS138296_1,TVAG_RG_DS141651_1,TVAG_RG_DS145890_1,TVAG_RG_DS117167_1,TVAG_RG_DS125604_2,TVAG_RG_DS131160_1,TVAG_RG_DS138835_1,TVAG_RG_DS116136_2,TVAG_TEG_DS113500_2_6,TVAG_RG_DS121015_1,TVAG_RG_DS126793_1,TVAG_RG_DS128495_2,TVAG_RG_DS147280_1,TVAG_RG_D…
q2000411						TVAG_247280,TVAG_588680,TVAG_RG_DS116196_2,TVAG_553570,TVAG_542610,TVAG_501370,TVAG_592480,TVAG_RG_DS113876_5,TVAG_280410,TVAG_RG_DS119373_1,TVAG_RG_DS140499_1,TVAG_330500,TVAG_142780,TVAG_132030,TVAG_018550,TVAG_591420,TVAG_307630,TVAG_357000,TVAG_175900,TVAG_420880,TVAG_559170,TVAG_574900,TVAG_162210,TVAG_441180,TVAG_039630,TVAG_073200,TVAG_591040,TVAG_548170,TVAG_589310,TVAG_563740,TVAG_539740…
q2000412		BLNAU_25097,BLNAU_19364,BLNAU_20397,BLNAU_20441,BLNAU_18230,BLNAU_20491,BLNAU_17895,BLNAU_20958,BLNAU_18297,BLNAU_24247,BLNAU_16562,BLNAU_21052,BLNAU_17894,BLNAU_18231,BLNAU_18296,BLNAU_19365,BLNAU_20396,BLNAU_20440,BLNAU_20492,BLNAU_20959,BLNAU_24246,BLNAU_17896,BLNAU_21053,BLNAU_186,BLNAU_4287,BLNAU_4802,BLNAU_6709,BLNAU_7456,BLNAU_8255,BLNAU_8402,BLNAU_9107,BLNAU_10250,BLNAU_11150,BLNAU_12212,…
q2000413			Streblo_st7527,Streblo_st31411,Streblo_st31280,Streblo_st20681,Streblo_st26321,Streblo_st32566,Streblo_st38269,Streblo_st17593,Streblo_st37672,Streblo_st34958,Streblo_st186,Streblo_st40108,Streblo_st38323,Streblo_st31958,Streblo_st11987,Streblo_st40508,Streblo_st20652,Streblo_st49696,Streblo_st6124,Streblo_st33525,Streblo_st459,Streblo_st44844,Streblo_st53689,Streblo_st54040,Streblo_st52915,Streb…
q2000414			Streblo_st172,Streblo_st3700,Streblo_st25852,Streblo_st9322,Streblo_st6917,Streblo_st25842,Streblo_st32295,Streblo_st16773,Streblo_st24127,Streblo_st10206,Streblo_st40333,Streblo_st37244,Streblo_st3441,Streblo_st20064,Streblo_st30325,Streblo_st14201,Streblo_st15242,Streblo_st14272,Streblo_st48778,Streblo_st14294,Streblo_st17766,Streblo_st39623,Streblo_st33791,Streblo_st54763,Streblo_st32210,Streb…
q2000415			Streblo_st31940,Streblo_st1517,Streblo_st20793,Streblo_st38885,Streblo_st20628,Streblo_st8983,Streblo_st49394,Streblo_st38088,Streblo_st17156,Streblo_st27720,Streblo_st41917,Streblo_st27691,Streblo_st29891,Streblo_st42471,Streblo_st12937,Streblo_st42061,Streblo_st8835,Streblo_st21406,Streblo_st25876,Streblo_st31287,Streblo_st15095,Streblo_st9036,Streblo_st21625,Streblo_st33862,Streblo_st18519,Str…
q2000416						TVAG_183690,TVAG_124780,TVAG_273310,TVAG_273300,TVAG_041960,TVAG_108050,TVAG_471130,TVAG_427670,TVAG_041970,TVAG_334740,TVAG_108060,TVAG_548750,TVAG_151160,TVAG_463880,TVAG_149850,TVAG_362920,TVAG_134020,TVAG_385210,TVAG_332990,TVAG_219420,TVAG_148330,TVAG_355940,TVAG_291120,TVAG_219730,TVAG_108140,TVAG_385520,TVAG_203360,TVAG_110700,TVAG_251290,TVAG_383580,TVAG_515410,TVAG_265820,TVAG_043130,TVA…	gi|1091430620,gi|1091426930	GAAM01005018.1
q2000417	MONOS_5472,MONOS_6216,MONOS_9210,MONOS_13385	BLNAU_181,BLNAU_768	Streblo_st15797,Streblo_st51861	PAPYR_10162	Gene.93::gnl|Trimastix_PCT|34	TVAG_282960,TVAG_462810,TVAG_486930,TVAG_033590,TVAG_487470,TVAG_370550	gi|1187199894,gi|1091431099,gi|1187199684,gi|1091425825,gi|1187199720,gi|1091432577	GAAM01001621.1,GAAM01002860.1,GAAM01004136.1,GAAM01003311.1	GL50803_14620-t26_1-p1	Gene.33381,Gene.22316,Gene.191,Gene.28291,Gene.29420,Gene.33649	Gene.341	Gene.1382,Gene.223,Gene.59,Gene.1141,Gene.2987	Gene.411		Gene.846	Gene.6012,Gene.6600,Gene.7477,Gene.7955,Gene.12517,Gene.7196,Gene.7807,Gene.12771,Gene.7634,Gene.8002,Gene.6421,Gene.7917,Gene.7970,Gene.7692,Gene.8005,Gene.7959,Gene.7965,Gene.7873,Gene.7622	SS50377_15858-t26_1-p1	Gene.861	Gene.1372
q2000418	MONOS_1236,MONOS_3652,MONOS_6335,MONOS_8492,MONOS_11001	BLNAU_2557,BLNAU_6550,BLNAU_16215,BLNAU_20836,BLNAU_20914,BLNAU_13880	Streblo_st2038,Streblo_st5079,Streblo_st5999,Streblo_st8377,Streblo_st21132,Streblo_st9555,Streblo_st10142,Streblo_st16237,Streblo_st19904,Streblo_st20826	PAPYR_761,PAPYR_935,PAPYR_5948,PAPYR_7813,PAPYR_5784	Gene.6384::gnl|Trimastix_PCT|1947, Gene.9906::gnl|Trimastix_PCT|3066, Gene.8377::gnl|Trimastix_PCT|2576, Gene.10041::gnl|Trimastix_PCT|3105	TVAG_178030,TVAG_348080,TVAG_460580,TVAG_074420,TVAG_277590,TVAG_034600,TVAG_001610,TVAG_343600	gi|1091434160,gi|1091430267,gi|1091429959,gi|1091429767,gi|1091429390,gi|1091428865,gi|1091428149,gi|1091423913,gi|1091420665,gi|1091420451,gi|1091417122,gi|1091415152	GAAM01003500.1	GL50803_32658-t26_1-p1	Gene.4349	Gene.381	Gene.3592	Gene.242		Gene.2323	Gene.713	SS50377_13502-t26_1-p1,SS50377_14631-t26_1-p1	Gene.11802	Gene.1059,Gene.2465
q2000419		BLNAU_23021,BLNAU_19902,BLNAU_10580,BLNAU_9591,BLNAU_17321,BLNAU_16430,BLNAU_11487,BLNAU_11038,BLNAU_12453,BLNAU_21264,BLNAU_22377,BLNAU_18043,BLNAU_25251,BLNAU_12465,BLNAU_9153,BLNAU_18013,BLNAU_14704,BLNAU_15692,BLNAU_18096,BLNAU_21065,BLNAU_13451,BLNAU_20919,BLNAU_18455,BLNAU_9600,BLNAU_15088,BLNAU_17998,BLNAU_22952,BLNAU_9523,BLNAU_9302,BLNAU_23888,BLNAU_1117,BLNAU_15846,BLNAU_21730,BLNAU_351…
q2000420				PAPYR_1939,PAPYR_5464,PAPYR_5472,PAPYR_5473,PAPYR_5474,PAPYR_7553,PAPYR_8798,PAPYR_9127,PAPYR_9517,PAPYR_11012,PAPYR_11052,PAPYR_11290,PAPYR_11461,PAPYR_11558,PAPYR_11880,PAPYR_11883,PAPYR_11900,PAPYR_12070,PAPYR_12225,PAPYR_12331,PAPYR_12332,PAPYR_12523,PAPYR_12566,PAPYR_12625,PAPYR_12733,PAPYR_12734,PAPYR_12805,PAPYR_12944,PAPYR_12950,PAPYR_13112,PAPYR_13113,PAPYR_13212,PAPYR_7152,PAPYR_11566,P…
q2000421						TVAG_RG_DS113663_8,TVAG_RG_DS113676_11,TVAG_RG_DS113710_8,TVAG_RG_DS113717_19,TVAG_RG_DS113746_8,TVAG_RG_DS113759_12,TVAG_RG_DS113762_1,TVAG_RG_DS113776_1,TVAG_RG_DS113857_10,TVAG_RG_DS113863_11,TVAG_RG_DS113875_1,TVAG_RG_DS113912_1,TVAG_RG_DS114057_9,TVAG_RG_DS114108_7,TVAG_RG_DS114196_7,TVAG_RG_DS114250_6,TVAG_RG_DS114285_7,TVAG_RG_DS114378_6,TVAG_RG_DS114443_7,TVAG_RG_DS114494_5,TVAG_RG_DS1147…
q2000422						TVAG_RG_DS113242_14,TVAG_RG_DS113319_6,TVAG_RG_DS113409_1,TVAG_RG_DS113434_3,TVAG_RG_DS114156_6,TVAG_RG_DS115068_2,TVAG_RG_DS115497_1,TVAG_RG_DS121631_1,TVAG_RG_DS125625_1,TVAG_RG_DS150859_1,TVAG_RG_DS115939_1,TVAG_RG_DS114270_4,TVAG_RG_DS120004_1,TVAG_RG_DS113191_9,TVAG_RG_DS120505_1,TVAG_RG_DS113502_2,TVAG_RG_DS120036_2,TVAG_219130,TVAG_RG_DS114687_1,TVAG_RG_DS113431_13,TVAG_520110,TVAG_RG_DS12…
q2000423						TVAG_RG_DS113832_17,TVAG_RG_DS114767_1,TVAG_RG_DS120304_1,TVAG_RG_DS121103_1,TVAG_RG_DS122658_1,TVAG_RG_DS128219_1,TVAG_RG_DS129495_1,TVAG_RG_DS135042_1,TVAG_RG_DS136138_1,TVAG_RG_DS136204_1,TVAG_RG_DS139813_1,TVAG_RG_DS145308_1,TVAG_RG_DS113300_8,TVAG_RG_DS122330_2,TVAG_RG_DS130819_1,TVAG_RG_DS138909_1,TVAG_RG_DS141511_1,TVAG_RG_DS148541_1,TVAG_RG_DS131018_1,TVAG_RG_DS141261_1,TVAG_RG_DS118087_1…
q2000424	MONOS_2184,MONOS_3576,MONOS_4301,MONOS_4759	BLNAU_880,BLNAU_1251,BLNAU_1258,BLNAU_2442,BLNAU_7019	Streblo_st1217,Streblo_st1218,Streblo_st45543	PAPYR_3322,PAPYR_3339,PAPYR_7848	Gene.26::gnl|Trimastix_PCT|6	TVAG_467840,TVAG_359090,TVAG_312330,TVAG_206890,TVAG_196270,TVAG_360870,TVAG_448390,TVAG_523980,TVAG_519620	gi|1100877166,gi|33465441,gi|33465439,gi|1187200090,gi|1187199988,gi|1187199976,gi|1187199936,gi|1187199760,gi|1091428033,gi|1091424131,gi|1091423022,gi|1091422208,gi|1091411728	GAAM01003473.1	GL50803_112079-t26_1-p1 ,GL50803_103676-t26_1-p1	Gene.24856	Gene.1946,Gene.437	Gene.30,Gene.48,Gene.738	Gene.19	GCA64251.1	Gene.1256	Gene.3370,Gene.6605,Gene.7197,Gene.7357,Gene.7640,Gene.7770,Gene.7872,Gene.10126	SS50377_10517-t26_1-p1,SS50377_14721-t26_1-p1	Gene.10619	Gene.2241
q2000425							gi|1091436968,gi|1091419213,gi|1091419196,gi|1091417826,gi|1091414769,gi|1091428013,gi|1091424820,gi|1091427859,gi|1091432949,gi|1091418464,gi|1091414961,gi|1091415652,gi|1091415651,gi|1091415647,gi|1091417563,gi|1091424606,gi|1091435755,gi|1091435756,gi|1091433412,gi|1091415657,gi|1091423012,gi|1091412311,gi|1091427464,gi|1091419758,gi|1091410751,gi|1091420773,gi|1091419805,gi|1091414963,gi|1091…
q2000426						TVAG_319680,TVAG_TEG_DS113339_3_4,TVAG_TEG_DS113576_1_4,TVAG_TEG_DS113880_1_7,TVAG_TEG_DS113980_1_13,TVAG_TEG_DS114764_1_5,TVAG_261510,TVAG_421820,TVAG_012630,TVAG_040240,TVAG_041880,TVAG_109240,TVAG_390190,TVAG_573030,TVAG_525490,TVAG_335740,TVAG_543730,TVAG_385150,TVAG_524980,TVAG_130810,TVAG_126550,TVAG_222690,TVAG_330290,TVAG_141280,TVAG_567830,TVAG_069640,TVAG_526120,TVAG_022520,TVAG_517210,…
q2000427		BLNAU_18553,BLNAU_10490,BLNAU_23624,BLNAU_10760,BLNAU_20960,BLNAU_14573,BLNAU_14574,BLNAU_23059,BLNAU_9839,BLNAU_1143,BLNAU_14593,BLNAU_7125,BLNAU_8053,BLNAU_9273,BLNAU_1087,BLNAU_10614,BLNAU_9914,BLNAU_8926,BLNAU_4774,BLNAU_6929,BLNAU_18664,BLNAU_6837,BLNAU_12049,BLNAU_16331,BLNAU_14604,BLNAU_4039,BLNAU_14577,BLNAU_18674,BLNAU_5107,BLNAU_10693,BLNAU_16195,BLNAU_11083,BLNAU_7107,BLNAU_18023,BLNAU…
q2000428						TVAG_RG_DS114173_7,TVAG_TEG_DS113361_1_13,TVAG_RG_DS114609_7,TVAG_RG_DS116610_2,TVAG_RG_DS114935_2,TVAG_RG_DS142937_1,TVAG_RG_DS114333_5,TVAG_RG_DS114458_3,TVAG_RG_DS114227_3,TVAG_RG_DS113372_31,TVAG_RG_DS114341_1,TVAG_RG_DS114472_8,TVAG_RG_DS113228_34,TVAG_RG_DS114867_3,TVAG_RG_DS115154_1,TVAG_RG_DS113404_13,TVAG_RG_DS126235_2,TVAG_TEG_DS113326_1_3,TVAG_RG_DS113179_27,TVAG_TEG_DS113223_1_5,TVAG_…
q2000429						TVAG_386750,TVAG_429070,TVAG_074130,TVAG_356380,TVAG_170790,TVAG_317360,TVAG_011860,TVAG_030250,TVAG_033530,TVAG_555770,TVAG_284950,TVAG_215750,TVAG_551090,TVAG_203070,TVAG_243160,TVAG_389220,TVAG_417620,TVAG_138190,TVAG_518770,TVAG_049600,TVAG_552810,TVAG_008370,TVAG_034560,TVAG_TEG_DS113597_3_1,TVAG_451310,TVAG_595910,TVAG_481770,TVAG_131420,TVAG_226250,TVAG_209560,TVAG_298530,TVAG_443860,TVAG_…
q2000430						TVAG_RG_DS117087_1,TVAG_TEG_DS113184_3_12,TVAG_RG_DS115583_2,TVAG_RG_DS126295_1,TVAG_RG_DS117848_1,TVAG_RG_DS137504_1,TVAG_RG_DS130106_1,TVAG_RG_DS122995_2,TVAG_RG_DS116318_2,TVAG_RG_DS116393_1,TVAG_RG_DS117526_1,TVAG_RG_DS121146_1,TVAG_RG_DS145853_1,TVAG_RG_DS139297_1,TVAG_RG_DS116704_1,TVAG_RG_DS118838_1,TVAG_RG_DS152041_1,TVAG_RG_DS120357_2,TVAG_RG_DS138812_1,TVAG_RG_DS114487_7,TVAG_RG_DS13906…
q2000431						TVAG_016460,TVAG_164070,TVAG_273020,TVAG_566340,TVAG_116310,TVAG_564470,TVAG_556190,TVAG_143090,TVAG_511760,TVAG_519840,TVAG_419200,TVAG_179580,TVAG_095660,TVAG_294330,TVAG_103530,TVAG_194500,TVAG_396880,TVAG_033500,TVAG_590980,TVAG_556460,TVAG_545200,TVAG_409030,TVAG_367950,TVAG_560180,TVAG_212860,TVAG_565690,TVAG_607710,TVAG_576730,TVAG_491450,TVAG_565800,TVAG_229930,TVAG_531900,TVAG_536260,TVA…
q2000432						TVAG_RG_DS115812_1,TVAG_RG_DS126726_2,TVAG_RG_DS147678_1,TVAG_RG_DS129965_1,TVAG_RG_DS123083_1,TVAG_RG_DS123386_1,TVAG_RG_DS119814_1,TVAG_RG_DS132488_2,TVAG_RG_DS123169_2,TVAG_RG_DS126306_1,TVAG_RG_DS131490_2,TVAG_RG_DS140070_1,TVAG_RG_DS139675_1,TVAG_RG_DS142446_1,TVAG_RG_DS129560_2,TVAG_RG_DS132591_2,TVAG_RG_DS134629_1,TVAG_RG_DS127600_2,TVAG_RG_DS136465_2,TVAG_RG_DS124306_2,TVAG_RG_DS127492_2,…
q2000433		BLNAU_4312,BLNAU_7840,BLNAU_7809,BLNAU_7788,BLNAU_7848,BLNAU_10096,BLNAU_7811,BLNAU_7813,BLNAU_19627,BLNAU_17587,BLNAU_7816,BLNAU_15657,BLNAU_17591,BLNAU_14747,BLNAU_20227,BLNAU_14756,BLNAU_18823,BLNAU_20803,BLNAU_20810,BLNAU_6615,BLNAU_21097,BLNAU_8622,BLNAU_21079,BLNAU_5728,BLNAU_14228,BLNAU_21196,BLNAU_14232,BLNAU_17625,BLNAU_17538,BLNAU_4314,BLNAU_7812,BLNAU_17611,BLNAU_17586,BLNAU_20802,BLNA…
q2000434			Streblo_st223,Streblo_st43524,Streblo_st2010,Streblo_st52062,Streblo_st8123,Streblo_st51876,Streblo_st10995,Streblo_st37108,Streblo_st40536,Streblo_st30384,Streblo_st24071,Streblo_st16005,Streblo_st24211,Streblo_st3421,Streblo_st22841,Streblo_st51269,Streblo_st56294,Streblo_st7563,Streblo_st56101,Streblo_st4487,Streblo_st28578,Streblo_st7423,Streblo_st50080,Streblo_st56373,Streblo_st353,Streblo_s…
q2000435						TVAG_RG_DS113601_7,TVAG_515470,TVAG_271260,TVAG_102590,TVAG_312240,TVAG_312250,TVAG_174490,TVAG_287700,TVAG_RG_DS113544_3,TVAG_331070,TVAG_360940,TVAG_234510,TVAG_209380,TVAG_RG_DS114347_4,TVAG_261500,TVAG_032420,TVAG_154890,TVAG_154900,TVAG_097450,TVAG_142540,TVAG_085830,TVAG_586930,TVAG_015730,TVAG_165740,TVAG_554550,TVAG_507050,TVAG_526200,TVAG_603650,TVAG_526670,TVAG_585240,TVAG_545270,TVAG_5…
q2000436						TVAG_RG_DS134817_1,TVAG_RG_DS113470_13,TVAG_RG_DS113992_11,TVAG_RG_DS114173_2,TVAG_RG_DS114701_2,TVAG_RG_DS114789_2,TVAG_RG_DS137681_2,TVAG_TEG_DS113394_1_12,TVAG_RG_DS113514_5,TVAG_RG_DS113570_16,TVAG_RG_DS113595_23,TVAG_RG_DS113863_12,TVAG_RG_DS113935_4,TVAG_RG_DS113990_5,TVAG_RG_DS114073_9,TVAG_RG_DS114431_6,TVAG_RG_DS119385_3,TVAG_RG_DS126903_1,TVAG_RG_DS128305_1,TVAG_RG_DS129493_3,TVAG_RG_DS…
q2000437						TVAG_RG_DS113533_13,TVAG_RG_DS114991_3,TVAG_RG_DS114521_2,TVAG_RG_DS119146_1,TVAG_RG_DS134828_1,TVAG_RG_DS126145_2,TVAG_RG_DS120077_1,TVAG_RG_DS113685_5,TVAG_RG_DS113639_10,TVAG_RG_DS130542_1,TVAG_RG_DS150835_1,TVAG_RG_DS115944_1,TVAG_RG_DS133110_2,TVAG_RG_DS145619_2,TVAG_RG_DS113350_6,TVAG_RG_DS141930_2,TVAG_RG_DS113649_9,TVAG_RG_DS130902_2,TVAG_RG_DS132162_1,TVAG_RG_DS113722_3,TVAG_RG_DS122691_…
q2000438	MONOS_7171,MONOS_8970	BLNAU_17928,BLNAU_17932	Streblo_st26070	PAPYR_8223	Gene.956::gnl|Trimastix_PCT|370	TVAG_013320,TVAG_067400,TVAG_463940	gi|385861619,gi|374428550,gi|345648008,gi|345648006,gi|345648004,gi|345648002,gi|345648000,gi|345647998,gi|345647996,gi|345647994,gi|345647992,gi|345647990,gi|345647988,gi|345647986,gi|345647984,gi|345647982,gi|345647980,gi|345647978,gi|1187200028,gi|1187199802,gi|1187199794,gi|1187199748,gi|1091424357,gi|1091418022,gi|1091415944,gi|1091414083,gi|329750823,gi|329750825,gi|345648012,gi|345648010	GAAM01005645.1	GL50803_112304-t26_1-p1 ,GL50803_112312-t26_1-p1		Gene.164	Gene.1922,Gene.372,Gene.75,Gene.115	Gene.16	GCA64396.1	Gene.193	Gene.5428,Gene.6134,Gene.6602,Gene.6951,Gene.7581	SS50377_16931-t26_1-p1,SS50377_16935-t26_1-p1	Gene.10577	Gene.1197
q2000439	MONOS_321,MONOS_2901,MONOS_5027,MONOS_8879,MONOS_2133,MONOS_9813	BLNAU_272,BLNAU_6487,BLNAU_7978,BLNAU_13971,BLNAU_15115,BLNAU_17051,BLNAU_17070,BLNAU_19200	Streblo_st13890,Streblo_st49355	PAPYR_3997,PAPYR_5200		TVAG_228640,TVAG_447850,TVAG_026390,TVAG_329270,TVAG_464720,TVAG_226780,TVAG_075290,TVAG_045410,TVAG_268820,TVAG_195300,TVAG_380920,TVAG_144040,TVAG_105960	gi|1187200074,gi|1187200054,gi|1187200010,gi|1187199990,gi|1187199966,gi|1187199831,gi|1187199778,gi|1187199770,gi|1187199766,gi|1187199694,gi|1091424799,gi|1091421543,gi|1091421097,gi|1091420546,gi|1091419424,gi|1091419333,gi|1091419113,gi|1091415358,gi|1091413130,gi|1187200052,gi|1091415801,gi|1187200070,gi|1091436845,gi|1091413785			Gene.15573						Gene.6232,Gene.10629	SS50377_13020-t26_1-p1,SS50377_13474-t26_1-p1
q2000440				PAPYR_5479,PAPYR_8019,PAPYR_9512,PAPYR_11220,PAPYR_12244,PAPYR_12245,PAPYR_12757,PAPYR_13389,PAPYR_12173,PAPYR_9895,PAPYR_10440,PAPYR_12981,PAPYR_12418,PAPYR_9658,PAPYR_11398,PAPYR_10674,PAPYR_9850,PAPYR_10658,PAPYR_11994,PAPYR_11740,PAPYR_5876,PAPYR_12799,PAPYR_9862,PAPYR_12229,PAPYR_10996,PAPYR_12879,PAPYR_11027,PAPYR_12721,PAPYR_7869,PAPYR_9511,PAPYR_9843,PAPYR_12131,PAPYR_13223,PAPYR_11940,PA…
q2000441			Streblo_st41709,Streblo_st44552,Streblo_st43845,Streblo_st48734,Streblo_st51914,Streblo_st55122,Streblo_st56087,Streblo_st44624,Streblo_st40680,Streblo_st53966,Streblo_st40560,Streblo_st40757,Streblo_st54429,Streblo_st50556,Streblo_st56448,Streblo_st16,Streblo_st42834,Streblo_st26403,Streblo_st51193,Streblo_st14198,Streblo_st33086,Streblo_st5257,Streblo_st2873,Streblo_st31579,Streblo_st20331,Stre…
q2000442			Streblo_st442,Streblo_st4091,Streblo_st7910,Streblo_st8759,Streblo_st9008,Streblo_st9494,Streblo_st10635,Streblo_st12534,Streblo_st14455,Streblo_st16797,Streblo_st42858,Streblo_st8072,Streblo_st9060,Streblo_st49439,Streblo_st23930,Streblo_st25638,Streblo_st40150,Streblo_st39217,Streblo_st54838,Streblo_st56736,Streblo_st41121,Streblo_st41122,Streblo_st11002,Streblo_st17771,Streblo_st27049,Streblo_…
q2000443						TVAG_406800,TVAG_167510,TVAG_457380,TVAG_415270,TVAG_365240,TVAG_391060,TVAG_255620,TVAG_406790,TVAG_008520,TVAG_284780	gi|1091436186,gi|1091434888,gi|1091433877,gi|1091433707,gi|1091433286,gi|1091431662,gi|1091431606,gi|1091431465,gi|1091431288,gi|1091430983,gi|1091430221,gi|1091428396,gi|1091428267,gi|1091427793,gi|1091426498,gi|1091426379,gi|1091426330,gi|1091424125,gi|1091423462,gi|1091422384,gi|1091421803,gi|1091421569,gi|1091421207,gi|1091421038,gi|1091420325,gi|1091420137,gi|1091418376,gi|1091417870,gi|1091…
q2000444							gi|1091435713,gi|1091435260,gi|1091434381,gi|1091433940,gi|1091433745,gi|1091432893,gi|1091432878,gi|1091432773,gi|1091432395,gi|1091431045,gi|1091431012,gi|1091429836,gi|1091429639,gi|1091429429,gi|1091429017,gi|1091428885,gi|1091428700,gi|1091428390,gi|1091427292,gi|1091426612,gi|1091426599,gi|1091425932,gi|1091425779,gi|1091425733,gi|1091425338,gi|1091423942,gi|1091423893,gi|1091422221,gi|1091…
q2000445			Streblo_st1394,Streblo_st43042,Streblo_st17289,Streblo_st43597,Streblo_st25587,Streblo_st46999,Streblo_st4440,Streblo_st39701,Streblo_st50071,Streblo_st8581,Streblo_st28874,Streblo_st13658,Streblo_st22692,Streblo_st1569,Streblo_st53469,Streblo_st49121,Streblo_st53549,Streblo_st11391,Streblo_st7846,Streblo_st38139,Streblo_st54786,Streblo_st55493,Streblo_st55632,Streblo_st14043,Streblo_st53479,Stre…
q2000446						TVAG_121200,TVAG_389470,TVAG_202390,TVAG_RG_DS113842_1,TVAG_RG_DS121518_1,TVAG_TEG_DS113219_1_8,TVAG_405320,TVAG_103130,TVAG_RG_DS120035_2,TVAG_RG_DS124208_1,TVAG_604850,TVAG_245140,TVAG_287280,TVAG_448810,TVAG_RG_DS115109_1,TVAG_350820,TVAG_517470,TVAG_471960,TVAG_270380,TVAG_RG_DS126700_1,TVAG_RG_DS141787_1,TVAG_517750,TVAG_RG_DS114306_5,TVAG_RG_DS115522_2,TVAG_RG_DS125673_1,TVAG_RG_DS138248_1,…
q2000447						TVAG_602240,TVAG_481680,TVAG_349490,TVAG_445700,TVAG_457490,TVAG_171340,TVAG_605480,TVAG_514240,TVAG_391710,TVAG_085450,TVAG_303990,TVAG_461150,TVAG_330910,TVAG_108640,TVAG_308540,TVAG_042430,TVAG_342130,TVAG_162330,TVAG_435760,TVAG_240860,TVAG_509080,TVAG_406470,TVAG_063980,TVAG_146410,TVAG_128740,TVAG_160780,TVAG_050050,TVAG_TEG_DS113441_1_1,TVAG_TEG_DS113560_1_10,TVAG_395560,TVAG_TEG_DS113716_…
q2000448						TVAG_TEG_DS114015_1_1,TVAG_060640,TVAG_520000,TVAG_360240,TVAG_546310,TVAG_569290,TVAG_052360,TVAG_TEG_DS115724_1_1,TVAG_511480,TVAG_TEG_DS113188_2_7,TVAG_TEG_DS113388_1_1,TVAG_TEG_DS113564_1_7,TVAG_603500,TVAG_323520,TVAG_160590,TVAG_439590,TVAG_535170,TVAG_522500,TVAG_522910,TVAG_TEG_DS114061_1_2,TVAG_TEG_DS113784_1_1,TVAG_283990,TVAG_510230,TVAG_065430,TVAG_325230,TVAG_598350,TVAG_220040,TVAG_…
q2000449	MONOS_181,MONOS_1198,MONOS_1998,MONOS_4337,MONOS_5133,MONOS_5201,MONOS_6396,MONOS_8041,MONOS_9258,MONOS_10134,MONOS_11940,MONOS_14097,MONOS_14313,MONOS_1985,MONOS_3056,MONOS_6076,MONOS_5200	BLNAU_334,BLNAU_2757,BLNAU_8898,BLNAU_11354,BLNAU_13164,BLNAU_13308,BLNAU_17832,BLNAU_9155,BLNAU_17966,BLNAU_20406	Streblo_st475,Streblo_st677,Streblo_st24403,Streblo_st38965,Streblo_st678,Streblo_st10054,Streblo_st13959,Streblo_st13960,Streblo_st21071,Streblo_st37043,Streblo_st46444,Streblo_st1721,Streblo_st37940,Streblo_st42532,Streblo_st45558,Streblo_st24228,Streblo_st32715,Streblo_st40094,Streblo_st44474,Streblo_st42055,Streblo_st38028,Streblo_st38726,Streblo_st49474,Streblo_st51211,Streblo_st51673,Strebl…	PAPYR_2509
q2000450	MONOS_13851,MONOS_12624,MONOS_10224,MONOS_15281,MONOS_15550,MONOS_13686,MONOS_15912,MONOS_5862,MONOS_13205,MONOS_9878,MONOS_16343,MONOS_14396,MONOS_7111,MONOS_2773,MONOS_15786,MONOS_2363,MONOS_8810,MONOS_10807,MONOS_15128,MONOS_2256,MONOS_16467,MONOS_7944,MONOS_9345,MONOS_15218,MONOS_15539,MONOS_10572,MONOS_12419,MONOS_14993,MONOS_11814,MONOS_12683,MONOS_8622,MONOS_9779,MONOS_2346,MONOS_9940,MONO…
q2000451	MONOS_6014,MONOS_9837		Streblo_st8159,Streblo_st1785,Streblo_st35519,Streblo_st41962,Streblo_st37595,Streblo_st19010,Streblo_st22196,Streblo_st10989,Streblo_st25761,Streblo_st1926,Streblo_st13072,Streblo_st13728,Streblo_st43124,Streblo_st40779,Streblo_st42460,Streblo_st27492,Streblo_st21258,Streblo_st4043,Streblo_st2793,Streblo_st12620,Streblo_st26354,Streblo_st51175,Streblo_st20398,Streblo_st13480,Streblo_st24792,Stre…
q2000452			Streblo_st44735,Streblo_st45010,Streblo_st14887,Streblo_st7321,Streblo_st17894,Streblo_st16411,Streblo_st49813,Streblo_st1555,Streblo_st40885,Streblo_st41033,Streblo_st36662,Streblo_st52316,Streblo_st48809,Streblo_st16916,Streblo_st23535,Streblo_st48554,Streblo_st24182,Streblo_st52694,Streblo_st25182,Streblo_st38461,Streblo_st50888,Streblo_st55642,Streblo_st46331,Streblo_st36663,Streblo_st23534,S…
q2000453						TVAG_TEG_DS113210_4_8,TVAG_RG_DS113275_13,TVAG_TEG_DS113341_3_3,TVAG_TEG_DS113341_3_4,TVAG_TEG_DS113401_2_8,TVAG_TEG_DS113401_2_9,TVAG_TEG_DS113566_1_3,TVAG_TEG_DS113566_1_4,TVAG_TEG_DS113585_1_4,TVAG_TEG_DS113634_1_9,TVAG_RG_DS113757_1,TVAG_TEG_DS113858_1_3,TVAG_TEG_DS113858_1_4,TVAG_TEG_DS113959_1_4,TVAG_TEG_DS113980_1_11,TVAG_TEG_DS113980_1_12,TVAG_TEG_DS114297_1_8,TVAG_TEG_DS114297_1_9,TVAG_R…
q2000454						TVAG_RG_DS113237_12,TVAG_RG_DS113311_11,TVAG_RG_DS113312_11,TVAG_RG_DS113313_20,TVAG_RG_DS113319_31,TVAG_RG_DS113328_7,TVAG_RG_DS113415_9,TVAG_TEG_DS113458_3_18,TVAG_RG_DS113525_1,TVAG_RG_DS113531_7,TVAG_RG_DS113832_18,TVAG_RG_DS113834_2,TVAG_RG_DS114167_1,TVAG_RG_DS114181_4,TVAG_RG_DS114203_4,TVAG_RG_DS114307_2,TVAG_RG_DS114330_3,TVAG_RG_DS114453_12,TVAG_RG_DS115977_1,TVAG_RG_DS116282_1,TVAG_RG_…
q2000455						TVAG_577810,TVAG_463080,TVAG_269620,TVAG_102260,TVAG_340000,TVAG_587000,TVAG_576320,TVAG_044410,TVAG_RG_DS121592_1,TVAG_515030,TVAG_194610,TVAG_442720,TVAG_RG_DS114445_2,TVAG_155770,TVAG_551190,TVAG_515310,TVAG_294150,TVAG_553080,TVAG_531770,TVAG_592140,TVAG_356980,TVAG_285790,TVAG_313620,TVAG_RG_DS115346_1,TVAG_477570,TVAG_556160,TVAG_207890,TVAG_217990,TVAG_293720,TVAG_RG_DS113287_12,TVAG_38915…
q2000456						TVAG_RG_DS113203_13,TVAG_RG_DS125562_1,TVAG_RG_DS119705_2,TVAG_RG_DS119256_1,TVAG_RG_DS116851_1,TVAG_RG_DS148089_2,TVAG_RG_DS114375_1,TVAG_RG_DS134242_1,TVAG_RG_DS148176_1,TVAG_RG_DS149288_2,TVAG_RG_DS151901_1,TVAG_RG_DS120437_1,TVAG_RG_DS115142_3,TVAG_RG_DS139712_1,TVAG_RG_DS142259_1,TVAG_RG_DS114300_1,TVAG_RG_DS117123_1,TVAG_RG_DS139322_1,TVAG_RG_DS142891_1,TVAG_RG_DS114836_2,TVAG_RG_DS124814_1…
q2000457		BLNAU_941,BLNAU_13573,BLNAU_24333,BLNAU_22097,BLNAU_2537,BLNAU_24334,BLNAU_13363,BLNAU_22103,BLNAU_23296,BLNAU_22093,BLNAU_22095,BLNAU_13572,BLNAU_22108,BLNAU_22286,BLNAU_24343,BLNAU_24557,BLNAU_22288,BLNAU_12511,BLNAU_2736,BLNAU_22104,BLNAU_24564,BLNAU_25176,BLNAU_13365,BLNAU_15492,BLNAU_14310,BLNAU_23298,BLNAU_23805,BLNAU_22101,BLNAU_13612,BLNAU_22788,BLNAU_24340,BLNAU_25179,BLNAU_15491,BLNAU_1…
q2000458	MONOS_10035,MONOS_5403,MONOS_7128,MONOS_13138,MONOS_12788,MONOS_9249,MONOS_1492,MONOS_1668,MONOS_10944,MONOS_15632,MONOS_7160,MONOS_5256,MONOS_13865,MONOS_8809,MONOS_6921,MONOS_2246,MONOS_9658,MONOS_10557,MONOS_15518,MONOS_9868,MONOS_12841,MONOS_13878,MONOS_13852,MONOS_14008,MONOS_14574,MONOS_2140,MONOS_14840,MONOS_11984,MONOS_13042,MONOS_6901,MONOS_14036,MONOS_3815,MONOS_9489,MONOS_13714,MONOS_1…
q2000459			Streblo_st33667,Streblo_st43872,Streblo_st28055,Streblo_st33666,Streblo_st33662,Streblo_st41304,Streblo_st46478,Streblo_st29670,Streblo_st33385,Streblo_st42158,Streblo_st51402,Streblo_st29794,Streblo_st34302,Streblo_st41057,Streblo_st48319,Streblo_st37510,Streblo_st40837,Streblo_st56269,Streblo_st54503,Streblo_st55565,Streblo_st47130,Streblo_st45126,Streblo_st50516,Streblo_st18985,Streblo_st19893…
q2000460			Streblo_st30299,Streblo_st46799,Streblo_st47389,Streblo_st53188,Streblo_st41605,Streblo_st30300,Streblo_st54982,Streblo_st38517,Streblo_st38448,Streblo_st39359,Streblo_st19507,Streblo_st39345,Streblo_st36845,Streblo_st51340,Streblo_st46580,Streblo_st55177,Streblo_st13977,Streblo_st16472,Streblo_st38521,Streblo_st50292,Streblo_st28839,Streblo_st41655,Streblo_st48762,Streblo_st35443,Streblo_st42839…
q2000461						TVAG_344330,TVAG_509440,TVAG_RG_DS123039_1,TVAG_400600,TVAG_174480,TVAG_004390,TVAG_095880,TVAG_RG_DS147960_1,TVAG_271270,TVAG_002790,TVAG_RG_DS125166_1,TVAG_RG_DS113934_10,TVAG_RG_DS123166_1,TVAG_RG_DS122333_1,TVAG_406490,TVAG_312260,TVAG_RG_DS134969_1,TVAG_RG_DS148421_1,TVAG_587710,TVAG_320760,TVAG_392830,TVAG_219410,TVAG_144610,TVAG_001240,TVAG_353170,TVAG_578090,TVAG_360960,TVAG_102600,TVAG_1…
q2000462						TVAG_237660,TVAG_021010,TVAG_122980,TVAG_423140,TVAG_464390,TVAG_369050,TVAG_241100,TVAG_140250,TVAG_412890,TVAG_047760,TVAG_132680,TVAG_004190,TVAG_397890,TVAG_367840,TVAG_285200,TVAG_105230,TVAG_524070,TVAG_557270,TVAG_156480,TVAG_584520,TVAG_515160,TVAG_526040,TVAG_526170,TVAG_281230,TVAG_398660,TVAG_253190,TVAG_019870,TVAG_593890,TVAG_060170,TVAG_332840,TVAG_217900,TVAG_602760,TVAG_568820,TVA…
q2000463						TVAG_486410,TVAG_017000,TVAG_323740,TVAG_191950,TVAG_346650,TVAG_515230,TVAG_471860,TVAG_553340,TVAG_024940,TVAG_TEG_DS114751_1_1,TVAG_TEG_DS113662_2_7,TVAG_098170,TVAG_369450,TVAG_033900,TVAG_410560,TVAG_222150,TVAG_582040,TVAG_327430,TVAG_124260,TVAG_229500,TVAG_246410,TVAG_201310,TVAG_457680,TVAG_321530,TVAG_323060,TVAG_481120,TVAG_458020,TVAG_245350,TVAG_TEG_DS113931_1_11,TVAG_376150,TVAG_441…
q2000464						TVAG_TEG_DS113570_3_9,TVAG_RG_DS131564_1,TVAG_RG_DS115223_2,TVAG_RG_DS123136_1,TVAG_RG_DS131734_1,TVAG_RG_DS133277_1,TVAG_RG_DS121037_1,TVAG_RG_DS141159_1,TVAG_RG_DS118262_1,TVAG_RG_DS137928_1,TVAG_RG_DS119472_1,TVAG_RG_DS125641_1,TVAG_RG_DS133145_1,TVAG_RG_DS132410_1,TVAG_RG_DS129674_1,TVAG_RG_DS134057_1,TVAG_RG_DS123474_1,TVAG_RG_DS118456_1,TVAG_RG_DS131190_1,TVAG_RG_DS148223_1,TVAG_RG_DS151345…
q2000465	MONOS_9715,MONOS_13750,MONOS_13337	BLNAU_22,BLNAU_5891	Streblo_st3664	PAPYR_7380	Gene.159::gnl|Trimastix_PCT|59	TVAG_198960,TVAG_297470,TVAG_054500,TVAG_255140,TVAG_318710	gi|1187199994,gi|1091420987,gi|1187199926,gi|1091429013		GL50803_17056-t26_1-p1	Gene.33293,Gene.25633,Gene.178,Gene.23755,Gene.22288,Gene.28896,Gene.33479	Gene.36	Gene.1579,Gene.33,Gene.253,Gene.3132,Gene.5620,Gene.247,Gene.2935,Gene.2144,Gene.3230,Gene.2560,Gene.4660,Gene.4869,Gene.4780,Gene.1692,Gene.4742,Gene.3685,Gene.4542		GCA61944.1	Gene.225	Gene.5616,Gene.7250,Gene.6646,Gene.6427	SS50377_10667-t26_1-p1,SS50377_14133-t26_1-p1,SS50377_17273-t26_1-p1,SS50377_17277-t26_1-p1,SS50377_17266-t26_1-p1,SS50377_10670-t26_1-p1	Gene.872	Gene.1518
q2000466			Streblo_st930,Streblo_st43537,Streblo_st49937,Streblo_st49551,Streblo_st51715,Streblo_st22502,Streblo_st12331,Streblo_st43441,Streblo_st21473,Streblo_st25749,Streblo_st27714,Streblo_st21435,Streblo_st49859,Streblo_st29711,Streblo_st11764,Streblo_st41732,Streblo_st29840,Streblo_st24429,Streblo_st19553,Streblo_st14096,Streblo_st18348,Streblo_st11791,Streblo_st47199,Streblo_st49619,Streblo_st33005,S…
q2000467			Streblo_st33771,Streblo_st37242,Streblo_st47538,Streblo_st37916,Streblo_st37002,Streblo_st44547,Streblo_st35534,Streblo_st55220,Streblo_st31974,Streblo_st46747,Streblo_st43909,Streblo_st41253,Streblo_st31444,Streblo_st54042,Streblo_st45467,Streblo_st41869,Streblo_st47577,Streblo_st33064,Streblo_st54522,Streblo_st51568,Streblo_st52175,Streblo_st41877,Streblo_st36380,Streblo_st26098,Streblo_st6451,…
q2000468						TVAG_047100,TVAG_TEG_DS113216_1_6,TVAG_373980,TVAG_RG_DS113412_7,TVAG_RG_DS113415_12,TVAG_RG_DS113459_7,TVAG_RG_DS113514_4,TVAG_RG_DS113531_9,TVAG_RG_DS114238_6,TVAG_RG_DS114550_1,TVAG_RG_DS117340_2,TVAG_RG_DS119970_2,TVAG_RG_DS120084_1,TVAG_RG_DS121137_1,TVAG_RG_DS122196_1,TVAG_RG_DS123206_1,TVAG_RG_DS124306_1,TVAG_RG_DS124526_1,TVAG_RG_DS124794_2,TVAG_RG_DS125954_1,TVAG_RG_DS126078_2,TVAG_RG_DS…
q2000469						TVAG_238440,TVAG_464370,TVAG_049290,TVAG_537290,TVAG_278880,TVAG_272690,TVAG_426820,TVAG_458400,TVAG_251300,TVAG_582640,TVAG_529360,TVAG_553830,TVAG_009040,TVAG_431530,TVAG_060210,TVAG_149580,TVAG_130510,TVAG_236740,TVAG_433380,TVAG_357680,TVAG_085390,TVAG_048920,TVAG_216000,TVAG_082050,TVAG_574660,TVAG_542670,TVAG_207390,TVAG_217930,TVAG_289950,TVAG_573470,TVAG_086590,TVAG_577250,TVAG_429080,TVA…
q2000470	MONOS_1450,MONOS_12610,MONOS_13507,MONOS_13938,MONOS_14669,MONOS_15790,MONOS_16045,MONOS_16142,MONOS_7977,MONOS_16191,MONOS_15978,MONOS_16299,MONOS_13303,MONOS_14102,MONOS_16591,MONOS_6547,MONOS_14101,MONOS_12332	BLNAU_7,BLNAU_16896,BLNAU_18424,BLNAU_13646,BLNAU_20484,BLNAU_14499,BLNAU_11306,BLNAU_18408,BLNAU_22773,BLNAU_13870,BLNAU_17176,BLNAU_18247,BLNAU_21796,BLNAU_5733,BLNAU_18250,BLNAU_8497,BLNAU_23773,BLNAU_24891,BLNAU_6776,BLNAU_517,BLNAU_17441,BLNAU_25292,BLNAU_19372,BLNAU_5071,BLNAU_16593,BLNAU_8504,BLNAU_3616,BLNAU_8606,BLNAU_22507,BLNAU_23108,BLNAU_16594,BLNAU_25249,BLNAU_13327,BLNAU_8150,BLNAU…
q2000471			Streblo_st14691,Streblo_st47208,Streblo_st48660,Streblo_st11647,Streblo_st16058,Streblo_st1588,Streblo_st10467,Streblo_st13914,Streblo_st3357,Streblo_st25165,Streblo_st20999,Streblo_st1590,Streblo_st21257,Streblo_st22214,Streblo_st29936,Streblo_st14556,Streblo_st18652,Streblo_st20553,Streblo_st21784,Streblo_st29058,Streblo_st36115,Streblo_st39784,Streblo_st9531,Streblo_st27913,Streblo_st48166,Str…
q2000472		BLNAU_21718	Streblo_st501,Streblo_st4540,Streblo_st19060,Streblo_st32198,Streblo_st34429,Streblo_st56237,Streblo_st26373,Streblo_st31003,Streblo_st26146,Streblo_st38771,Streblo_st20573,Streblo_st6844,Streblo_st29363,Streblo_st38359,Streblo_st23358,Streblo_st11721,Streblo_st46787,Streblo_st19863,Streblo_st19862,Streblo_st16152,Streblo_st25614,Streblo_st32024,Streblo_st46168,Streblo_st5721,Streblo_st14807,Stre…
q2000473			Streblo_st4960,Streblo_st55306,Streblo_st47831,Streblo_st56038,Streblo_st18020,Streblo_st48831,Streblo_st33361,Streblo_st50172,Streblo_st55959,Streblo_st38176,Streblo_st40612,Streblo_st31939,Streblo_st50227,Streblo_st44495,Streblo_st47169,Streblo_st19310,Streblo_st2103,Streblo_st11240,Streblo_st8493,Streblo_st30717,Streblo_st34025,Streblo_st9380,Streblo_st28739,Streblo_st2560,Streblo_st6069,Streb…
q2000474						TVAG_288350,TVAG_470360,TVAG_389020,TVAG_145280,TVAG_498140,TVAG_247030,TVAG_539420,TVAG_528420,TVAG_333780,TVAG_057890,TVAG_272830,TVAG_485490,TVAG_279160,TVAG_469000,TVAG_316530,TVAG_349070,TVAG_529000,TVAG_437610,TVAG_435100,TVAG_305220,TVAG_015140,TVAG_248180,TVAG_559910,TVAG_461190,TVAG_554180,TVAG_445920,TVAG_386720,TVAG_052750,TVAG_328680,TVAG_004400,TVAG_300960,TVAG_200930,TVAG_017320,TVA…
q2000475															Gene.7587,Gene.18613,Gene.16993,Gene.5858,Gene.14543,Gene.90,Gene.1664,Gene.14015,Gene.16515,Gene.3242,Gene.12849,Gene.13221,Gene.19317,Gene.9413,Gene.2286,Gene.7070,Gene.1351,Gene.17037,Gene.7992,Gene.12232,Gene.16366,Gene.3400,Gene.10262,Gene.2816,Gene.9614,Gene.5660,Gene.7450,Gene.13179,Gene.6001,Gene.18786,Gene.6098,Gene.11180,Gene.15008,Gene.13038,Gene.18903,Gene.14768,Gene.50,Gene.19165,Gen…
q2000476	MONOS_1270,MONOS_13802,MONOS_1549,MONOS_10040,MONOS_7860,MONOS_15024,MONOS_10039,MONOS_5270,MONOS_14968,MONOS_15109,MONOS_16012,MONOS_15966,MONOS_16011,MONOS_12238,MONOS_9882,MONOS_16400,MONOS_13466,MONOS_14240,MONOS_7422,MONOS_10091,MONOS_15494,MONOS_13393,MONOS_15495,MONOS_13208,MONOS_8245,MONOS_14096,MONOS_16100,MONOS_7420,MONOS_5433,MONOS_14003,MONOS_10038,MONOS_10388,MONOS_1648,MONOS_15924,M…	BLNAU_8288,BLNAU_14285,BLNAU_15437,BLNAU_19879,BLNAU_9156													Gene.5979,Gene.13084
q2000477		BLNAU_9266,BLNAU_25002,BLNAU_9268,BLNAU_9258,BLNAU_9291,BLNAU_19004,BLNAU_8283,BLNAU_16284,BLNAU_13546,BLNAU_16297,BLNAU_6902,BLNAU_9264,BLNAU_16302,BLNAU_9286,BLNAU_13512,BLNAU_9322,BLNAU_9261,BLNAU_13538,BLNAU_9260,BLNAU_16306,BLNAU_13528,BLNAU_16308,BLNAU_13541,BLNAU_9324,BLNAU_16286,BLNAU_13521,BLNAU_19505,BLNAU_8274,BLNAU_9846,BLNAU_23130,BLNAU_14772,BLNAU_20702,BLNAU_16281,BLNAU_21798,BLNAU…
q2000478	MONOS_4832,MONOS_12740,MONOS_15210,MONOS_3886,MONOS_3818,MONOS_3814,MONOS_9191,MONOS_12354,MONOS_9436,MONOS_6829,MONOS_11637,MONOS_9446,MONOS_15565,MONOS_3808,MONOS_5253,MONOS_13179,MONOS_10145,MONOS_10014,MONOS_3800,MONOS_3157,MONOS_4812,MONOS_16128,MONOS_15877,MONOS_14087,MONOS_16110,MONOS_2,MONOS_2008,MONOS_2314,MONOS_2308,MONOS_2406,MONOS_2672,MONOS_2783,MONOS_4220,MONOS_6732,MONOS_7487,MONOS…
q2000479				PAPYR_12688,PAPYR_13295,PAPYR_10909,PAPYR_11040,PAPYR_12094,PAPYR_10886,PAPYR_13176,PAPYR_10442,PAPYR_13277,PAPYR_12980,PAPYR_13153,PAPYR_11822,PAPYR_11628,PAPYR_10986,PAPYR_13221,PAPYR_11483,PAPYR_13239,PAPYR_11541,PAPYR_12763,PAPYR_12412,PAPYR_12026,PAPYR_12433,PAPYR_12027,PAPYR_12410,PAPYR_12467,PAPYR_11070,PAPYR_11663,PAPYR_12489,PAPYR_12466,PAPYR_11251,PAPYR_11543,PAPYR_12432,PAPYR_12387,PAP…
q2000480			Streblo_st19064,Streblo_st22353,Streblo_st24853,Streblo_st24732,Streblo_st20729,Streblo_st20730,Streblo_st21462,Streblo_st22820,Streblo_st49976,Streblo_st41067,Streblo_st10707,Streblo_st39757,Streblo_st43604,Streblo_st35584,Streblo_st16588,Streblo_st43225,Streblo_st688,Streblo_st27704,Streblo_st28490,Streblo_st29857,Streblo_st51578,Streblo_st47618,Streblo_st55756,Streblo_st22679,Streblo_st55889,S…
q2000481						TVAG_578430,TVAG_TEG_DS113557_1_1,TVAG_032780,TVAG_506470,TVAG_TEG_DS113224_3_1,TVAG_196920,TVAG_176290,TVAG_111050,TVAG_129310,TVAG_604210,TVAG_457950,TVAG_535010,TVAG_536380,TVAG_531640,TVAG_065460,TVAG_509950,TVAG_588470,TVAG_TEG_DS113208_3_12,TVAG_118550,TVAG_535560,TVAG_TEG_DS113778_2_1,TVAG_258760,TVAG_496590,TVAG_TEG_DS113362_2_4,TVAG_021480,TVAG_312740,TVAG_596720,TVAG_105590,TVAG_516440,…
q2000482						TVAG_018700,TVAG_260400,TVAG_201400,TVAG_598810,TVAG_251370,TVAG_TEG_DS114486_1_8,TVAG_161400,TVAG_283900,TVAG_335280,TVAG_209500,TVAG_364870,TVAG_536790,TVAG_299280,TVAG_488430,TVAG_532310,TVAG_358670,TVAG_077760,TVAG_555870,TVAG_514550,TVAG_572410,TVAG_288320,TVAG_330140,TVAG_255320,TVAG_524270,TVAG_111780,TVAG_553370,TVAG_445870,TVAG_300350,TVAG_037930,TVAG_088340,TVAG_598100,TVAG_532550,TVAG_…
q2000483						TVAG_RG_DS118206_2,TVAG_RG_DS124957_1,TVAG_RG_DS126980_1,TVAG_RG_DS134599_1,TVAG_RG_DS141698_1,TVAG_RG_DS135768_1,TVAG_RG_DS142005_1,TVAG_RG_DS137136_1,TVAG_RG_DS130053_1,TVAG_RG_DS129769_1,TVAG_RG_DS140734_1,TVAG_RG_DS140768_1,TVAG_RG_DS119606_1,TVAG_RG_DS133272_1,TVAG_RG_DS151086_1,TVAG_RG_DS142674_1,TVAG_RG_DS138456_1,TVAG_RG_DS144191_1,TVAG_RG_DS145594_1,TVAG_RG_DS143890_1,TVAG_RG_DS151180_1,…
q2000484	MONOS_512,MONOS_524,MONOS_1932,MONOS_12827,MONOS_7217,MONOS_1467,MONOS_11857,MONOS_3279,MONOS_4797,MONOS_13735,MONOS_11426,MONOS_15264,MONOS_10887,MONOS_12864,MONOS_8090,MONOS_13988,MONOS_15448,MONOS_5392,MONOS_15185,MONOS_4017,MONOS_3278,MONOS_13692,MONOS_8051,MONOS_16331,MONOS_3295,MONOS_6436,MONOS_4016,MONOS_10886,MONOS_16330,MONOS_8870,MONOS_11599,MONOS_9244,MONOS_5891,MONOS_9186,MONOS_11598,…
q2000485			Streblo_st7641,Streblo_st3838,Streblo_st37753,Streblo_st8785,Streblo_st21338,Streblo_st49344,Streblo_st44042,Streblo_st35603,Streblo_st36373,Streblo_st15024,Streblo_st43443,Streblo_st10881,Streblo_st47575,Streblo_st13501,Streblo_st42939,Streblo_st50333,Streblo_st7072,Streblo_st51332,Streblo_st29170,Streblo_st27784,Streblo_st37143,Streblo_st18117,Streblo_st3634,Streblo_st3193,Streblo_st17754,Streb…
q2000486			Streblo_st2442,Streblo_st30544,Streblo_st42481,Streblo_st17940,Streblo_st28820,Streblo_st3693,Streblo_st34094,Streblo_st51057,Streblo_st10584,Streblo_st20074,Streblo_st41226,Streblo_st3144,Streblo_st49090,Streblo_st25252,Streblo_st43949,Streblo_st10728,Streblo_st16367,Streblo_st4014,Streblo_st44239,Streblo_st4060,Streblo_st6375,Streblo_st39292,Streblo_st33902,Streblo_st17866,Streblo_st33798,Streb…				gi|1091435481	GAAM01001889.1
q2000487	MONOS_3082,MONOS_10375,MONOS_11869,MONOS_5275,MONOS_8012,MONOS_6445,MONOS_8438,MONOS_5211,MONOS_15120,MONOS_8151,MONOS_5210,MONOS_11700,MONOS_16021,MONOS_6386,MONOS_11701,MONOS_4235,MONOS_6387,MONOS_12794,MONOS_4427,MONOS_14439,MONOS_8013,MONOS_11552,MONOS_6606,MONOS_13859,MONOS_3274,MONOS_6388,MONOS_9187,MONOS_8355,MONOS_5276,MONOS_16036,MONOS_5905,MONOS_15121,MONOS_12792,MONOS_8149,MONOS_11702,…
q2000488						TVAG_RG_DS114103_4,TVAG_RG_DS133960_2,TVAG_RG_DS144287_1,TVAG_RG_DS151743_2,TVAG_RG_DS113190_3,TVAG_RG_DS113200_11,TVAG_RG_DS113210_19,TVAG_RG_DS113228_7,TVAG_TEG_DS113243_1_7,TVAG_RG_DS113307_14,TVAG_RG_DS113996_2,TVAG_RG_DS114008_9,TVAG_RG_DS114578_3,TVAG_RG_DS114862_1,TVAG_RG_DS115041_2,TVAG_RG_DS115151_2,TVAG_RG_DS115707_1,TVAG_RG_DS115710_2,TVAG_RG_DS116654_2,TVAG_RG_DS120157_2,TVAG_RG_DS124…
q2000489						TVAG_RG_DS115213_1,TVAG_RG_DS132069_1,TVAG_RG_DS121096_1,TVAG_RG_DS136708_1,TVAG_RG_DS144820_1,TVAG_TEG_DS113401_2_11,TVAG_RG_DS121300_1,TVAG_RG_DS123830_1,TVAG_RG_DS141987_1,TVAG_RG_DS121358_2,TVAG_RG_DS126898_1,TVAG_RG_DS129045_1,TVAG_TEG_DS113528_1_5,TVAG_RG_DS124152_2,TVAG_RG_DS123304_2,TVAG_RG_DS147845_1,TVAG_RG_DS150385_1,TVAG_RG_DS128101_1,TVAG_RG_DS117724_1,TVAG_TEG_DS114015_1_2,TVAG_RG_D…
q2000490						TVAG_TEG_DS113364_1_1,TVAG_TEG_DS113439_2_3,TVAG_TEG_DS113546_1_6,TVAG_TEG_DS113713_3_6,TVAG_TEG_DS113809_1_16,TVAG_TEG_DS113992_1_1,TVAG_TEG_DS113993_1_6,TVAG_RG_DS118830_2,TVAG_RG_DS119594_2,TVAG_RG_DS121642_1,TVAG_RG_DS123111_1,TVAG_RG_DS123413_1,TVAG_RG_DS123604_1,TVAG_RG_DS126613_1,TVAG_RG_DS126695_2,TVAG_RG_DS126944_1,TVAG_RG_DS127401_1,TVAG_RG_DS127903_1,TVAG_RG_DS128307_1,TVAG_RG_DS129740…
q2000491											Gene.6769,Gene.8014,Gene.6018,Gene.11281,Gene.10242,Gene.7039,Gene.8609,Gene.8828,Gene.9272,Gene.8827,Gene.9783,Gene.9238,Gene.9933,Gene.10467,Gene.6452,Gene.9114,Gene.9719,Gene.9195,Gene.19703,Gene.15091,Gene.16370,Gene.11716,Gene.14776,Gene.12391,Gene.2466,Gene.4604,Gene.17975,Gene.263,Gene.12861,Gene.5060,Gene.1858,Gene.3654,Gene.13678,Gene.16581,Gene.3984,Gene.2066,Gene.4783,Gene.13230,Gene.8…
q2000492	MONOS_3019,MONOS_8630,MONOS_13389	BLNAU_3699,BLNAU_19827		PAPYR_7921	Gene.99::gnl|Trimastix_PCT|38	TVAG_199270,TVAG_009840,TVAG_274830,TVAG_221870	gi|1091423618,gi|1091418503,gi|1091410294,gi|1091412286	GAAM01000121.1,GAAM01001465.1,GAAM01005145.1,GAAM01004299.1,GAAM01001312.1	GL50803_17244-t26_1-p1	Gene.22586,Gene.22914,Gene.23351,Gene.128,Gene.28476,Gene.1505	Gene.97	Gene.2715,Gene.2857,Gene.680,Gene.283,Gene.10,Gene.3710,Gene.4337,Gene.3524,Gene.4073,Gene.5626	Gene.353	GCA63019.1	Gene.348	Gene.5468,Gene.6874,Gene.12775,Gene.7430,Gene.7224,Gene.6154,Gene.7543,Gene.2216	SS50377_15689-t26_1-p1	Gene.346,Gene.12701	Gene.896
q2000493	MONOS_16783,MONOS_1113,MONOS_3183	BLNAU_397,BLNAU_18763	Streblo_st20013	PAPYR_234		TVAG_145570,TVAG_151920,TVAG_429360	gi|1091435300	GAAM01000358.1,GAAM01003757.1		Gene.23384,Gene.253	Gene.569	Gene.123		GCA62322.1		Gene.5423,Gene.6516,Gene.6863,Gene.7623,Gene.9976,Gene.7736,Gene.7690,Gene.7866,Gene.7188,Gene.7474,Gene.10904,Gene.7860,Gene.7939,Gene.8008,Gene.11987,Gene.7885,Gene.7819,Gene.10717,Gene.8110,Gene.7149,Gene.7946,Gene.7891,Gene.7996,Gene.7561,Gene.8137,Gene.8074,Gene.7890,Gene.7900,Gene.7122,Gene.12329,Gene.7780,Gene.9222,Gene.7716,Gene.10539		Gene.7117
q2000494															Gene.7328,Gene.6640,Gene.14269,Gene.17755,Gene.881,Gene.8762,Gene.5882,Gene.15509,Gene.15588,Gene.19241,Gene.16358,Gene.15933,Gene.16352,Gene.18936,Gene.20655,Gene.15964,Gene.10032,Gene.9355,Gene.17658,Gene.14618,Gene.17066,Gene.16206,Gene.15076,Gene.18794,Gene.12206,Gene.13292,Gene.17418,Gene.1555,Gene.22664,Gene.20998,Gene.14929,Gene.22322,Gene.26660,Gene.12231,Gene.17623,Gene.12214,Gene.13708,…
q2000495		BLNAU_24446				TVAG_TEG_DS113209_1_1,TVAG_359390,TVAG_005880,TVAG_289090,TVAG_107480,TVAG_085490,TVAG_425480,TVAG_321920,TVAG_217110,TVAG_041450,TVAG_593440,TVAG_090660,TVAG_548860,TVAG_506820,TVAG_601060,TVAG_590940,TVAG_161990,TVAG_000900,TVAG_138150,TVAG_356500,TVAG_540640,TVAG_572170,TVAG_336220,TVAG_407040,TVAG_000890,TVAG_373840,TVAG_191200,TVAG_359400,TVAG_061840,TVAG_302920,TVAG_284690,TVAG_227460,TVAG_…	gi|1091434195						Gene.33764	GCA63814.1	Gene.1959
q2000496	MONOS_2989,MONOS_4129,MONOS_6112,MONOS_7909,MONOS_14453	BLNAU_4257,BLNAU_7990	Streblo_st9022,Streblo_st43522	PAPYR_5869	Gene.7209::gnl|Trimastix_PCT|2199, Gene.209::gnl|Trimastix_PCT|79	TVAG_249200,TVAG_172680,TVAG_150270,TVAG_160060,TVAG_310030,TVAG_485210,TVAG_090470,TVAG_149090,TVAG_337240,TVAG_054030,TVAG_200190,TVAG_512800	gi|385861567,gi|1187199970,gi|1187199962,gi|1187199938,gi|1187199906,gi|1187199904,gi|1187199706,gi|1187199704,gi|1091430125,gi|1091430124,gi|1091427715,gi|1091424837,gi|1091424393,gi|1091414903,gi|1091412985,gi|374428502	GAAM01001660.1	GL50803_40817-t26_1-p1	Gene.371	Gene.563	Gene.273,Gene.394	Gene.2002		Gene.415	Gene.4546,Gene.10830	SS50377_15845-t26_1-p1,SS50377_15855-t26_1-p1	Gene.7072
q2000497			Streblo_st10030,Streblo_st53042,Streblo_st16292,Streblo_st17342,Streblo_st17344,Streblo_st55273,Streblo_st18091,Streblo_st36857,Streblo_st47953,Streblo_st40518,Streblo_st43236,Streblo_st32523,Streblo_st10303,Streblo_st39287,Streblo_st54921,Streblo_st51312,Streblo_st39715,Streblo_st1367,Streblo_st34359,Streblo_st56192,Streblo_st36481,Streblo_st3140,Streblo_st53820,Streblo_st25640,Streblo_st15017,S…			TVAG_434660,TVAG_165140
q2000498			Streblo_st14249,Streblo_st44154,Streblo_st49830,Streblo_st49871,Streblo_st33189,Streblo_st52013,Streblo_st7034,Streblo_st10035,Streblo_st15572,Streblo_st26915,Streblo_st19860,Streblo_st28579,Streblo_st22216,Streblo_st31037,Streblo_st40760,Streblo_st22966,Streblo_st19607,Streblo_st11913,Streblo_st45698,Streblo_st35919,Streblo_st47807,Streblo_st38355,Streblo_st17786,Streblo_st43288,Streblo_st49166,…
q2000499						TVAG_546550,TVAG_516970,TVAG_177660,TVAG_249310,TVAG_399260,TVAG_398000,TVAG_133370,TVAG_373760,TVAG_391660,TVAG_372760,TVAG_284540,TVAG_132230,TVAG_227950,TVAG_503660,TVAG_232340,TVAG_306580,TVAG_496810,TVAG_188320,TVAG_097870,TVAG_402770,TVAG_380280,TVAG_127770,TVAG_189600,TVAG_259370,TVAG_291640,TVAG_380290,TVAG_291650,TVAG_547940,TVAG_151670,TVAG_166550,TVAG_151660,TVAG_042320,TVAG_278640,TVA…
q2000500						TVAG_118890,TVAG_211650,TVAG_041840,TVAG_332160,TVAG_317450,TVAG_520400,TVAG_203230,TVAG_117700,TVAG_554420,TVAG_492170,TVAG_516890,TVAG_298580,TVAG_550540,TVAG_506880,TVAG_447970,TVAG_526930,TVAG_316500,TVAG_584110,TVAG_106190,TVAG_385870,TVAG_086580,TVAG_467170,TVAG_524780,TVAG_017070,TVAG_529910,TVAG_251130,TVAG_530270,TVAG_368190,TVAG_448380,TVAG_425740,TVAG_029380,TVAG_001090,TVAG_547430,TVA…
q2000501						TVAG_RG_DS113177_28,TVAG_RG_DS113719_5,TVAG_RG_DS113403_8,TVAG_RG_DS113440_10,TVAG_RG_DS114124_2,TVAG_RG_DS114179_3,TVAG_RG_DS114222_2,TVAG_RG_DS114563_2,TVAG_RG_DS114886_2,TVAG_RG_DS124586_1,TVAG_RG_DS130864_1,TVAG_RG_DS132506_2,TVAG_RG_DS136663_1,TVAG_RG_DS137544_1,TVAG_RG_DS140623_1,TVAG_RG_DS143031_1,TVAG_RG_DS144320_1,TVAG_RG_DS144706_2,TVAG_RG_DS148991_1,TVAG_RG_DS152540_2,TVAG_RG_DS113775_…
q2000502						TVAG_RG_DS117894_1,TVAG_RG_DS125519_1,TVAG_RG_DS130469_1,TVAG_RG_DS131917_1,TVAG_RG_DS133114_1,TVAG_RG_DS134648_1,TVAG_RG_DS134913_1,TVAG_RG_DS134934_1,TVAG_RG_DS134995_1,TVAG_RG_DS135695_1,TVAG_RG_DS138029_1,TVAG_RG_DS138403_1,TVAG_RG_DS140064_1,TVAG_RG_DS140865_1,TVAG_RG_DS134850_1,TVAG_RG_DS140314_1,TVAG_RG_DS151019_1,TVAG_RG_DS140840_1,TVAG_RG_DS139177_1,TVAG_RG_DS115436_5,TVAG_RG_DS144817_1,…
q2000503						TVAG_RG_DS113313_6,TVAG_RG_DS146624_2,TVAG_RG_DS147326_2,TVAG_RG_DS149124_2,TVAG_RG_DS142338_1,TVAG_RG_DS146551_1,TVAG_RG_DS136465_1,TVAG_RG_DS143675_2,TVAG_RG_DS123351_2,TVAG_RG_DS121903_1,TVAG_RG_DS148926_1,TVAG_RG_DS138414_2,TVAG_RG_DS139833_1,TVAG_RG_DS140899_1,TVAG_RG_DS143323_1,TVAG_RG_DS113339_10,TVAG_RG_DS113608_10,TVAG_RG_DS114026_7,TVAG_RG_DS128040_2,TVAG_TEG_DS113198_3_1,TVAG_RG_DS1220…
q2000504						TVAG_452520,TVAG_566260,TVAG_310590,TVAG_591200,TVAG_568100,TVAG_544070,TVAG_527260,TVAG_580830,TVAG_595940,TVAG_175930,TVAG_325440,TVAG_544540,TVAG_533420,TVAG_398920,TVAG_508010,TVAG_173760,TVAG_200480,TVAG_205810,TVAG_348980,TVAG_155230,TVAG_524570,TVAG_069430,TVAG_488570,TVAG_518230,TVAG_595960,TVAG_068990,TVAG_592940,TVAG_539600,TVAG_596890,TVAG_227300,TVAG_125290,TVAG_573320,TVAG_533380,TVA…
q2000505						TVAG_TEG_DS113210_4_7,TVAG_TEG_DS113959_3_7,TVAG_350780,TVAG_196830,TVAG_420980,TVAG_555880,TVAG_548250,TVAG_567490,TVAG_539260,TVAG_TEG_DS113959_3_8,TVAG_084130,TVAG_412720,TVAG_169240,TVAG_593280,TVAG_546470,TVAG_448540,TVAG_513050,TVAG_548040,TVAG_266160,TVAG_TEG_DS113549_1_5,TVAG_588490,TVAG_TEG_DS113980_1_14,TVAG_588310,TVAG_486570,TVAG_TEG_DS113839_1_4,TVAG_512830,TVAG_347160,TVAG_532120,TV…
q2000506						TVAG_053160,TVAG_471280,TVAG_201070,TVAG_082970,TVAG_467180,TVAG_202490,TVAG_349210,TVAG_141040,TVAG_428340,TVAG_579880,TVAG_548000,TVAG_158660,TVAG_548200,TVAG_130820,TVAG_TEG_DS113699_2_8,TVAG_092880,TVAG_321880,TVAG_157040,TVAG_318250,TVAG_408970,TVAG_527400,TVAG_509190,TVAG_TEG_DS113338_2_9,TVAG_285430,TVAG_598220,TVAG_559130,TVAG_197500,TVAG_410750,TVAG_341630,TVAG_030340,TVAG_TEG_DS113461_1…
q2000507	MONOS_4281,MONOS_15943	BLNAU_320,BLNAU_540	Streblo_st9661	PAPYR_5331	Gene.89::gnl|Trimastix_PCT|32	TVAG_071920,TVAG_249090,TVAG_198620,TVAG_159830,TVAG_430260,TVAG_109530,TVAG_109730,TVAG_305300	gi|1091431678,gi|1091414482		GL50803_14699-t26_1-p1	Gene.32832,Gene.22984,Gene.20399,Gene.97,Gene.25974,Gene.28313,Gene.31689,Gene.25646,Gene.30562,Gene.31925	Gene.504	Gene.3112,Gene.367,Gene.3984,Gene.4916,Gene.5090,Gene.853,Gene.5548,Gene.5621,Gene.5672,Gene.5642,Gene.5674,Gene.5699,Gene.5741,Gene.5342,Gene.5709	Gene.806		Gene.168	Gene.5693,Gene.6652,Gene.6961	SS50377_11220-t26_1-p1	Gene.2166	Gene.103
q2000508	MONOS_2247,MONOS_9400,MONOS_10374,MONOS_10993,MONOS_11387	BLNAU_1093,BLNAU_1138,BLNAU_6214,BLNAU_8963,BLNAU_8965,BLNAU_14278	Streblo_st15854,Streblo_st30220	PAPYR_744,PAPYR_749,PAPYR_2318,PAPYR_2367	Gene.34::gnl|Trimastix_PCT|10	TVAG_456920,TVAG_062880,TVAG_073810,TVAG_034440,TVAG_008680,TVAG_338530,TVAG_525430,TVAG_289290	gi|33465445,gi|33465443,gi|496405658,gi|1187199772,gi|1091420225	GAAM01003526.1,GAAM01003551.1,GAAM01005630.1	GL50803_101291-t26_1-p1 ,GL50803_136020-t26_1-p1 ,GL50803_136021-t26_1-p1	Gene.262	Gene.860	Gene.176	Gene.33	GCA64282.1	Gene.611	Gene.6126,Gene.6631,Gene.7020,Gene.7067	SS50377_12907-t26_1-p1,SS50377_15216-t26_1-p1,SS50377_17138-t26_1-p1	Gene.7077	Gene.2201
q2000509		BLNAU_20758,BLNAU_16549,BLNAU_11144,BLNAU_16552,BLNAU_18242,BLNAU_6881,BLNAU_4265,BLNAU_12111,BLNAU_4259,BLNAU_5750,BLNAU_4784,BLNAU_10000,BLNAU_14713,BLNAU_17701,BLNAU_7252,BLNAU_18605,BLNAU_20773,BLNAU_17372,BLNAU_19855,BLNAU_11251,BLNAU_10289,BLNAU_11240,BLNAU_10929,BLNAU_4260,BLNAU_10555,BLNAU_18873,BLNAU_9792,BLNAU_18243,BLNAU_4267,BLNAU_12110,BLNAU_17697,BLNAU_9794,BLNAU_8038,BLNAU_6882,BLN…
q2000510			Streblo_st31293,Streblo_st47088,Streblo_st42739,Streblo_st41745,Streblo_st50359,Streblo_st41,Streblo_st43535,Streblo_st46240,Streblo_st42976,Streblo_st53934,Streblo_st41566,Streblo_st21605,Streblo_st55092,Streblo_st33886,Streblo_st45065,Streblo_st53880,Streblo_st34937,Streblo_st33619,Streblo_st50398,Streblo_st25941,Streblo_st56639,Streblo_st47824,Streblo_st27277,Streblo_st34814,Streblo_st28755,St…
q2000511			Streblo_st12508,Streblo_st17467,Streblo_st32143,Streblo_st48763,Streblo_st49598,Streblo_st28749,Streblo_st40172,Streblo_st36754,Streblo_st39183,Streblo_st52879,Streblo_st33382,Streblo_st36751,Streblo_st33697,Streblo_st8478,Streblo_st15822,Streblo_st36802,Streblo_st55154,Streblo_st4635,Streblo_st14608,Streblo_st20084,Streblo_st8477,Streblo_st52983,Streblo_st285,Streblo_st51051,Streblo_st28039,Stre…
q2000512			Streblo_st2044,Streblo_st29985,Streblo_st6719,Streblo_st4918,Streblo_st10717,Streblo_st12893,Streblo_st4424,Streblo_st41919,Streblo_st12991,Streblo_st48197,Streblo_st39408,Streblo_st43995,Streblo_st46817,Streblo_st6912,Streblo_st25708,Streblo_st25859,Streblo_st21367,Streblo_st31044,Streblo_st19027,Streblo_st5639,Streblo_st42278,Streblo_st4535,Streblo_st20215,Streblo_st51939,Streblo_st7885,Streblo…
q2000513			Streblo_st35940,Streblo_st39797,Streblo_st36586,Streblo_st23788,Streblo_st10378,Streblo_st40874,Streblo_st5438,Streblo_st15048,Streblo_st37778,Streblo_st30234,Streblo_st12111,Streblo_st45269,Streblo_st51256,Streblo_st28757,Streblo_st50916,Streblo_st1984,Streblo_st42400,Streblo_st46015,Streblo_st3929,Streblo_st12194,Streblo_st28365,Streblo_st32451,Streblo_st26525,Streblo_st42573,Streblo_st50667,St…
q2000514			Streblo_st40416,Streblo_st26397,Streblo_st10752,Streblo_st53483,Streblo_st16176,Streblo_st52619,Streblo_st46728,Streblo_st29097,Streblo_st35419,Streblo_st1047,Streblo_st42356,Streblo_st21528,Streblo_st52350,Streblo_st15086,Streblo_st24317,Streblo_st18422,Streblo_st17428,Streblo_st14610,Streblo_st27607,Streblo_st39954,Streblo_st46291,Streblo_st53032,Streblo_st40147,Streblo_st45800,Streblo_st38319,…
q2000515			Streblo_st10381,Streblo_st21299,Streblo_st16056,Streblo_st34473,Streblo_st1762,Streblo_st20301,Streblo_st19736,Streblo_st8250,Streblo_st23944,Streblo_st23316,Streblo_st25444,Streblo_st8023,Streblo_st28026,Streblo_st32857,Streblo_st8022,Streblo_st50621,Streblo_st30536,Streblo_st32306,Streblo_st52731,Streblo_st8110,Streblo_st41310,Streblo_st54038,Streblo_st2260,Streblo_st7973,Streblo_st22227,Strebl…
q2000516						TVAG_186390,TVAG_456550,TVAG_247080,TVAG_062940,TVAG_303820,TVAG_281080,TVAG_453250,TVAG_490080,TVAG_082230,TVAG_036810,TVAG_411720,TVAG_127610,TVAG_357550,TVAG_467090,TVAG_057590,TVAG_021840,TVAG_451970,TVAG_219680,TVAG_145650,TVAG_194370,TVAG_072540,TVAG_383510,TVAG_052960,TVAG_459490,TVAG_127600,TVAG_451980,TVAG_138020,TVAG_298390,TVAG_155240,TVAG_228390,TVAG_128850,TVAG_406810,TVAG_302910,TVA…
q2000517						TVAG_RG_DS140340_2,TVAG_RG_DS113416_22,TVAG_RG_DS119187_3,TVAG_RG_DS125959_2,TVAG_RG_DS130813_2,TVAG_RG_DS138903_2,TVAG_RG_DS141411_1,TVAG_RG_DS142248_1,TVAG_RG_DS145880_2,TVAG_RG_DS120509_3,TVAG_RG_DS148020_1,TVAG_RG_DS113648_5,TVAG_RG_DS113785_5,TVAG_RG_DS113786_13,TVAG_RG_DS119545_1,TVAG_RG_DS138562_2,TVAG_RG_DS140699_2,TVAG_RG_DS141070_2,TVAG_RG_DS141527_2,TVAG_RG_DS115024_5,TVAG_RG_DS128327_…
q2000518						TVAG_TEG_DS113181_3_1,TVAG_RG_DS117829_3,TVAG_RG_DS124416_1,TVAG_RG_DS129206_1,TVAG_RG_DS129270_1,TVAG_RG_DS132793_2,TVAG_RG_DS143949_1,TVAG_RG_DS144599_1,TVAG_RG_DS147682_2,TVAG_RG_DS150165_1,TVAG_RG_DS129440_2,TVAG_RG_DS150814_1,TVAG_RG_DS120140_1,TVAG_RG_DS136732_1,TVAG_RG_DS139798_1,TVAG_RG_DS114901_2,TVAG_RG_DS142778_1,TVAG_RG_DS113898_2,TVAG_RG_DS134780_1,TVAG_RG_DS149666_1,TVAG_RG_DS129772…
q2000519						TVAG_RG_DS113184_19,TVAG_TEG_DS113230_1_18,TVAG_RG_DS139089_1,TVAG_RG_DS148008_1,TVAG_RG_DS127788_1,TVAG_RG_DS138067_2,TVAG_RG_DS145214_2,TVAG_RG_DS150891_1,TVAG_RG_DS132746_1,TVAG_RG_DS150418_1,TVAG_RG_DS143071_1,TVAG_RG_DS113304_1,TVAG_RG_DS141154_1,TVAG_RG_DS151362_1,TVAG_RG_DS113531_5,TVAG_RG_DS117965_2,TVAG_RG_DS125419_2,TVAG_RG_DS130154_1,TVAG_RG_DS132262_1,TVAG_RG_DS134770_2,TVAG_RG_DS1370…
q2000520						TVAG_TEG_DS113193_1_3,TVAG_TEG_DS113215_3_1,TVAG_TEG_DS113246_1_1,TVAG_TEG_DS113372_2_1,TVAG_194420,TVAG_102080,TVAG_TEG_DS113755_1_6,TVAG_247880,TVAG_TEG_DS114721_1_3,TVAG_TEG_DS114926_1_1,TVAG_053220,TVAG_298950,TVAG_121470,TVAG_510800,TVAG_555640,TVAG_527890,TVAG_504580,TVAG_509470,TVAG_566580,TVAG_232650,TVAG_TEG_DS113713_3_1,TVAG_534680,TVAG_338450,TVAG_565580,TVAG_TEG_DS113553_1_1,TVAG_TEG_…
q2000521						TVAG_239290,TVAG_291320,TVAG_423550,TVAG_394590,TVAG_362840,TVAG_TEG_DS113346_3_1,TVAG_497460,TVAG_399050,TVAG_258960,TVAG_462170,TVAG_492380,TVAG_RG_DS119825_1,TVAG_200790,TVAG_516670,TVAG_155410,TVAG_320710,TVAG_065370,TVAG_135640,TVAG_156190,TVAG_386250,TVAG_425330,TVAG_207970,TVAG_RG_DS128430_1,TVAG_398630,TVAG_138750,TVAG_102820,TVAG_RG_DS131603_1,TVAG_186580,TVAG_169340,TVAG_134810,TVAG_523…
q2000522						TVAG_TEG_DS113206_2_16,TVAG_RG_DS113831_2,TVAG_RG_DS127228_1,TVAG_RG_DS128300_2,TVAG_RG_DS131901_1,TVAG_RG_DS132659_2,TVAG_RG_DS138285_1,TVAG_RG_DS143011_1,TVAG_RG_DS146751_2,TVAG_RG_DS147216_2,TVAG_RG_DS147311_2,TVAG_RG_DS149946_1,TVAG_RG_DS142061_1,TVAG_RG_DS113561_1,TVAG_RG_DS121952_1,TVAG_RG_DS133895_1,TVAG_RG_DS116607_1,TVAG_RG_DS121103_2,TVAG_RG_DS142228_2,TVAG_RG_DS150300_2,TVAG_RG_DS12915…
q2000523	MONOS_3322,MONOS_6512,MONOS_6073	BLNAU_1704,BLNAU_17855	Streblo_st5037		Gene.385::gnl|Trimastix_PCT|149, Gene.10031::gnl|Trimastix_PCT|3103	TVAG_389740,TVAG_125500,TVAG_125510,TVAG_232840,TVAG_145440,TVAG_428740,TVAG_418970,TVAG_085330,TVAG_000290,TVAG_074180	gi|1091432069,gi|1091430708,gi|1091434963,gi|1091410381	GAAM01002391.1,GAAM01001449.1		Gene.32513,Gene.29338,Gene.102,Gene.20563,Gene.22989,Gene.24629,Gene.20,Gene.22630,Gene.33262,Gene.1011,Gene.26990,Gene.33176,Gene.20723,Gene.26730,Gene.28034	Gene.154,Gene.631,Gene.4998,Gene.9463,Gene.215		Gene.283	GCA62586.1,GCA64203.1,GCA63148.1,GCA64202.1	Gene.721		SS50377_11167-t26_1-p1
q2000524	MONOS_216,MONOS_2533,MONOS_5135,MONOS_13479,MONOS_14628	BLNAU_6301,BLNAU_6302	Streblo_st32078			TVAG_067980,TVAG_054130,TVAG_159370	gi|1187199948,gi|1091426426,gi|1091418452,gi|1187199805,gi|1091413412	GAAM01000738.1,GAAM01000824.1,GAAM01001093.1,GAAM01002377.1,GAAM01001110.1,GAAM01002075.1	GL50803_19436-t26_1-p1	Gene.32493,Gene.26893,Gene.94,Gene.21311,Gene.29536,Gene.27828,Gene.29361,Gene.33591	Gene.216	Gene.124,Gene.163,Gene.2023,Gene.975,Gene.1409,Gene.5734	Gene.732		Gene.675	Gene.5429,Gene.9146,Gene.11119,Gene.6865,Gene.7344,Gene.7042,Gene.7450,Gene.7701	SS50377_17199-t26_1-p1	Gene.2808	Gene.1040
q2000525		BLNAU_625,BLNAU_15209,BLNAU_3328,BLNAU_19682,BLNAU_13558,BLNAU_23006,BLNAU_3283,BLNAU_4054,BLNAU_5327,BLNAU_7729,BLNAU_8198,BLNAU_12854,BLNAU_13786,BLNAU_14178,BLNAU_14672,BLNAU_16977,BLNAU_17283,BLNAU_17997,BLNAU_19633,BLNAU_23156,BLNAU_23892,BLNAU_24957,BLNAU_25043,BLNAU_1268,BLNAU_12190,BLNAU_13658,BLNAU_15597,BLNAU_16845,BLNAU_21879,BLNAU_21894,BLNAU_2580,BLNAU_10595,BLNAU_22315,BLNAU_22378,B…
q2000526	MONOS_2168,MONOS_6968,MONOS_8988,MONOS_16831	BLNAU_4502,BLNAU_7622,BLNAU_11269,BLNAU_17939,BLNAU_13139	Streblo_st4689,Streblo_st8024,Streblo_st12133,Streblo_st26863,Streblo_st8464,Streblo_st26476	PAPYR_216,PAPYR_278,PAPYR_7523,PAPYR_1186,PAPYR_675	Gene.3391::gnl|Trimastix_PCT|1112, Gene.13176::gnl|Trimastix_PCT|4180, Gene.14463::gnl|Trimastix_PCT|4711, Gene.2675::gnl|Trimastix_PCT|899	TVAG_198940,TVAG_100850,TVAG_231410,TVAG_353500,TVAG_299100,TVAG_291440	gi|1091433122,gi|1091417037,gi|1091416463,gi|1091427488,gi|1091432848	GAAM01000659.1	GL50803_17539-t26_1-p1	Gene.12143,Gene.14702,Gene.16299	Gene.16076		Gene.19167,Gene.9763	GCA65055.1,GCA63522.1	Gene.10710,Gene.13721	Gene.4780		Gene.4600,Gene.12593,Gene.1822
q2000527				PAPYR_11205,PAPYR_11522,PAPYR_11929,PAPYR_10680,PAPYR_11533,PAPYR_11600,PAPYR_11255,PAPYR_1935,PAPYR_7099,PAPYR_11396,PAPYR_1936,PAPYR_12155,PAPYR_11168,PAPYR_11419,PAPYR_7141,PAPYR_11260,PAPYR_11174,PAPYR_11208,PAPYR_12417,PAPYR_11890,PAPYR_11404,PAPYR_11924,PAPYR_7132,PAPYR_12290,PAPYR_11207,PAPYR_11644,PAPYR_11289,PAPYR_11473,PAPYR_12122,PAPYR_11263,PAPYR_12426,PAPYR_11596,PAPYR_11947,PAPYR_12…
q2000528			Streblo_st43079,Streblo_st8236,Streblo_st9240,Streblo_st9614,Streblo_st12581,Streblo_st14751,Streblo_st15928,Streblo_st17672,Streblo_st21597,Streblo_st23395,Streblo_st38207,Streblo_st37063,Streblo_st20638,Streblo_st50485,Streblo_st47230,Streblo_st40218,Streblo_st49017,Streblo_st10789,Streblo_st45347,Streblo_st43739,Streblo_st46900,Streblo_st56096,Streblo_st49074,Streblo_st42211,Streblo_st40007,St…
q2000529			Streblo_st49372,Streblo_st47514,Streblo_st18258,Streblo_st45646,Streblo_st36333,Streblo_st33680,Streblo_st43382,Streblo_st33178,Streblo_st39677,Streblo_st43959,Streblo_st46856,Streblo_st670,Streblo_st39558,Streblo_st37974,Streblo_st15615,Streblo_st8673,Streblo_st1357,Streblo_st13290,Streblo_st34772,Streblo_st33444,Streblo_st23560,Streblo_st27932,Streblo_st35087,Streblo_st22220,Streblo_st55380,Str…
q2000530						TVAG_282490,TVAG_428150,TVAG_273120,TVAG_522960,TVAG_566550,TVAG_554340,TVAG_569280,TVAG_555750,TVAG_551910,TVAG_369590,TVAG_046540,TVAG_408700,TVAG_595570,TVAG_426090,TVAG_130850,TVAG_261610,TVAG_218850,TVAG_364770,TVAG_246430,TVAG_242640,TVAG_400500,TVAG_597170,TVAG_578400,TVAG_501850,TVAG_291300,TVAG_580960,TVAG_062040,TVAG_155540,TVAG_318010,TVAG_034110,TVAG_482950,TVAG_573840,TVAG_544380,TVA…
q2000531	MONOS_502,MONOS_11282,MONOS_14047	BLNAU_9176,BLNAU_14803	Streblo_st26185	PAPYR_1724	Gene.322::gnl|Trimastix_PCT|128	TVAG_379260,TVAG_239500,TVAG_098450,TVAG_131210,TVAG_335480,TVAG_583060	gi|1187200026,gi|1187199922,gi|1187199912,gi|1187199782,gi|1091429825,gi|1091429322,gi|1091418885,gi|1091418712	GAAM01000841.1	GL50803_11359-t26_1-p1	Gene.23267,Gene.25981,Gene.531	Gene.212	Gene.1414,Gene.349,Gene.82,Gene.2579,Gene.404,Gene.715,Gene.5679		GCA65376.1	Gene.676	Gene.4388,Gene.7696,Gene.5451,Gene.9116,Gene.7402,Gene.7564,Gene.7799,Gene.5893,Gene.7797,Gene.6394	SS50377_14455-t26_1-p1	Gene.10574	Gene.1937
q2000532		BLNAU_22971,BLNAU_7994,BLNAU_3096,BLNAU_22964,BLNAU_14522,BLNAU_22973,BLNAU_21739,BLNAU_7995,BLNAU_14543,BLNAU_15163,BLNAU_15919,BLNAU_5307,BLNAU_23739,BLNAU_14545,BLNAU_22974,BLNAU_19773,BLNAU_15162,BLNAU_7071,BLNAU_15850,BLNAU_14546,BLNAU_19550,BLNAU_22982,BLNAU_16825,BLNAU_14096,BLNAU_15202,BLNAU_14516,BLNAU_17903,BLNAU_15198,BLNAU_24523,BLNAU_7070,BLNAU_14523,BLNAU_20992,BLNAU_16824,BLNAU_178…
q2000533		BLNAU_8712,BLNAU_15280,BLNAU_21419,BLNAU_11860,BLNAU_13432,BLNAU_3387,BLNAU_3397,BLNAU_3425,BLNAU_3433,BLNAU_5393,BLNAU_6662,BLNAU_6677,BLNAU_10252,BLNAU_11857,BLNAU_11863,BLNAU_13426,BLNAU_13427,BLNAU_13431,BLNAU_14223,BLNAU_18645,BLNAU_18647,BLNAU_18786,BLNAU_18790,BLNAU_19245,BLNAU_19349,BLNAU_19393,BLNAU_19394,BLNAU_20444,BLNAU_22863,BLNAU_23088,BLNAU_23815,BLNAU_24220,BLNAU_12213,BLNAU_11865…
q2000534	MONOS_238,MONOS_10057,MONOS_14026,MONOS_15724,MONOS_15964,MONOS_6617,MONOS_15651,MONOS_10473,MONOS_3795,MONOS_13632,MONOS_687,MONOS_16147,MONOS_7295,MONOS_12654,MONOS_7237,MONOS_13450,MONOS_4252,MONOS_13641,MONOS_14169,MONOS_1061,MONOS_478,MONOS_4638,MONOS_9037,MONOS_14526,MONOS_8732,MONOS_10168,MONOS_3503,MONOS_6270,MONOS_11584,MONOS_13947,MONOS_16614,MONOS_11918,MONOS_15816,MONOS_16699,MONOS_98…	BLNAU_3217,BLNAU_14350,BLNAU_23338	Streblo_st2774,Streblo_st22427,Streblo_st14014
q2000535		BLNAU_12825,BLNAU_1103,BLNAU_1008,BLNAU_1613,BLNAU_1987,BLNAU_4715,BLNAU_4752,BLNAU_5296,BLNAU_5927,BLNAU_7192,BLNAU_8936,BLNAU_16683,BLNAU_19254,BLNAU_22129,BLNAU_2516,BLNAU_19091,BLNAU_9429,BLNAU_2640,BLNAU_3872,BLNAU_5533,BLNAU_6602,BLNAU_8499,BLNAU_9536,BLNAU_10284,BLNAU_14534,BLNAU_14544,BLNAU_16666,BLNAU_17766,BLNAU_18072,BLNAU_20079,BLNAU_21237,BLNAU_21999,BLNAU_22305,BLNAU_22976,BLNAU_233…
q2000536				PAPYR_12954,PAPYR_12231,PAPYR_12666,PAPYR_11710,PAPYR_7121,PAPYR_11015,PAPYR_12411,PAPYR_12661,PAPYR_12815,PAPYR_13199,PAPYR_10675,PAPYR_9821,PAPYR_10656,PAPYR_13023,PAPYR_12828,PAPYR_12768,PAPYR_12956,PAPYR_4601,PAPYR_9877,PAPYR_11402,PAPYR_11444,PAPYR_11288,PAPYR_11212,PAPYR_7931,PAPYR_11667,PAPYR_9852,PAPYR_12344,PAPYR_12700,PAPYR_10684,PAPYR_12707,PAPYR_12208,PAPYR_11684,PAPYR_12159,PAPYR_122…
q2000537				PAPYR_12766,PAPYR_7406,PAPYR_7933,PAPYR_9806,PAPYR_12133,PAPYR_11438,PAPYR_12549,PAPYR_8774,PAPYR_11943,PAPYR_10849,PAPYR_9823,PAPYR_9923,PAPYR_11386,PAPYR_11545,PAPYR_11431,PAPYR_13003,PAPYR_11286,PAPYR_9859,PAPYR_11987,PAPYR_11291,PAPYR_10907,PAPYR_10720,PAPYR_8842,PAPYR_11492,PAPYR_7524,PAPYR_12691,PAPYR_11989,PAPYR_12689,PAPYR_12562,PAPYR_12942,PAPYR_12372,PAPYR_11967,PAPYR_11008,PAPYR_1617,P…
q2000538			Streblo_st199,Streblo_st207,Streblo_st8796,Streblo_st22405,Streblo_st217,Streblo_st44692,Streblo_st1232,Streblo_st18898,Streblo_st26625,Streblo_st54591,Streblo_st40023,Streblo_st32104,Streblo_st10936,Streblo_st26742,Streblo_st53405,Streblo_st29377,Streblo_st51539,Streblo_st16030,Streblo_st5663,Streblo_st29809,Streblo_st50031,Streblo_st8298,Streblo_st26371,Streblo_st22102,Streblo_st6784,Streblo_st…
q2000539						TVAG_354520,TVAG_161910,TVAG_523720,TVAG_521920,TVAG_RG_DS127186_1,TVAG_590370,TVAG_514370,TVAG_RG_DS127437_1,TVAG_RG_DS136840_1,TVAG_RG_DS118271_1,TVAG_RG_DS136189_1,TVAG_RG_DS122005_1,TVAG_RG_DS131262_1,TVAG_RG_DS147784_1,TVAG_RG_DS116604_1,TVAG_RG_DS125938_1,TVAG_RG_DS144245_1,TVAG_545230,TVAG_324320,TVAG_600390,TVAG_542220,TVAG_606660,TVAG_513850,TVAG_450770,TVAG_RG_DS119133_1,TVAG_RG_DS11782…
q2000540						TVAG_201790,TVAG_278670,TVAG_285560,TVAG_111220,TVAG_344350,TVAG_060730,TVAG_328300,TVAG_507190,TVAG_271310,TVAG_316620,TVAG_566400,TVAG_496440,TVAG_031130,TVAG_405460,TVAG_060670,TVAG_089340,TVAG_587690,TVAG_576690,TVAG_545960,TVAG_301970,TVAG_598700,TVAG_549600,TVAG_581160,TVAG_579810,TVAG_207230,TVAG_075450,TVAG_368120,TVAG_548810,TVAG_558700,TVAG_369560,TVAG_558210,TVAG_595480,TVAG_528220,TVA…
q2000541						TVAG_201800,TVAG_285570,TVAG_007380,TVAG_271320,TVAG_328290,TVAG_507180,TVAG_368110,TVAG_547140,TVAG_031120,TVAG_466610,TVAG_466590,TVAG_541470,TVAG_587700,TVAG_344360,TVAG_213770,TVAG_316600,TVAG_496450,TVAG_587330,TVAG_060660,TVAG_089330,TVAG_080630,TVAG_545950,TVAG_207220,TVAG_496860,TVAG_573120,TVAG_594090,TVAG_581710,TVAG_585010,TVAG_595930,TVAG_405480,TVAG_518900,TVAG_227870,TVAG_502100,TVA…
q2000542						TVAG_RG_DS116379_2,TVAG_RG_DS116482_1,TVAG_RG_DS117632_1,TVAG_RG_DS123078_1,TVAG_RG_DS124297_1,TVAG_RG_DS126422_1,TVAG_RG_DS129940_1,TVAG_RG_DS131309_2,TVAG_RG_DS134050_1,TVAG_RG_DS131065_1,TVAG_RG_DS150595_1,TVAG_RG_DS134002_1,TVAG_RG_DS144098_1,TVAG_RG_DS135951_1,TVAG_RG_DS148860_1,TVAG_RG_DS142661_1,TVAG_RG_DS142109_1,TVAG_RG_DS128119_2,TVAG_RG_DS131196_1,TVAG_RG_DS130204_1,TVAG_RG_DS120227_2,…
q2000543						TVAG_RG_DS116886_2,TVAG_RG_DS139321_2,TVAG_RG_DS142467_1,TVAG_RG_DS147454_2,TVAG_RG_DS124191_1,TVAG_RG_DS144807_1,TVAG_RG_DS126276_2,TVAG_RG_DS118399_1,TVAG_RG_DS140037_1,TVAG_RG_DS131439_1,TVAG_RG_DS127878_1,TVAG_RG_DS122196_2,TVAG_RG_DS131637_2,TVAG_RG_DS124488_1,TVAG_RG_DS136972_1,TVAG_RG_DS123306_1,TVAG_RG_DS118747_1,TVAG_RG_DS130988_2,TVAG_RG_DS123677_1,TVAG_RG_DS137690_2,TVAG_RG_DS147650_1,…
q2000544	MONOS_5238,MONOS_7813,MONOS_13796	BLNAU_381,BLNAU_4411	Streblo_st2727			TVAG_347960,TVAG_277940,TVAG_164600,TVAG_061920,TVAG_302160,TVAG_333200,TVAG_040120,TVAG_335820,TVAG_242190	gi|1091436905,gi|1091416403,gi|1091426270,gi|1091417074,gi|1091424917		GL50803_17364-t26_1-p1	Gene.20518,Gene.25438,Gene.33234,Gene.59,Gene.21854,Gene.33433,Gene.23499,Gene.30786,Gene.25996,Gene.33015,Gene.32957,Gene.29294,Gene.32348,Gene.29285	Gene.225	Gene.1570,Gene.111,Gene.2026,Gene.289,Gene.5421,Gene.5799,Gene.5686	Gene.417		Gene.114	Gene.3206,Gene.282	SS50377_10289-t26_1-p1	Gene.16137
q2000545	MONOS_9126,MONOS_11626	BLNAU_1661,BLNAU_8998,BLNAU_12732	Streblo_st32008	PAPYR_417	Gene.29::gnl|Trimastix_PCT|8	TVAG_035120,TVAG_136040,TVAG_083470,TVAG_126180,TVAG_470540,TVAG_276010,TVAG_034660,TVAG_485680	gi|1091434859,gi|1091434300,gi|1091425050,gi|1091420749		GL50803_9810-t26_1-p1	Gene.33204,Gene.27903,Gene.21312,Gene.26468,Gene.29809,Gene.25102,Gene.20956,Gene.44,Gene.33289,Gene.23769,Gene.22897,Gene.22655,Gene.25760,Gene.32151,Gene.33563,Gene.33516,Gene.31432	Gene.40	Gene.1323,Gene.132,Gene.3778	Gene.1229	GCA62661.1	Gene.160	Gene.841,Gene.2849,Gene.10598	SS50377_18901-t26_1-p1
q2000546	MONOS_96,MONOS_691,MONOS_1463,MONOS_1874,MONOS_3747,MONOS_3782,MONOS_7384,MONOS_9560,MONOS_11592,MONOS_12182,MONOS_13271,MONOS_15451,MONOS_15063,MONOS_7725,MONOS_12268,MONOS_7891,MONOS_12628,MONOS_7689,MONOS_95,MONOS_12267,MONOS_4455,MONOS_5757,MONOS_8722,MONOS_980	BLNAU_1428,BLNAU_1556,BLNAU_4350,BLNAU_5592,BLNAU_6765,BLNAU_10515,BLNAU_10765,BLNAU_17517,BLNAU_19314,BLNAU_20067,BLNAU_21368,BLNAU_21369,BLNAU_13415,BLNAU_10522,BLNAU_17516	Streblo_st5000,Streblo_st10767,Streblo_st12182,Streblo_st15502,Streblo_st18721,Streblo_st19403,Streblo_st22594,Streblo_st26442,Streblo_st34648,Streblo_st18167
q2000547	MONOS_226,MONOS_244,MONOS_7321,MONOS_5178,MONOS_11936,MONOS_14601,MONOS_1892,MONOS_11460,MONOS_11690,MONOS_15736,MONOS_11321,MONOS_7184,MONOS_12138,MONOS_4472,MONOS_998,MONOS_2305,MONOS_12349,MONOS_16170,MONOS_2152,MONOS_4816,MONOS_13185,MONOS_15737,MONOS_16325,MONOS_10844,MONOS_11616,MONOS_12351,MONOS_12350,MONOS_15981,MONOS_16656,MONOS_16658,MONOS_4128,MONOS_5113,MONOS_8737,MONOS_8977,MONOS_325…
q2000548	MONOS_13445,MONOS_9278,MONOS_16464,MONOS_648,MONOS_6879,MONOS_15346,MONOS_4682,MONOS_13759,MONOS_8538,MONOS_6881,MONOS_9775,MONOS_14063,MONOS_13946,MONOS_7956,MONOS_16463,MONOS_6878,MONOS_15628,MONOS_7957,MONOS_14000,MONOS_14760,MONOS_12011,MONOS_13061,MONOS_14656,MONOS_16259,MONOS_22,MONOS_7830,MONOS_8707,MONOS_647,MONOS_8536,MONOS_6883,MONOS_3121,MONOS_12712,MONOS_1923,MONOS_3977,MONOS_90,MONOS…
q2000549	MONOS_300,MONOS_3202,MONOS_12741,MONOS_13080,MONOS_15282,MONOS_2942,MONOS_2671,MONOS_3086,MONOS_4296,MONOS_12162,MONOS_12426,MONOS_10244,MONOS_15897,MONOS_13446,MONOS_1962,MONOS_8871,MONOS_11916,MONOS_11908,MONOS_4003,MONOS_16784,MONOS_11652,MONOS_11088,MONOS_3066,MONOS_2952,MONOS_7970,MONOS_15418,MONOS_10069,MONOS_11836,MONOS_16530,MONOS_11943,MONOS_15395,MONOS_10191,MONOS_10185,MONOS_11044,MONO…
q2000550			Streblo_st178,Streblo_st33865,Streblo_st13637,Streblo_st13640,Streblo_st23729,Streblo_st7120,Streblo_st32052,Streblo_st30552,Streblo_st35432,Streblo_st9346,Streblo_st17936,Streblo_st13931,Streblo_st38395,Streblo_st31819,Streblo_st40303,Streblo_st37876,Streblo_st6829,Streblo_st15624,Streblo_st48380,Streblo_st56122,Streblo_st54199,Streblo_st19116,Streblo_st50848,Streblo_st54852,Streblo_st56480,Stre…
q2000551						TVAG_138010,TVAG_139780,TVAG_035580,TVAG_249940,TVAG_386970,TVAG_329680,TVAG_063720,TVAG_337670,TVAG_469890,TVAG_063550,TVAG_230660,TVAG_329410,TVAG_033310,TVAG_315820,TVAG_249530,TVAG_392930,TVAG_024020,TVAG_252740,TVAG_428610,TVAG_104400,TVAG_240450,TVAG_391580,TVAG_433070,TVAG_416890,TVAG_081800,TVAG_081830,TVAG_295660,TVAG_032740,TVAG_367520,TVAG_499660,TVAG_048250,TVAG_081720,TVAG_499510,TVA…
q2000552						TVAG_071810,TVAG_015290,TVAG_382590,TVAG_204920,TVAG_329120,TVAG_299540,TVAG_365220,TVAG_374370,TVAG_167850,TVAG_204910,TVAG_361490,TVAG_055630,TVAG_162660,TVAG_440120,TVAG_422010,TVAG_008480,TVAG_350290,TVAG_374380,TVAG_440890,TVAG_008470,TVAG_274860,TVAG_162650,TVAG_082260,TVAG_411680,TVAG_440390,TVAG_125390,TVAG_094940,TVAG_008490,TVAG_477880,TVAG_094980,TVAG_390600,TVAG_425880,TVAG_094950,TVA…
q2000553						TVAG_037660,TVAG_093500,TVAG_131240,TVAG_054200,TVAG_166810,TVAG_430790,TVAG_134280,TVAG_205350,TVAG_417910,TVAG_180990,TVAG_332410,TVAG_024820,TVAG_401710,TVAG_055980,TVAG_339610,TVAG_244440,TVAG_415000,TVAG_006860,TVAG_221300,TVAG_058710,TVAG_003710,TVAG_367070,TVAG_462600,TVAG_058720,TVAG_169110,TVAG_112890,TVAG_154780,TVAG_350450,TVAG_303390,TVAG_005510,TVAG_188160,TVAG_376470,TVAG_107240,TVA…
q2000554						TVAG_378670,TVAG_280960,TVAG_389710,TVAG_151190,TVAG_341940,TVAG_443110,TVAG_360300,TVAG_086410,TVAG_342140,TVAG_561780,TVAG_579370,TVAG_055770,TVAG_511360,TVAG_589300,TVAG_593380,TVAG_448510,TVAG_393800,TVAG_588360,TVAG_502990,TVAG_517480,TVAG_374390,TVAG_279780,TVAG_334990,TVAG_443890,TVAG_399120,TVAG_300050,TVAG_217440,TVAG_585620,TVAG_601690,TVAG_374400,TVAG_446350,TVAG_522210,TVAG_443900,TVA…					Gene.648
q2000555						TVAG_213410,TVAG_402600,TVAG_446870,TVAG_053640,TVAG_164940,TVAG_289320,TVAG_522920,TVAG_105610,TVAG_534330,TVAG_606140,TVAG_508870,TVAG_164910,TVAG_521820,TVAG_207330,TVAG_523690,TVAG_048570,TVAG_415910,TVAG_506980,TVAG_479520,TVAG_234030,TVAG_523140,TVAG_479510,TVAG_442320,TVAG_518520,TVAG_511320,TVAG_349340,TVAG_435500,TVAG_576200,TVAG_543280,TVAG_607480,TVAG_503520,TVAG_503380,TVAG_038110,TVA…	gi|1091436091
q2000556						TVAG_RG_DS113184_25,TVAG_RG_DS113424_12,TVAG_RG_DS113602_3,TVAG_RG_DS116133_1,TVAG_RG_DS130886_2,TVAG_RG_DS145162_1,TVAG_RG_DS147097_1,TVAG_RG_DS117370_2,TVAG_RG_DS115533_1,TVAG_RG_DS130499_1,TVAG_RG_DS126302_1,TVAG_RG_DS113733_3,TVAG_RG_DS114006_11,TVAG_RG_DS124490_1,TVAG_RG_DS114651_2,TVAG_RG_DS146273_1,TVAG_RG_DS113935_15,TVAG_RG_DS115649_1,TVAG_RG_DS117369_1,TVAG_RG_DS120401_1,TVAG_RG_DS12162…
q2000557						TVAG_465670,TVAG_349430,TVAG_559780,TVAG_105090,TVAG_234770,TVAG_264910,TVAG_487860,TVAG_165810,TVAG_320630,TVAG_574470,TVAG_417270,TVAG_401480,TVAG_558850,TVAG_245490,TVAG_346880,TVAG_TEG_DS113428_1_7,TVAG_020750,TVAG_144660,TVAG_580250,TVAG_447740,TVAG_355310,TVAG_235580,TVAG_577230,TVAG_479290,TVAG_568140,TVAG_259620,TVAG_374590,TVAG_406250,TVAG_085950,TVAG_145010,TVAG_TEG_DS113211_1_6,TVAG_43…
q2000558						TVAG_TEG_DS113195_3_5,TVAG_RG_DS150028_2,TVAG_RG_DS135184_1,TVAG_RG_DS119100_2,TVAG_RG_DS115312_1,TVAG_RG_DS141360_2,TVAG_RG_DS143875_1,TVAG_RG_DS144758_1,TVAG_RG_DS139873_2,TVAG_RG_DS113359_10,TVAG_RG_DS114178_5,TVAG_RG_DS126019_1,TVAG_RG_DS146305_1,TVAG_RG_DS122426_2,TVAG_RG_DS130143_2,TVAG_RG_DS114170_5,TVAG_RG_DS114052_11,TVAG_RG_DS128614_2,TVAG_RG_DS144846_1,TVAG_RG_DS123721_1,TVAG_RG_DS1345…
q2000559						TVAG_193000,TVAG_253650,TVAG_204360,TVAG_165030,TVAG_362930,TVAG_381310,TVAG_239990,TVAG_495880,TVAG_455680,TVAG_371320,TVAG_171090,TVAG_171100,TVAG_534540,TVAG_354940,TVAG_133920	gi|11127931,gi|11127929,gi|1187199718,gi|1091434909,gi|1187200108,gi|1091410158,gi|1187199934,gi|1091428086	GAAM01000034.1	GL50803_3331-t26_1-p1	Gene.32312,Gene.22712,Gene.5268,Gene.24202,Gene.24200	Gene.3027,Gene.941,Gene.613	Gene.1428,Gene.80,Gene.3861	Gene.247,Gene.17286	GCA63016.1	Gene.3889,Gene.2139,Gene.6645	Gene.11286,Gene.2099	SS50377_15717-t26_1-p1,SS50377_15744-t26_1-p1	Gene.451	Gene.2355
q2000560															Gene.18286,Gene.4511,Gene.4530,Gene.12329,Gene.10524,Gene.10141,Gene.9384,Gene.4792,Gene.11439,Gene.18362,Gene.12773,Gene.16021,Gene.19224,Gene.25454,Gene.15893,Gene.8104,Gene.17591,Gene.20138,Gene.16525,Gene.17252,Gene.19754,Gene.11519,Gene.26236,Gene.9819,Gene.19734,Gene.5859,Gene.15662,Gene.7750,Gene.7240,Gene.14841,Gene.8123,Gene.12331,Gene.16616,Gene.14444,Gene.17997,Gene.21406,Gene.18095,Ge…
q2000561		BLNAU_16065,BLNAU_16785,BLNAU_21540,BLNAU_10418,BLNAU_23923,BLNAU_16063,BLNAU_13790,BLNAU_16443,BLNAU_23932,BLNAU_4895,BLNAU_16455,BLNAU_11815,BLNAU_17839,BLNAU_21824,BLNAU_24657,BLNAU_20470,BLNAU_23601,BLNAU_10495,BLNAU_23920,BLNAU_6230,BLNAU_16066,BLNAU_13176,BLNAU_10427,BLNAU_11343,BLNAU_22744,BLNAU_17844,BLNAU_17836,BLNAU_17843,BLNAU_17837,BLNAU_24654,BLNAU_24655,BLNAU_17841,BLNAU_17847,BLNAU…
q2000562	MONOS_8784,MONOS_16227,MONOS_9994,MONOS_8858,MONOS_15160,MONOS_4551,MONOS_13119,MONOS_399,MONOS_12573,MONOS_14582,MONOS_8997,MONOS_16373,MONOS_4239,MONOS_16616,MONOS_15663,MONOS_16219,MONOS_16666,MONOS_4414,MONOS_14231,MONOS_7551,MONOS_9796,MONOS_2941,MONOS_14787,MONOS_6874,MONOS_9866,MONOS_13945,MONOS_12003,MONOS_13289,MONOS_6413,MONOS_10360,MONOS_10496,MONOS_13432,MONOS_451,MONOS_7359,MONOS_167…
q2000563			Streblo_st52899,Streblo_st56543,Streblo_st45483,Streblo_st51946,Streblo_st52121,Streblo_st46161,Streblo_st52037,Streblo_st53697,Streblo_st53913,Streblo_st42728,Streblo_st29519,Streblo_st35277,Streblo_st9830,Streblo_st56535,Streblo_st3959,Streblo_st8115,Streblo_st4814,Streblo_st26207,Streblo_st5871,Streblo_st7415,Streblo_st14181,Streblo_st25792,Streblo_st51529,Streblo_st4446,Streblo_st13220,Strebl…
q2000564						TVAG_TEG_DS113179_1_2,TVAG_RG_DS131607_1,TVAG_RG_DS150197_1,TVAG_RG_DS148963_1,TVAG_RG_DS122936_1,TVAG_RG_DS142028_1,TVAG_RG_DS115628_2,TVAG_RG_DS134990_2,TVAG_RG_DS138166_2,TVAG_TEG_DS113647_3_3,TVAG_RG_DS144979_1,TVAG_RG_DS145667_1,TVAG_RG_DS122102_1,TVAG_RG_DS124603_1,TVAG_RG_DS141470_1,TVAG_RG_DS142137_1,TVAG_RG_DS138681_1,TVAG_RG_DS125889_1,TVAG_RG_DS129026_2,TVAG_RG_DS124711_2,TVAG_RG_DS136…
q2000565						TVAG_066570,TVAG_574400,TVAG_589640,TVAG_276580,TVAG_230980,TVAG_507620,TVAG_310310,TVAG_TEG_DS113541_1_8,TVAG_107170,TVAG_264010,TVAG_571870,TVAG_574290,TVAG_558560,TVAG_507370,TVAG_032190,TVAG_220870,TVAG_332140,TVAG_366980,TVAG_358530,TVAG_450110,TVAG_060770,TVAG_367710,TVAG_374310,TVAG_095650,TVAG_438480,TVAG_559500,TVAG_599490,TVAG_114140,TVAG_304060,TVAG_278900,TVAG_176010,TVAG_156170,TVAG_…
q2000566	MONOS_219,MONOS_3923,MONOS_10406	BLNAU_8847,BLNAU_17658	Streblo_st21662	PAPYR_1399		TVAG_199230,TVAG_401890,TVAG_121550,TVAG_300490,TVAG_346410,TVAG_143790	gi|1091428496	GAAM01000559.1	GL50803_16310-t26_1-p1	Gene.32491,Gene.20856,Gene.83,Gene.26415,Gene.30664,Gene.24031,Gene.25917,Gene.31287,Gene.28235,Gene.30463	Gene.463	Gene.1966,Gene.4978,Gene.5830,Gene.200,Gene.2810,Gene.114,Gene.4294	Gene.651	GCA62205.1	Gene.370	Gene.5594,Gene.10366,Gene.6638,Gene.7550,Gene.7349,Gene.7428,Gene.7072	SS50377_15934-t26_1-p1	Gene.378	Gene.1538
q2000567	MONOS_2910,MONOS_14769	BLNAU_2707,BLNAU_8829	Streblo_st1478,Streblo_st26744	PAPYR_6502	Gene.250::gnl|Trimastix_PCT|99	TVAG_121100,TVAG_395470,TVAG_401590,TVAG_482430,TVAG_426320,TVAG_243990	gi|1091437096,gi|1091420357,gi|1091431959,gi|1091424336	GAAM01004353.1	GL50803_11950-t26_1-p1	Gene.22095,Gene.166,Gene.20964,Gene.33454,Gene.27750,Gene.33402,Gene.30765,Gene.33672	Gene.247	Gene.165,Gene.827,Gene.330,Gene.2895,Gene.4444,Gene.3855,Gene.5778,Gene.109,Gene.5684,Gene.5624	Gene.718	GCA63274.1	Gene.1198	Gene.5597,Gene.10094	SS50377_10360-t26_1-p1	Gene.3982	Gene.845
q2000568	MONOS_1416,MONOS_5694	BLNAU_632,BLNAU_7362,BLNAU_20853	Streblo_st8304,Streblo_st17982	PAPYR_5314	Gene.129::gnl|Trimastix_PCT|43	TVAG_283020,TVAG_361780	gi|1091431919,gi|1091413196	GAAM01001545.1	GL50803_14614-t26_1-p1	Gene.33202,Gene.27421,Gene.130,Gene.24258,Gene.31367,Gene.33613,Gene.33412,Gene.33410	Gene.6902,Gene.73	Gene.1241,Gene.174,Gene.3,Gene.742,Gene.911,Gene.2670,Gene.5234,Gene.1562,Gene.3858,Gene.4693,Gene.4214,Gene.4365,Gene.5531,Gene.1740,Gene.4494	Gene.826	GCA63793.1	Gene.736	Gene.7355	SS50377_12926-t26_1-p1	Gene.7187	Gene.1724
q2000569	MONOS_1297,MONOS_8872,MONOS_5162,MONOS_15341,MONOS_3622,MONOS_3849	BLNAU_1513,BLNAU_7844,BLNAU_20747,BLNAU_13107	Streblo_st13361,Streblo_st31802			TVAG_482410			GL50803_10217-t26_1-p1 ,GL50803_14019-t26_1-p1 ,GL50803_15564-t26_1-p1 ,GL50803_16779-t26_1-p1 ,GL50803_17516-t26_1-p1 ,GL50803_16160-t26_1-p1	Gene.33206,Gene.92,Gene.26681,Gene.21157,Gene.22964,Gene.23912,Gene.33688,Gene.26507,Gene.29067,Gene.30775,Gene.33716,Gene.469,Gene.28856	Gene.24			GCA64652.1	Gene.639	Gene.7588,Gene.6871,Gene.7636,Gene.8370,Gene.2563,Gene.7404,Gene.11053,Gene.12642,Gene.12509,Gene.7490,Gene.7518,Gene.11624
q2000570				PAPYR_5306													SS50377_17878-t26_1-p1	Gene.45,Gene.3359,Gene.16587,Gene.5708,Gene.6386,Gene.597,Gene.10594,Gene.5798,Gene.5742,Gene.5750,Gene.5833,Gene.5865,Gene.5805,Gene.16577,Gene.16582,Gene.16621,Gene.5730,Gene.5717,Gene.5786,Gene.5775,Gene.5813,Gene.5845,Gene.5768,Gene.16617,Gene.3316,Gene.16605,Gene.11466,Gene.5764,Gene.5832,Gene.16627,Gene.6030,Gene.16620,Gene.16607,Gene.16626,Gene.16612,Gene.5712,Gene.5765,Gene.5810,Gene.5841…
q2000571		BLNAU_23471,BLNAU_20970,BLNAU_15205,BLNAU_24203,BLNAU_22873,BLNAU_19053,BLNAU_19892,BLNAU_24536,BLNAU_21126,BLNAU_23701,BLNAU_16938,BLNAU_22874,BLNAU_24848,BLNAU_23994,BLNAU_23302,BLNAU_16269,BLNAU_16275,BLNAU_23265,BLNAU_22098,BLNAU_16541,BLNAU_23180,BLNAU_23409,BLNAU_17385,BLNAU_23304,BLNAU_826,BLNAU_5165,BLNAU_8594,BLNAU_9649,BLNAU_9700,BLNAU_9984,BLNAU_9985,BLNAU_10133,BLNAU_10566,BLNAU_12438…
q2000572	MONOS_1347,MONOS_15098,MONOS_9688,MONOS_4594,MONOS_13778,MONOS_15523,MONOS_8780,MONOS_16111,MONOS_11629,MONOS_3548,MONOS_13437,MONOS_10186,MONOS_4394,MONOS_9269,MONOS_15657,MONOS_2484,MONOS_15525,MONOS_4892,MONOS_14107,MONOS_13657,MONOS_2971,MONOS_7419,MONOS_12456,MONOS_4732,MONOS_11274,MONOS_10401,MONOS_9856,MONOS_10301,MONOS_4392,MONOS_1670,MONOS_7556,MONOS_1508,MONOS_6058,MONOS_14141,MONOS_156…			PAPYR_7505
q2000573				PAPYR_3728,PAPYR_3734,PAPYR_3737,PAPYR_3744,PAPYR_3745,PAPYR_3755,PAPYR_5155,PAPYR_6380,PAPYR_6521,PAPYR_10577,PAPYR_10578,PAPYR_10641,PAPYR_4189,PAPYR_8211,PAPYR_12713,PAPYR_9446,PAPYR_4018,PAPYR_9430,PAPYR_3740,PAPYR_6520,PAPYR_6318,PAPYR_5647,PAPYR_3739,PAPYR_8212,PAPYR_10553,PAPYR_10701,PAPYR_9427,PAPYR_8312,PAPYR_9428,PAPYR_5156,PAPYR_10142,PAPYR_3736,PAPYR_3756,PAPYR_10700,PAPYR_10699,PAPYR…
q2000574			Streblo_st5661,Streblo_st29261,Streblo_st35499,Streblo_st3797,Streblo_st5109,Streblo_st886,Streblo_st12492,Streblo_st2055,Streblo_st19038,Streblo_st18290,Streblo_st7148,Streblo_st9277,Streblo_st21176,Streblo_st3730,Streblo_st47302,Streblo_st41365,Streblo_st26234,Streblo_st25560,Streblo_st12750,Streblo_st11785,Streblo_st5214,Streblo_st11180,Streblo_st28737,Streblo_st16208,Streblo_st17457,Streblo_s…
q2000575			Streblo_st40564,Streblo_st49253,Streblo_st43158,Streblo_st27134,Streblo_st35653,Streblo_st51023,Streblo_st40120,Streblo_st26745,Streblo_st50234,Streblo_st30577,Streblo_st32735,Streblo_st510,Streblo_st2792,Streblo_st21002,Streblo_st10730,Streblo_st52141,Streblo_st6663,Streblo_st2107,Streblo_st3226,Streblo_st41490,Streblo_st22752,Streblo_st40371,Streblo_st49359,Streblo_st44477,Streblo_st47689,Streb…
q2000576						TVAG_RG_DS114347_2,TVAG_RG_DS114559_1,TVAG_RG_DS113711_14,TVAG_RG_DS114529_1,TVAG_RG_DS113243_18,TVAG_RG_DS113356_1,TVAG_RG_DS113391_2,TVAG_RG_DS113410_2,TVAG_RG_DS113463_23,TVAG_RG_DS114096_1,TVAG_RG_DS114554_1,TVAG_RG_DS113528_18,TVAG_RG_DS113543_3,TVAG_RG_DS114114_1,TVAG_RG_DS114355_1,TVAG_RG_DS113338_8,TVAG_RG_DS116474_1,TVAG_RG_DS113489_1,TVAG_RG_DS118860_1,TVAG_RG_DS131405_1,TVAG_RG_DS14352…
q2000577						TVAG_TEG_DS113177_5_15,TVAG_RG_DS113730_7,TVAG_RG_DS122222_2,TVAG_RG_DS113891_6,TVAG_RG_DS127272_1,TVAG_RG_DS114974_1,TVAG_RG_DS123096_1,TVAG_RG_DS134012_1,TVAG_RG_DS124137_1,TVAG_RG_DS135169_2,TVAG_RG_DS113596_1,TVAG_RG_DS114195_1,TVAG_TEG_DS113181_2_8,TVAG_RG_DS115940_2,TVAG_RG_DS113869_1,TVAG_RG_DS113551_6,TVAG_RG_DS113760_1,TVAG_RG_DS117292_3,TVAG_RG_DS113804_7,TVAG_RG_DS114350_3,TVAG_RG_DS11…
q2000578						TVAG_TEG_DS113177_5_3,TVAG_TEG_DS113194_1_13,TVAG_TEG_DS113243_1_17,TVAG_TEG_DS113443_3_9,TVAG_TEG_DS113571_2_11,TVAG_TEG_DS113206_4_16,TVAG_587380,TVAG_191300,TVAG_082330,TVAG_492040,TVAG_285330,TVAG_561010,TVAG_341860,TVAG_603120,TVAG_440000,TVAG_216600,TVAG_557420,TVAG_586800,TVAG_TEG_DS113858_1_5,TVAG_519820,TVAG_031350,TVAG_536730,TVAG_550950,TVAG_549820,TVAG_181410,TVAG_TEG_DS113191_1_6,TVA…
q2000579						TVAG_TEG_DS113338_2_2,TVAG_RG_DS113372_7,TVAG_TEG_DS113483_4_2,TVAG_RG_DS114094_11,TVAG_RG_DS114668_4,TVAG_RG_DS117098_2,TVAG_RG_DS123898_1,TVAG_RG_DS127316_1,TVAG_RG_DS136483_1,TVAG_RG_DS139524_1,TVAG_RG_DS143128_1,TVAG_RG_DS144538_1,TVAG_RG_DS145932_1,TVAG_RG_DS146855_1,TVAG_RG_DS147198_1,TVAG_RG_DS147889_1,TVAG_RG_DS150608_1,TVAG_RG_DS150831_1,TVAG_RG_DS151550_1,TVAG_RG_DS151615_1,TVAG_RG_DS15…
q2000580						TVAG_RG_DS117994_1,TVAG_RG_DS113203_14,TVAG_TEG_DS113216_1_18,TVAG_RG_DS113404_16,TVAG_RG_DS113432_3,TVAG_RG_DS113453_7,TVAG_RG_DS113627_9,TVAG_RG_DS113685_16,TVAG_229210,TVAG_RG_DS113871_1,TVAG_RG_DS113968_6,TVAG_RG_DS114062_4,TVAG_RG_DS114594_6,TVAG_RG_DS114738_2,TVAG_112250,TVAG_RG_DS115275_1,TVAG_RG_DS116257_1,TVAG_RG_DS117426_1,TVAG_RG_DS117491_1,TVAG_RG_DS118598_1,TVAG_RG_DS119177_1,TVAG_RG…
q2000581						TVAG_RG_DS113201_6,TVAG_RG_DS119370_1,TVAG_RG_DS119683_1,TVAG_RG_DS126972_1,TVAG_RG_DS128457_1,TVAG_RG_DS129716_1,TVAG_RG_DS129956_1,TVAG_RG_DS131440_1,TVAG_RG_DS131464_1,TVAG_RG_DS131779_1,TVAG_RG_DS134282_1,TVAG_RG_DS134417_1,TVAG_RG_DS135362_1,TVAG_RG_DS136507_1,TVAG_RG_DS137078_1,TVAG_RG_DS137176_1,TVAG_RG_DS137783_1,TVAG_RG_DS138977_1,TVAG_RG_DS140482_1,TVAG_RG_DS140963_1,TVAG_RG_DS142448_1,…
q2000582						TVAG_046340,TVAG_393380,TVAG_393390,TVAG_207990,TVAG_393400,TVAG_369130,TVAG_103680,TVAG_400000,TVAG_525700,TVAG_418820,TVAG_045320,TVAG_304530,TVAG_576920,TVAG_560700,TVAG_599910,TVAG_601810,TVAG_340710,TVAG_152020,TVAG_504090,TVAG_569180,TVAG_304520,TVAG_537480,TVAG_571130,TVAG_304510,TVAG_511300,TVAG_533390,TVAG_527690,TVAG_329560,TVAG_530720,TVAG_160270,TVAG_152040,TVAG_571140,TVAG_496640,TVA…
q2000583	MONOS_2386,MONOS_14804,MONOS_14805,MONOS_8112	BLNAU_347,BLNAU_2658	Streblo_st2273,Streblo_st3626,Streblo_st12327,Streblo_st30005,Streblo_st24908,Streblo_st18287,Streblo_st4983,Streblo_st31518,Streblo_st19260,Streblo_st15568,Streblo_st10896,Streblo_st12811,Streblo_st16104,Streblo_st14972,Streblo_st28431,Streblo_st18850,Streblo_st46081,Streblo_st6241,Streblo_st11131,Streblo_st7054,Streblo_st23928,Streblo_st51159,Streblo_st41622,Streblo_st46671,Streblo_st2952,Streb…			TVAG_429960,TVAG_174570	gi|1091434903	GAAM01001338.1,GAAM01002789.1	GL50803_4602-t26_1-p1 ,GL50803_8468-t26_1-p1	Gene.24209,Gene.5973	Gene.3563		Gene.23862		Gene.6840	Gene.8589
q2000584			Streblo_st1231,Streblo_st8795,Streblo_st215,Streblo_st21717,Streblo_st31628,Streblo_st38553,Streblo_st20363,Streblo_st29433,Streblo_st45004,Streblo_st49499,Streblo_st37468,Streblo_st16031,Streblo_st14614,Streblo_st9822,Streblo_st46540,Streblo_st35279,Streblo_st46682,Streblo_st21716,Streblo_st46692,Streblo_st14354,Streblo_st10935,Streblo_st47857,Streblo_st53973,Streblo_st6411,Streblo_st5662,Strebl…
q2000585			Streblo_st6457,Streblo_st13166,Streblo_st13200,Streblo_st14644,Streblo_st22118,Streblo_st29525,Streblo_st44865,Streblo_st20310,Streblo_st7732,Streblo_st24493,Streblo_st49621,Streblo_st47969,Streblo_st42198,Streblo_st12135,Streblo_st49175,Streblo_st29306,Streblo_st29307,Streblo_st11993,Streblo_st16846,Streblo_st12794,Streblo_st42098,Streblo_st8030,Streblo_st39968,Streblo_st42779,Streblo_st48713,St…
q2000586						TVAG_063030,TVAG_136300,TVAG_142010,TVAG_445990,TVAG_476360,TVAG_370520,TVAG_078970,TVAG_039330,TVAG_178530,TVAG_414430,TVAG_486980,TVAG_478630,TVAG_365750,TVAG_103370,TVAG_011110,TVAG_118830,TVAG_430810,TVAG_439060,TVAG_214430,TVAG_260320,TVAG_454050,TVAG_597670,TVAG_408400,TVAG_296860,TVAG_491350,TVAG_161140,TVAG_120620,TVAG_118000,TVAG_179800,TVAG_233960,TVAG_489560,TVAG_164400,TVAG_447250,TVA…
q2000587						TVAG_RG_DS113177_19,TVAG_TEG_DS113181_2_7,TVAG_TEG_DS113195_3_7,TVAG_RG_DS113196_5,TVAG_RG_DS113262_21,TVAG_RG_DS113302_14,TVAG_RG_DS113326_39,TVAG_RG_DS113352_8,TVAG_RG_DS113513_4,TVAG_RG_DS113589_14,TVAG_RG_DS113761_9,TVAG_RG_DS113775_7,TVAG_RG_DS113986_9,TVAG_RG_DS113996_1,TVAG_RG_DS114012_3,TVAG_RG_DS114019_2,TVAG_RG_DS114360_7,TVAG_RG_DS114492_3,TVAG_RG_DS115041_6,TVAG_RG_DS115085_1,TVAG_RG_…
q2000588						TVAG_RG_DS113393_2,TVAG_RG_DS113593_12,TVAG_RG_DS115219_1,TVAG_555060,TVAG_RG_DS118387_1,TVAG_RG_DS118496_1,TVAG_203200,TVAG_RG_DS119651_1,TVAG_RG_DS119675_1,TVAG_RG_DS119753_1,TVAG_509170,TVAG_041900,TVAG_RG_DS118095_1,TVAG_RG_DS119350_1,TVAG_RG_DS115827_2,TVAG_RG_DS120106_1,TVAG_RG_DS120569_1,TVAG_RG_DS115774_1,TVAG_RG_DS119711_1,TVAG_RG_DS120440_1,TVAG_RG_DS120455_1,TVAG_547400,TVAG_461480,TVA…
q2000589	MONOS_3180,MONOS_4567,MONOS_13168	BLNAU_509,BLNAU_10304,BLNAU_17395	Streblo_st20307,Streblo_st25608	PAPYR_8712	Gene.104::gnl|Trimastix_PCT|39	TVAG_206300,TVAG_164160,TVAG_066030,TVAG_435430	gi|1187199998,gi|1091420626	GAAM01001159.1,GAAM01002486.1	GL50803_5845-t26_1-p1	Gene.32257,Gene.29794,Gene.25014,Gene.32703,Gene.31125,Gene.134,Gene.22418	Gene.529	Gene.348,Gene.5797,Gene.101,Gene.422,Gene.3978,Gene.4103,Gene.5633,Gene.3511	Gene.1571		Gene.227	Gene.5548,Gene.6881,Gene.7212,Gene.7414,Gene.7147,Gene.7525	SS50377_15932-t26_1-p1	Gene.1980
q2000590	MONOS_8916,MONOS_15746	BLNAU_761		PAPYR_5288	Gene.94::gnl|Trimastix_PCT|35	TVAG_237220,TVAG_038050,TVAG_078160,TVAG_389320,TVAG_190230	gi|1091430713,gi|1091429856,gi|1091420292		GL50803_15046-t26_1-p1	Gene.20549,Gene.23354,Gene.29005,Gene.24414,Gene.25250,Gene.26428,Gene.20763,Gene.22231,Gene.74,Gene.33068	Gene.115	Gene.1356,Gene.494,Gene.259,Gene.5544,Gene.2887,Gene.507,Gene.5749,Gene.4870,Gene.4543,Gene.5793,Gene.5717,Gene.5822,Gene.5801,Gene.5813	Gene.1270		Gene.115	Gene.3189	SS50377_15927-t26_1-p1	Gene.10566	Gene.1733
q2000591	MONOS_11372	BLNAU_22927	Streblo_st36911	PAPYR_723	Gene.38::gnl|Trimastix_PCT|12	TVAG_365810,TVAG_051160,TVAG_191260,TVAG_158130,TVAG_344700,TVAG_006370,TVAG_191640	gi|1091430594,gi|1091420218,gi|1091418542,gi|1091419700	GAAM01000096.1,GAAM01000274.1,GAAM01000388.1,GAAM01003460.1	GL50803_17054-t26_1-p1	Gene.24843,Gene.528	Gene.29	Gene.1601,Gene.161,Gene.285,Gene.475,Gene.5341,Gene.5609,Gene.3739,Gene.3974,Gene.5721,Gene.5785,Gene.5823	Gene.310		Gene.231	Gene.5339,Gene.5500,Gene.8279,Gene.7562,Gene.8274	SS50377_15851-t26_1-p1	Gene.868	Gene.2394
q2000592		BLNAU_5550,BLNAU_5977,BLNAU_13923,BLNAU_21396,BLNAU_14277,BLNAU_15678,BLNAU_9554,BLNAU_20428,BLNAU_22161,BLNAU_8490,BLNAU_17074,BLNAU_9134,BLNAU_18227,BLNAU_24164,BLNAU_21875,BLNAU_24233,BLNAU_22491,BLNAU_24163,BLNAU_24269,BLNAU_1212,BLNAU_5976,BLNAU_9555,BLNAU_5333,BLNAU_13924,BLNAU_9133,BLNAU_5415,BLNAU_1261,BLNAU_17075,BLNAU_15691,BLNAU_8492,BLNAU_11161,BLNAU_9896,BLNAU_21801,BLNAU_24983,BLNAU…
q2000593			Streblo_st24932,Streblo_st7249,Streblo_st54598,Streblo_st55570,Streblo_st3000,Streblo_st40087,Streblo_st23471,Streblo_st22448,Streblo_st53891,Streblo_st11523,Streblo_st28634,Streblo_st35326,Streblo_st2676,Streblo_st11408,Streblo_st32530,Streblo_st15252,Streblo_st56055,Streblo_st37237,Streblo_st55303,Streblo_st22984,Streblo_st54863,Streblo_st51572,Streblo_st37395,Streblo_st47337,Streblo_st16406,St…
q2000594			Streblo_st16989,Streblo_st53184,Streblo_st32545,Streblo_st36864,Streblo_st46499,Streblo_st25680,Streblo_st46880,Streblo_st21109,Streblo_st54504,Streblo_st38125,Streblo_st48017,Streblo_st42523,Streblo_st34502,Streblo_st47534,Streblo_st38074,Streblo_st39511,Streblo_st35340,Streblo_st56540,Streblo_st29753,Streblo_st35435,Streblo_st28707,Streblo_st21174,Streblo_st22361,Streblo_st14280,Streblo_st24413…
q2000595			Streblo_st53408,Streblo_st42353,Streblo_st36865,Streblo_st29755,Streblo_st18905,Streblo_st2363,Streblo_st28708,Streblo_st16988,Streblo_st46364,Streblo_st44858,Streblo_st45976,Streblo_st16170,Streblo_st44145,Streblo_st54506,Streblo_st40926,Streblo_st5978,Streblo_st34504,Streblo_st54994,Streblo_st6820,Streblo_st23080,Streblo_st31261,Streblo_st46282,Streblo_st21108,Streblo_st38012,Streblo_st13463,St…
q2000596			Streblo_st18093,Streblo_st12815,Streblo_st52602,Streblo_st32268,Streblo_st53134,Streblo_st14621,Streblo_st29692,Streblo_st42844,Streblo_st36947,Streblo_st31347,Streblo_st52729,Streblo_st41142,Streblo_st46457,Streblo_st38076,Streblo_st22535,Streblo_st40721,Streblo_st20641,Streblo_st43243,Streblo_st54377,Streblo_st19605,Streblo_st54466,Streblo_st19451,Streblo_st47695,Streblo_st45095,Streblo_st5892,…
q2000597						TVAG_119490,TVAG_013980,TVAG_136140,TVAG_219760,TVAG_255630,TVAG_344240,TVAG_213300,TVAG_124790,TVAG_124800,TVAG_087300,TVAG_336830,TVAG_151410,TVAG_290500,TVAG_451130,TVAG_168430,TVAG_350120,TVAG_350270,TVAG_291050,TVAG_307730,TVAG_162100,TVAG_446260,TVAG_406770,TVAG_327930,TVAG_101890,TVAG_425200,TVAG_228010,TVAG_357240,TVAG_024960,TVAG_457220,TVAG_299950,TVAG_218150,TVAG_101980,TVAG_017920,TVA…
q2000598						TVAG_RG_DS113179_18,TVAG_RG_DS113256_17,TVAG_RG_DS113500_7,TVAG_RG_DS114115_3,TVAG_RG_DS114422_1,TVAG_RG_DS115357_1,TVAG_RG_DS116457_2,TVAG_RG_DS121135_1,TVAG_RG_DS126935_1,TVAG_RG_DS138757_1,TVAG_RG_DS145337_1,TVAG_RG_DS123238_1,TVAG_RG_DS150403_1,TVAG_RG_DS114043_3,TVAG_RG_DS113721_1,TVAG_RG_DS115377_1,TVAG_RG_DS117359_1,TVAG_RG_DS113188_28,TVAG_RG_DS117583_1,TVAG_RG_DS119422_2,TVAG_RG_DS132459…
q2000599						TVAG_RG_DS143709_1,TVAG_RG_DS113562_2,TVAG_RG_DS115984_5,TVAG_RG_DS143793_1,TVAG_RG_DS141808_1,TVAG_RG_DS142641_1,TVAG_RG_DS113190_9,TVAG_TEG_DS113418_1_7,TVAG_RG_DS113495_2,TVAG_RG_DS114459_3,TVAG_RG_DS115096_1,TVAG_RG_DS115669_2,TVAG_RG_DS119407_1,TVAG_RG_DS138247_1,TVAG_RG_DS140055_1,TVAG_RG_DS141736_1,TVAG_RG_DS142437_1,TVAG_RG_DS144342_1,TVAG_RG_DS145107_1,TVAG_RG_DS147697_1,TVAG_RG_DS131803…
q2000600						TVAG_RG_DS116261_1,TVAG_RG_DS130655_1,TVAG_RG_DS113225_16,TVAG_TEG_DS113243_1_9,TVAG_TEG_DS113355_1_3,TVAG_RG_DS113377_3,TVAG_RG_DS114053_21,TVAG_RG_DS114338_1,TVAG_RG_DS114351_12,TVAG_RG_DS114442_2,TVAG_RG_DS115129_1,TVAG_RG_DS118992_2,TVAG_RG_DS120084_2,TVAG_RG_DS120812_2,TVAG_RG_DS120976_1,TVAG_RG_DS121847_2,TVAG_RG_DS123209_1,TVAG_RG_DS124623_2,TVAG_RG_DS125767_1,TVAG_RG_DS130024_2,TVAG_RG_DS…
q2000601						TVAG_RG_DS115349_1,TVAG_RG_DS130285_1,TVAG_RG_DS126254_1,TVAG_RG_DS143864_1,TVAG_TEG_DS113236_2_8,TVAG_RG_DS135500_1,TVAG_RG_DS138276_1,TVAG_RG_DS151085_1,TVAG_RG_DS130585_1,TVAG_RG_DS119572_1,TVAG_RG_DS152356_1,TVAG_RG_DS128708_1,TVAG_RG_DS117139_1,TVAG_RG_DS132639_1,TVAG_RG_DS126754_1,TVAG_RG_DS125546_1,TVAG_RG_DS132197_1,TVAG_RG_DS127444_1,TVAG_RG_DS113454_11,TVAG_RG_DS118246_1,TVAG_RG_DS14695…
q2000602						TVAG_TEG_DS113188_3_3,TVAG_RG_DS131846_1,TVAG_RG_DS135270_1,TVAG_RG_DS149699_1,TVAG_RG_DS114587_4,TVAG_RG_DS113318_7,TVAG_RG_DS113441_17,TVAG_RG_DS114889_2,TVAG_RG_DS131255_2,TVAG_RG_DS115074_3,TVAG_RG_DS138411_2,TVAG_RG_DS143895_1,TVAG_RG_DS144536_1,TVAG_RG_DS147743_1,TVAG_RG_DS114694_4,TVAG_RG_DS114668_3,TVAG_RG_DS116532_1,TVAG_RG_DS123903_2,TVAG_RG_DS126655_1,TVAG_RG_DS128867_1,TVAG_RG_DS13270…
q2000603						TVAG_421440,TVAG_246260,TVAG_529180,TVAG_567430,TVAG_596760,TVAG_270330,TVAG_175070,TVAG_407300,TVAG_422100,TVAG_297760,TVAG_596640,TVAG_186990,TVAG_347630,TVAG_314280,TVAG_505530,TVAG_540920,TVAG_416140,TVAG_383710,TVAG_556510,TVAG_315410,TVAG_538260,TVAG_591760,TVAG_572370,TVAG_533870,TVAG_554490,TVAG_506840,TVAG_560730,TVAG_554460,TVAG_573460,TVAG_590390,TVAG_505050,TVAG_600470,TVAG_580700,TVA…
q2000604	MONOS_1794,MONOS_16808	BLNAU_12752,BLNAU_15477,BLNAU_15975	Streblo_st39323	PAPYR_401	Gene.81::gnl|Trimastix_PCT|28	TVAG_076150,TVAG_066760,TVAG_459150,TVAG_151780,TVAG_138940,TVAG_259930,TVAG_324920	gi|1091436890,gi|1091425305		GL50803_16652-t26_1-p1	Gene.21883,Gene.20777,Gene.71,Gene.32716,Gene.30783,Gene.23189,Gene.32341,Gene.33663,Gene.28914	Gene.84	Gene.1430,Gene.3979,Gene.5815,Gene.4684,Gene.1437,Gene.74,Gene.4431,Gene.2065,Gene.5760	Gene.871		Gene.433	Gene.5736,Gene.6703	SS50377_13328-t26_1-p1	Gene.873	Gene.754
q2000605	MONOS_1721,MONOS_2434,MONOS_16795,MONOS_14554	BLNAU_2595,BLNAU_6925		PAPYR_2809	Gene.54::gnl|Trimastix_PCT|18	TVAG_005910,TVAG_484180,TVAG_487750,TVAG_104490,TVAG_371270	gi|1091427927,gi|1091427725,gi|1091420954	GAAM01000066.1,GAAM01000723.1,GAAM01001976.1,GAAM01002171.1,GAAM01005603.1,GAAM01001268.1	GL50803_16086-t26_1-p1	Gene.170	Gene.370	Gene.1305,Gene.1814,Gene.267,Gene.343,Gene.38	Gene.369	GCA62312.1	Gene.1016	Gene.6227,Gene.7534,Gene.6867,Gene.2662,Gene.7828,Gene.7324,Gene.7850,Gene.7693,Gene.7664	SS50377_15865-t26_1-p1	Gene.3773
q2000606												Gene.2236,Gene.3545	Gene.5553,Gene.9459,Gene.3530,Gene.2050,Gene.1376,Gene.2142,Gene.3517,Gene.4528,Gene.3165,Gene.3193,Gene.6869,Gene.2170,Gene.3006,Gene.535,Gene.2225,Gene.2942,Gene.6914,Gene.4207,Gene.2957,Gene.4592,Gene.12322,Gene.7840,Gene.13642,Gene.7943,Gene.5047,Gene.14267,Gene.14010,Gene.20106,Gene.3500,Gene.10960,Gene.2954,Gene.29130,Gene.11911,Gene.16145,Gene.14366,Gene.13656,Gene.544,Gene.3608,Gene.3273,…
q2000607		BLNAU_21959,BLNAU_12144,BLNAU_20903,BLNAU_12476,BLNAU_10104,BLNAU_10045,BLNAU_5007,BLNAU_21219,BLNAU_16707,BLNAU_21229,BLNAU_5055,BLNAU_18073,BLNAU_16778,BLNAU_15283,BLNAU_5029,BLNAU_4243,BLNAU_12347,BLNAU_4248,BLNAU_14508,BLNAU_15011,BLNAU_18445,BLNAU_5009,BLNAU_12454,BLNAU_14924,BLNAU_1240,BLNAU_19786,BLNAU_8478,BLNAU_22728,BLNAU_21486,BLNAU_20093,BLNAU_6096,BLNAU_5019,BLNAU_13371,BLNAU_17235,B…
q2000608		BLNAU_1247,BLNAU_4814,BLNAU_8719,BLNAU_9073,BLNAU_9124,BLNAU_11872,BLNAU_12420,BLNAU_13430,BLNAU_16450,BLNAU_18057,BLNAU_18058,BLNAU_20383,BLNAU_20384,BLNAU_20760,BLNAU_21241,BLNAU_21289,BLNAU_21326,BLNAU_21329,BLNAU_22524,BLNAU_23488,BLNAU_20210,BLNAU_9074,BLNAU_8692,BLNAU_20211,BLNAU_20212,BLNAU_3388,BLNAU_23490,BLNAU_9890,BLNAU_10004,BLNAU_11871,BLNAU_21246,BLNAU_20214,BLNAU_6188,BLNAU_10562,B…
q2000609		BLNAU_8318,BLNAU_12875,BLNAU_12880,BLNAU_13014,BLNAU_15892,BLNAU_21499,BLNAU_22323,BLNAU_24477,BLNAU_13006,BLNAU_24437,BLNAU_21922,BLNAU_21923,BLNAU_13631,BLNAU_22355,BLNAU_22321,BLNAU_17108,BLNAU_13640,BLNAU_17113,BLNAU_21516,BLNAU_8970,BLNAU_13689,BLNAU_25048,BLNAU_21513,BLNAU_21506,BLNAU_13636,BLNAU_23772,BLNAU_22060,BLNAU_13009,BLNAU_23591,BLNAU_22326,BLNAU_18812,BLNAU_22062,BLNAU_13010,BLNAU…
q2000610			Streblo_st40963,Streblo_st292,Streblo_st13060,Streblo_st20039,Streblo_st34129,Streblo_st34383,Streblo_st40667,Streblo_st47264,Streblo_st48824,Streblo_st15892,Streblo_st1760,Streblo_st4624,Streblo_st44340,Streblo_st46577,Streblo_st44737,Streblo_st6835,Streblo_st20100,Streblo_st37882,Streblo_st28422,Streblo_st40290,Streblo_st55162,Streblo_st21442,Streblo_st45497,Streblo_st3057,Streblo_st56537,Streb…
q2000611			Streblo_st24133,Streblo_st43398,Streblo_st55830,Streblo_st15647,Streblo_st49362,Streblo_st46971,Streblo_st46772,Streblo_st9729,Streblo_st20226,Streblo_st4644,Streblo_st34327,Streblo_st54380,Streblo_st21496,Streblo_st21769,Streblo_st37562,Streblo_st33479,Streblo_st26711,Streblo_st14974,Streblo_st49938,Streblo_st30383,Streblo_st36078,Streblo_st53685,Streblo_st48158,Streblo_st22845,Streblo_st43134,S…
q2000612						TVAG_RG_DS113191_19,TVAG_RG_DS115292_2,TVAG_RG_DS116589_2,TVAG_RG_DS132592_1,TVAG_RG_DS135697_1,TVAG_RG_DS125541_1,TVAG_RG_DS137770_1,TVAG_245680,TVAG_RG_DS116343_2,TVAG_RG_DS113619_18,TVAG_RG_DS139515_1,TVAG_RG_DS114624_2,TVAG_RG_DS121382_1,TVAG_RG_DS139948_1,TVAG_RG_DS113313_5,TVAG_RG_DS116004_1,TVAG_RG_DS150446_1,TVAG_RG_DS140105_1,TVAG_RG_DS142779_1,TVAG_RG_DS113736_5,TVAG_RG_DS114067_3,TVAG_…
q2000613						TVAG_154600,TVAG_230020,TVAG_TEG_DS113483_2_9,TVAG_158450,TVAG_511280,TVAG_513020,TVAG_552510,TVAG_258680,TVAG_383390,TVAG_605160,TVAG_507610,TVAG_600060,TVAG_461320,TVAG_TEG_DS115040_1_1,TVAG_461670,TVAG_556920,TVAG_290750,TVAG_557540,TVAG_513410,TVAG_515040,TVAG_550300,TVAG_524760,TVAG_346050,TVAG_591500,TVAG_491430,TVAG_569010,TVAG_TEG_DS114071_1_2,TVAG_594570,TVAG_602340,TVAG_594980,TVAG_5378…
q2000614						TVAG_RG_DS113307_17,TVAG_RG_DS115758_5,TVAG_RG_DS120843_1,TVAG_RG_DS123257_1,TVAG_RG_DS141369_1,TVAG_RG_DS122130_1,TVAG_RG_DS134045_1,TVAG_RG_DS125681_1,TVAG_RG_DS127268_1,TVAG_RG_DS126182_1,TVAG_RG_DS123704_1,TVAG_RG_DS150869_1,TVAG_RG_DS140242_1,TVAG_RG_DS135620_1,TVAG_RG_DS117741_1,TVAG_RG_DS131430_2,TVAG_RG_DS126372_1,TVAG_RG_DS127100_1,TVAG_RG_DS120394_1,TVAG_RG_DS124040_1,TVAG_RG_DS124626_1…
q2000615	MONOS_2338,MONOS_3916,MONOS_4492	BLNAU_16039	Streblo_st26410	PAPYR_1396	Gene.234::gnl|Trimastix_PCT|93	TVAG_464170,TVAG_282090,TVAG_329460,TVAG_487600,TVAG_358110,TVAG_263740,TVAG_043500	gi|33465417,gi|1187200086,gi|1187199881,gi|1091432270,gi|1091412192,gi|1187199960,gi|1091426043,gi|1091424993,gi|1091414280,gi|1187200024,gi|1091418788,gi|1091414996	GAAM01002413.1,GAAM01002742.1,GAAM01003554.1,GAAM01004051.1	GL50803_11118-t26_1-p1	Gene.25434,Gene.1228	Gene.13797	Gene.1793,Gene.236	Gene.1794		Gene.18372,Gene.1059	Gene.5477	SS50377_18523-t26_1-p1	Gene.7154	Gene.612
q2000616	MONOS_2717,MONOS_11349,MONOS_13407,MONOS_4266	BLNAU_7918,BLNAU_22513	Streblo_st18626	PAPYR_1866,PAPYR_3605	Gene.4348::gnl|Trimastix_PCT|1370	TVAG_120280,TVAG_120430,TVAG_222040,TVAG_154680,TVAG_157940,TVAG_226870,TVAG_484340,TVAG_444970,TVAG_371560,TVAG_371570	gi|1091437012,gi|1091435679,gi|1091429227,gi|1091425391,gi|1091424814,gi|1091419441,gi|1091419438	GAAM01000650.1	GL50803_8978-t26_1-p1	Gene.15123	Gene.2273	Gene.1236	Gene.4290		Gene.15581	Gene.3925,Gene.9470	SS50377_10338-t26_1-p1,SS50377_12009-t26_1-p1	Gene.5068,Gene.5070,Gene.5075,Gene.5080	Gene.608
q2000617		BLNAU_22149,BLNAU_6048,BLNAU_18441,BLNAU_13409,BLNAU_10003,BLNAU_3382,BLNAU_13255,BLNAU_13257,BLNAU_13384,BLNAU_3421,BLNAU_13379,BLNAU_13380,BLNAU_14420,BLNAU_6022,BLNAU_21979,BLNAU_13367,BLNAU_13418,BLNAU_19341,BLNAU_13377,BLNAU_13381,BLNAU_11015,BLNAU_20573,BLNAU_13385,BLNAU_3414,BLNAU_9998,BLNAU_21410,BLNAU_13375,BLNAU_11019,BLNAU_3384,BLNAU_3383,BLNAU_18866,BLNAU_20519,BLNAU_8111,BLNAU_13417,…
q2000618		BLNAU_23700,BLNAU_16268,BLNAU_10132,BLNAU_16274,BLNAU_13838,BLNAU_9983,BLNAU_23407,BLNAU_24419,BLNAU_10565,BLNAU_16937,BLNAU_12440,BLNAU_16539,BLNAU_22100,BLNAU_23182,BLNAU_23303,BLNAU_23306,BLNAU_23995,BLNAU_17386,BLNAU_25133,BLNAU_827,BLNAU_9702,BLNAU_5164,BLNAU_9647,BLNAU_8595,BLNAU_7483,BLNAU_3304,BLNAU_20818,BLNAU_23973,BLNAU_23408,BLNAU_9701,BLNAU_23702,BLNAU_12439,BLNAU_23181,BLNAU_23305,B…
q2000619			Streblo_st41673,Streblo_st43296,Streblo_st17938,Streblo_st35505,Streblo_st45374,Streblo_st52164,Streblo_st46690,Streblo_st48179,Streblo_st10964,Streblo_st18483,Streblo_st20834,Streblo_st22313,Streblo_st24191,Streblo_st24521,Streblo_st39575,Streblo_st22040,Streblo_st40915,Streblo_st39790,Streblo_st33511,Streblo_st15623,Streblo_st19111,Streblo_st22466,Streblo_st54320,Streblo_st33316,Streblo_st7048,…
q2000620						TVAG_042110,TVAG_244160,TVAG_492920,TVAG_385060,TVAG_383650,TVAG_124440,TVAG_075120,TVAG_394070,TVAG_042230	gi|1091436855,gi|1091436851,gi|1091435524,gi|1091433760,gi|1091432439,gi|1091431720,gi|1091430633,gi|1091430406,gi|1091430244,gi|1091430232,gi|1091429833,gi|1091429821,gi|1091429058,gi|1091428009,gi|1091427558,gi|1091427338,gi|1091424572,gi|1091424450,gi|1091422418,gi|1091422056,gi|1091421068,gi|1091420911,gi|1091420789,gi|1091420438,gi|1091419699,gi|1091419110,gi|1091414867,gi|1091413789,gi|1091…
q2000621						TVAG_064470,TVAG_437200,TVAG_029600,TVAG_290230,TVAG_445000,TVAG_450510,TVAG_299300,TVAG_339150,TVAG_075780,TVAG_208900,TVAG_453510,TVAG_393260,TVAG_250980,TVAG_208880,TVAG_250970,TVAG_165680,TVAG_562160,TVAG_165620,TVAG_032730,TVAG_311160,TVAG_449720,TVAG_069440,TVAG_090430,TVAG_088610,TVAG_442600,TVAG_052460,TVAG_129440,TVAG_208890,TVAG_250950,TVAG_129450,TVAG_052480,TVAG_052440,TVAG_052450,TVA…
q2000622						TVAG_075800,TVAG_166870,TVAG_193520,TVAG_219490,TVAG_TEG_DS113268_1_1,TVAG_467920,TVAG_TEG_DS113316_2_1,TVAG_248410,TVAG_179960,TVAG_TEG_DS113889_2_1,TVAG_407790,TVAG_384700,TVAG_308590,TVAG_023350,TVAG_242580,TVAG_104270,TVAG_440720,TVAG_327000,TVAG_017010,TVAG_079940,TVAG_514340,TVAG_043410,TVAG_179070,TVAG_504930,TVAG_574960,TVAG_590580,TVAG_600420,TVAG_444050,TVAG_403990,TVAG_513970,TVAG_4028…
q2000623						TVAG_TEG_DS116373_1_1,TVAG_RG_DS120246_1,TVAG_RG_DS137654_1,TVAG_TEG_DS123517_1_1,TVAG_TEG_DS124248_1_1,TVAG_TEG_DS128548_1_1,TVAG_TEG_DS149161_1_1,TVAG_TEG_DS118969_1_1,TVAG_TEG_DS122689_1_1,TVAG_RG_DS130002_1,TVAG_TEG_DS133603_1_1,TVAG_RG_DS123848_1,TVAG_RG_DS122891_1,TVAG_RG_DS126167_1,TVAG_RG_DS129967_1,TVAG_RG_DS119673_1,TVAG_TEG_DS127595_1_1,TVAG_RG_DS133733_1,TVAG_RG_DS113210_28,TVAG_RG_DS…
q2000624						TVAG_082680,TVAG_194640,TVAG_594940,TVAG_516250,TVAG_441480,TVAG_597130,TVAG_598400,TVAG_081120,TVAG_542270,TVAG_509640,TVAG_200440,TVAG_600760,TVAG_534030,TVAG_582520,TVAG_502510,TVAG_588230,TVAG_571320,TVAG_601070,TVAG_606590,TVAG_053650,TVAG_543450,TVAG_386380,TVAG_179590,TVAG_051960,TVAG_346560,TVAG_466580,TVAG_310750,TVAG_118700,TVAG_175030,TVAG_425040,TVAG_562800,TVAG_169400,TVAG_236500,TVA…
q2000625						TVAG_032800,TVAG_027590,TVAG_487850,TVAG_242440,TVAG_089810,TVAG_497000,TVAG_091370,TVAG_095910,TVAG_525920,TVAG_603510,TVAG_395940,TVAG_584000,TVAG_116640,TVAG_511090,TVAG_508700,TVAG_199910,TVAG_567000,TVAG_591160,TVAG_557480,TVAG_517230,TVAG_512460,TVAG_552180,TVAG_601280,TVAG_351060,TVAG_569170,TVAG_549320,TVAG_536220,TVAG_561490,TVAG_531690,TVAG_606370,TVAG_607840,TVAG_500570,TVAG_598000,TVA…
q2000626						TVAG_344960,TVAG_115270,TVAG_RG_DS114569_1,TVAG_RG_DS118979_1,TVAG_414780,TVAG_RG_DS132629_1,TVAG_RG_DS135933_1,TVAG_RG_DS138625_1,TVAG_RG_DS138737_1,TVAG_244670,TVAG_552210,TVAG_537220,TVAG_RG_DS143638_1,TVAG_RG_DS145786_1,TVAG_RG_DS146691_1,TVAG_RG_DS148974_1,TVAG_RG_DS149239_1,TVAG_RG_DS150425_1,TVAG_RG_DS151592_1,TVAG_RG_DS152515_1,TVAG_RG_DS129460_1,TVAG_RG_DS121128_1,TVAG_RG_DS129638_1,TVAG…
q2000627	MONOS_11988,MONOS_15415	BLNAU_15757	Streblo_st11171	PAPYR_1246	Gene.57::gnl|Trimastix_PCT|19	TVAG_464120,TVAG_152720,TVAG_117480,TVAG_342830,TVAG_299380	gi|1091423015,gi|1091421733,gi|1091418046		GL50803_7878-t26_1-p1	Gene.32676,Gene.33282,Gene.24351,Gene.28745,Gene.33229,Gene.33608,Gene.31395,Gene.28151,Gene.33679	Gene.448	Gene.244,Gene.5732,Gene.2898,Gene.461,Gene.4250,Gene.5079,Gene.2648,Gene.5635	Gene.562		Gene.561	Gene.5728,Gene.6677,Gene.9537	SS50377_13001-t26_1-p1,SS50377_15826-t26_1-p1	Gene.4114	Gene.1447
q2000628	MONOS_10436,MONOS_10656	BLNAU_9218,BLNAU_18719	Streblo_st9843	PAPYR_7334	Gene.157::gnl|Trimastix_PCT|58	TVAG_159780,TVAG_276360,TVAG_148950,TVAG_200220	gi|1187200002,gi|1187199898,gi|1187199764,gi|1091430805,gi|1091421597,gi|1091420345,gi|1187199740,gi|1091426282		GL50803_8001-t26_1-p1	Gene.33430,Gene.23952	Gene.1085	Gene.1260,Gene.763,Gene.181,Gene.5752,Gene.727	Gene.1184	GCA63084.1	Gene.1465	Gene.5501,Gene.6615,Gene.8504,Gene.7051,Gene.7567,Gene.12401,Gene.7984,Gene.12521	SS50377_12440-t26_1-p1	Gene.902	Gene.733
q2000629	MONOS_1773,MONOS_15779	BLNAU_5644,BLNAU_6122	Streblo_st529	PAPYR_6954	Gene.128::gnl|Trimastix_PCT|43	TVAG_119330,TVAG_141940,TVAG_277060,TVAG_231250,TVAG_446000,TVAG_231260	gi|1091429394,gi|1091416882,gi|1091415470,gi|1091411306		GL50803_15520-t26_1-p1	Gene.33461,Gene.21196,Gene.127,Gene.31575	Gene.104	Gene.125,Gene.5762,Gene.159,Gene.1200,Gene.949,Gene.5210,Gene.5820,Gene.2380,Gene.5605,Gene.5756	Gene.325		Gene.1197	Gene.2886,Gene.304,Gene.11295	SS50377_18245-t26_1-p1,SS50377_18249-t26_1-p1	Gene.1905	Gene.1001
q2000630	MONOS_794,MONOS_16804	BLNAU_6774,BLNAU_16635	Streblo_st11704	PAPYR_4798	Gene.96::gnl|Trimastix_PCT|37	TVAG_178710,TVAG_462690,TVAG_106800,TVAG_420140,TVAG_314710,TVAG_263040	gi|1187200080,gi|1187200072,gi|1091413331,gi|1091412808,gi|1187199982,gi|1091422942	GAAM01000605.1,GAAM01001699.1	GL50803_7999-t26_1-p1	Gene.22680,Gene.259,Gene.25319	Gene.492	Gene.1709,Gene.5643,Gene.392,Gene.44,Gene.501,Gene.2913,Gene.4304,Gene.5708	Gene.207	GCA62321.1	Gene.1204	Gene.5459,Gene.6177,Gene.7332,Gene.6882	SS50377_19169-t26_1-p1
q2000631	MONOS_771,MONOS_3900	BLNAU_2222,BLNAU_14627	Streblo_st22202	PAPYR_5675	Gene.166::gnl|Trimastix_PCT|63	TVAG_249740,TVAG_074480,TVAG_477470,TVAG_144550,TVAG_107720	gi|1091429505,gi|1091425282,gi|1091425281,gi|1091418308	GAAM01000888.1	GL50803_1345-t26_1-p1	Gene.22743,Gene.316,Gene.23200	Gene.21	Gene.2131,Gene.382,Gene.91	Gene.271	GCA62498.1	Gene.102	Gene.5447,Gene.6150,Gene.8662,Gene.7910,Gene.6606,Gene.8153,Gene.8089,Gene.7482,Gene.8037,Gene.8126,Gene.8104	SS50377_10136-t26_1-p1	Gene.7136	Gene.964
q2000632	MONOS_626,MONOS_641,MONOS_7369	BLNAU_2903	Streblo_st36106	PAPYR_10026	Gene.133::gnl|Trimastix_PCT|45	TVAG_341090,TVAG_487930,TVAG_184530,TVAG_487360,TVAG_020480,TVAG_419040,TVAG_065040,TVAG_043810	gi|1091437437,gi|1091412954,gi|1091412686,gi|1091436428,gi|1091421936		GL50803_15551-t26_1-p1	Gene.24077,Gene.30778,Gene.20466,Gene.33	Gene.316	Gene.16,Gene.206,Gene.162,Gene.2862,Gene.1967,Gene.5855,Gene.5711,Gene.5502,Gene.5254,Gene.3400	Gene.855		Gene.653	Gene.5707,Gene.11620	SS50377_18183-t26_1-p1	Gene.7122
q2000633	MONOS_11281,MONOS_14048	BLNAU_882,BLNAU_12949	Streblo_st30967	PAPYR_9281	Gene.169::gnl|Trimastix_PCT|64	TVAG_182520,TVAG_423320,TVAG_438370,TVAG_190280,TVAG_112230,TVAG_199380	gi|1187200062,gi|1091414397,gi|1187199692,gi|1187199690,gi|1091419422,gi|1091419421,gi|1187199736,gi|1091427000		GL50803_14622-t26_1-p1	Gene.26205,Gene.21672,Gene.462,Gene.28136	Gene.338	Gene.251,Gene.65,Gene.749,Gene.1146,Gene.644	Gene.1460	GCA63629.1	Gene.1013	Gene.5589,Gene.7421,Gene.7603,Gene.6201,Gene.10163	SS50377_18978-t26_1-p1	Gene.10561
q2000634		BLNAU_3066,BLNAU_6138,BLNAU_9281,BLNAU_14210,BLNAU_10543,BLNAU_13543,BLNAU_17135,BLNAU_24211,BLNAU_8242,BLNAU_15381,BLNAU_8249,BLNAU_6198,BLNAU_19569,BLNAU_3360,BLNAU_6207,BLNAU_12020,BLNAU_22933,BLNAU_24567,BLNAU_25034,BLNAU_24515,BLNAU_6199,BLNAU_24516,BLNAU_23989,BLNAU_7201,BLNAU_23988,BLNAU_7202,BLNAU_22940,BLNAU_6702,BLNAU_23757,BLNAU_24000,BLNAU_14101,BLNAU_23756,BLNAU_22567,BLNAU_22941,BLN…
q2000635		BLNAU_19265,BLNAU_7281,BLNAU_11163,BLNAU_20727,BLNAU_11164,BLNAU_11114,BLNAU_23838,BLNAU_24113,BLNAU_11115,BLNAU_25041,BLNAU_22553,BLNAU_23860,BLNAU_23720,BLNAU_23839,BLNAU_21006,BLNAU_4842,BLNAU_24408,BLNAU_1647,BLNAU_9251,BLNAU_15549,BLNAU_9757,BLNAU_4436,BLNAU_5850,BLNAU_22498,BLNAU_23505,BLNAU_4437,BLNAU_7282,BLNAU_5851,BLNAU_25024,BLNAU_22552,BLNAU_20775,BLNAU_25042,BLNAU_22707,BLNAU_23504,B…
q2000636	MONOS_7211,MONOS_11445	BLNAU_15401,BLNAU_16403,BLNAU_19699,BLNAU_22281	Streblo_st813,Streblo_st6982,Streblo_st7786,Streblo_st8690,Streblo_st9744,Streblo_st11971,Streblo_st13347,Streblo_st20172,Streblo_st37981,Streblo_st13600,Streblo_st22713,Streblo_st34967,Streblo_st28074,Streblo_st8058,Streblo_st48829	PAPYR_5048	Gene.2631::gnl|Trimastix_PCT|884	TVAG_248830,TVAG_160290,TVAG_188730,TVAG_151930,TVAG_542320,TVAG_126030,TVAG_350100,TVAG_151940,TVAG_420480,TVAG_261210	gi|1091431629,gi|1091412295,gi|1091426887,gi|1091421545,gi|1091430143,gi|1091411480,gi|1091424369,gi|1091416473,gi|1091435485
q2000637	MONOS_499,MONOS_11175		Streblo_st2032,Streblo_st36383,Streblo_st3558,Streblo_st32489,Streblo_st43510,Streblo_st2297,Streblo_st4113,Streblo_st10892,Streblo_st5732,Streblo_st34390,Streblo_st31587,Streblo_st44236,Streblo_st19923,Streblo_st36181,Streblo_st11413,Streblo_st46153,Streblo_st54093,Streblo_st42632,Streblo_st8932,Streblo_st36308,Streblo_st5449,Streblo_st12038,Streblo_st52664,Streblo_st34774,Streblo_st39598,Strebl…				gi|1091432533
q2000638						TVAG_306230,TVAG_257130,TVAG_339200,TVAG_211500,TVAG_487150,TVAG_318910,TVAG_208340,TVAG_489210,TVAG_109780,TVAG_278430,TVAG_278320,TVAG_599450,TVAG_063290,TVAG_278380,TVAG_229260,TVAG_497220,TVAG_226130,TVAG_599430,TVAG_339140,TVAG_181930,TVAG_338560,TVAG_208330,TVAG_472660,TVAG_256660,TVAG_599440,TVAG_487140,TVAG_137230,TVAG_278390,TVAG_338490,TVAG_278400,TVAG_109790,TVAG_338550,TVAG_115790,TVA…
q2000639						TVAG_391810,TVAG_394260,TVAG_245580,TVAG_425470,TVAG_031550,TVAG_278580,TVAG_573910,TVAG_291370,TVAG_184310,TVAG_055020,TVAG_235850,TVAG_242270,TVAG_160000,TVAG_340940,TVAG_430440,TVAG_159960,TVAG_509360,TVAG_529190,TVAG_310890,TVAG_340960,TVAG_047620,TVAG_195750,TVAG_024190,TVAG_293660,TVAG_391820,TVAG_494990,TVAG_195720,TVAG_195740,TVAG_430290,TVAG_145680,TVAG_340950,TVAG_310900,TVAG_145670,TVA…
q2000640						TVAG_RG_DS113426_11,TVAG_RG_DS127784_2,TVAG_RG_DS132626_1,TVAG_RG_DS114100_4,TVAG_RG_DS132408_1,TVAG_RG_DS114606_1,TVAG_RG_DS132974_2,TVAG_RG_DS148402_2,TVAG_RG_DS121387_2,TVAG_RG_DS142850_1,TVAG_RG_DS146850_2,TVAG_RG_DS149165_1,TVAG_RG_DS126689_1,TVAG_RG_DS146631_1,TVAG_RG_DS149851_1,TVAG_RG_DS141475_1,TVAG_RG_DS146085_2,TVAG_RG_DS132775_1,TVAG_RG_DS144704_2,TVAG_RG_DS133357_2,TVAG_RG_DS143169_1…
q2000641	MONOS_7763,MONOS_13210	BLNAU_8192,BLNAU_8982	Streblo_st10864	PAPYR_3987		TVAG_015800,TVAG_074940,TVAG_345430,TVAG_345440,TVAG_345450,TVAG_024110	gi|1091434995,gi|1091423641,gi|1091418381		GL50803_10091-t26_1-p1	Gene.33660,Gene.22622,Gene.32058,Gene.33697,Gene.33662,Gene.20757,Gene.24066,Gene.29671,Gene.38	Gene.478	Gene.1667,Gene.5424,Gene.5747,Gene.173,Gene.2015,Gene.3676,Gene.4973,Gene.5850,Gene.5831	Gene.581		Gene.890	Gene.7226,Gene.2022	SS50377_11217-t26_1-p1	Gene.15986
q2000642				PAPYR_346,PAPYR_9173,PAPYR_349,PAPYR_2387		TVAG_093680,TVAG_265760,TVAG_411930,TVAG_510340,TVAG_152690,TVAG_478830,TVAG_220000,TVAG_351540	gi|1091415952,gi|1091412573,gi|1091436050,gi|1091435044,gi|1091430849,gi|1091416866	GAAM01001291.1,GAAM01003992.1,GAAM01003997.1		Gene.24153,Gene.5462,Gene.25939,Gene.2751,Gene.25186,Gene.3597,Gene.27936	Gene.9436	Gene.4522,Gene.4964,Gene.1787	Gene.938		Gene.5055,Gene.6431	Gene.8,Gene.2787,Gene.11137	SS50377_16587-t26_1-p1,SS50377_16942-t26_1-p1	Gene.17735
q2000643	MONOS_6063,MONOS_6711	BLNAU_10841		PAPYR_3438	Gene.116::gnl|Trimastix_PCT|41	TVAG_198100,TVAG_359120,TVAG_142440,TVAG_483090,TVAG_162680	gi|1187200060,gi|1091414441,gi|1187199686,gi|1091425913,gi|1187199950,gi|1091426409,gi|1187199918,gi|1091429604	GAAM01000060.1,GAAM01000462.1,GAAM01000770.1,GAAM01005563.1,GAAM01005588.1	GL50803_8118-t26_1-p1	Gene.24270,Gene.475,Gene.27895	Gene.945	Gene.156	Gene.290	GCA62017.1	Gene.2189	Gene.6634,Gene.751,Gene.6955,Gene.6902,Gene.7093,Gene.7141	SS50377_16157-t26_1-p1	Gene.863	Gene.1472
q2000644												Gene.14,Gene.1168,Gene.3559,Gene.2890,Gene.4737,Gene.3220,Gene.312,Gene.1664,Gene.5653,Gene.1853,Gene.4348,Gene.62,Gene.3390,Gene.3322,Gene.4820,Gene.2398,Gene.3377,Gene.4670,Gene.2610,Gene.4367,Gene.3384,Gene.3938,Gene.3387,Gene.4629,Gene.4536,Gene.4628,Gene.2534,Gene.4080,Gene.3287,Gene.3285,Gene.3891,Gene.2942,Gene.4285,Gene.4167,Gene.2286,Gene.4956,Gene.4382,Gene.5211,Gene.5153,Gene.5662,Gene…
q2000645		BLNAU_13687,BLNAU_4291,BLNAU_17727,BLNAU_17736,BLNAU_2130,BLNAU_1855,BLNAU_14213,BLNAU_15433,BLNAU_6028,BLNAU_24703,BLNAU_20964,BLNAU_5263,BLNAU_10651,BLNAU_8277,BLNAU_20795,BLNAU_17000,BLNAU_8282,BLNAU_9883,BLNAU_18228,BLNAU_16835,BLNAU_18915,BLNAU_21689,BLNAU_18185,BLNAU_15125,BLNAU_10657,BLNAU_10005,BLNAU_24511,BLNAU_23154,BLNAU_8683,BLNAU_8203,BLNAU_20433,BLNAU_14214,BLNAU_21437,BLNAU_14687,B…
q2000646	MONOS_11099,MONOS_3466,MONOS_1239,MONOS_7612,MONOS_5786,MONOS_5683,MONOS_11056,MONOS_472,MONOS_15621,MONOS_2489,MONOS_8920,MONOS_3471,MONOS_6888,MONOS_3588,MONOS_5528,MONOS_15144,MONOS_7284,MONOS_3348,MONOS_10680,MONOS_1018,MONOS_10536,MONOS_10581,MONOS_1438,MONOS_1862,MONOS_16369,MONOS_2795,MONOS_10526,MONOS_3470,MONOS_12473,MONOS_5641,MONOS_6734,MONOS_6966,MONOS_7335,MONOS_7625,MONOS_10365,MONO…
q2000647			Streblo_st24154,Streblo_st15921,Streblo_st10716,Streblo_st45668,Streblo_st22105,Streblo_st37956,Streblo_st8500,Streblo_st35958,Streblo_st28533,Streblo_st7886,Streblo_st20214,Streblo_st15569,Streblo_st52085,Streblo_st33975,Streblo_st18623,Streblo_st21727,Streblo_st48853,Streblo_st2845,Streblo_st13703,Streblo_st19026,Streblo_st633,Streblo_st48347,Streblo_st33741,Streblo_st41282,Streblo_st23421,Stre…
q2000648			Streblo_st9552,Streblo_st22624,Streblo_st28622,Streblo_st25604,Streblo_st41314,Streblo_st12099,Streblo_st20455,Streblo_st4629,Streblo_st29500,Streblo_st30712,Streblo_st29048,Streblo_st30562,Streblo_st46472,Streblo_st43071,Streblo_st13212,Streblo_st38312,Streblo_st20623,Streblo_st12732,Streblo_st8496,Streblo_st33978,Streblo_st31867,Streblo_st45392,Streblo_st23773,Streblo_st45867,Streblo_st14844,St…
q2000649			Streblo_st23082,Streblo_st6527,Streblo_st27971,Streblo_st25242,Streblo_st25685,Streblo_st29847,Streblo_st41205,Streblo_st24216,Streblo_st14633,Streblo_st34633,Streblo_st34726,Streblo_st38256,Streblo_st44992,Streblo_st33235,Streblo_st24641,Streblo_st54805,Streblo_st10081,Streblo_st37945,Streblo_st20490,Streblo_st36446,Streblo_st16726,Streblo_st11454,Streblo_st48079,Streblo_st55353,Streblo_st32744,…
q2000650				PAPYR_7143,PAPYR_9504,PAPYR_9841,PAPYR_9889,PAPYR_9890,PAPYR_10816,PAPYR_11676,PAPYR_11876,PAPYR_11975,PAPYR_12049,PAPYR_12142,PAPYR_12305,PAPYR_13291,PAPYR_13198,PAPYR_12628,PAPYR_9121,PAPYR_12350,PAPYR_11717,PAPYR_11827,PAPYR_7867,PAPYR_10691,PAPYR_11085,PAPYR_11610,PAPYR_11882,PAPYR_12876,PAPYR_13267,PAPYR_10447,PAPYR_12284,PAPYR_12488,PAPYR_13207,PAPYR_12196,PAPYR_12667,PAPYR_12653,PAPYR_1134…
q2000651						TVAG_366760,TVAG_230350,TVAG_031720,TVAG_386930,TVAG_588660,TVAG_440990,TVAG_419980,TVAG_387250,TVAG_510130,TVAG_009110,TVAG_097380,TVAG_541950,TVAG_584210,TVAG_484200,TVAG_112700,TVAG_500000,TVAG_123590,TVAG_503260,TVAG_177550,TVAG_412080,TVAG_544280,TVAG_149120,TVAG_384830,TVAG_342210,TVAG_423600,TVAG_155530,TVAG_594310,TVAG_418140,TVAG_090620,TVAG_571730,TVAG_515050,TVAG_533030,TVAG_553950,TVA…
q2000652						TVAG_RG_DS115031_2,TVAG_RG_DS143817_1,TVAG_RG_DS152324_2,TVAG_RG_DS118855_1,TVAG_RG_DS116759_2,TVAG_RG_DS125234_1,TVAG_RG_DS134293_1,TVAG_RG_DS113241_3,TVAG_RG_DS119949_1,TVAG_RG_DS121683_1,TVAG_RG_DS134209_1,TVAG_RG_DS135372_1,TVAG_RG_DS132293_1,TVAG_RG_DS113196_12,TVAG_RG_DS133028_1,TVAG_RG_DS134033_1,TVAG_RG_DS114618_3,TVAG_RG_DS114513_2,TVAG_RG_DS117693_2,TVAG_RG_DS132077_1,TVAG_RG_DS132267_1…
q2000653						TVAG_RG_DS113313_16,TVAG_RG_DS113404_2,TVAG_RG_DS113595_17,TVAG_RG_DS136387_2,TVAG_RG_DS123206_2,TVAG_RG_DS123359_2,TVAG_RG_DS121315_1,TVAG_RG_DS118945_2,TVAG_RG_DS135410_2,TVAG_RG_DS141416_2,TVAG_RG_DS146351_2,TVAG_RG_DS122263_1,TVAG_RG_DS123134_2,TVAG_RG_DS138847_1,TVAG_RG_DS143675_1,TVAG_RG_DS149285_1,TVAG_RG_DS124526_2,TVAG_RG_DS129384_1,TVAG_RG_DS140781_1,TVAG_RG_DS151347_1,TVAG_RG_DS124794_…
q2000654						TVAG_344440,TVAG_488420,TVAG_102650,TVAG_487810,TVAG_055140,TVAG_450990,TVAG_213790,TVAG_084880,TVAG_123290,TVAG_482840,TVAG_387480,TVAG_037980,TVAG_367020,TVAG_255360,TVAG_404460,TVAG_518160,TVAG_602120,TVAG_382340,TVAG_286050,TVAG_134860,TVAG_124690,TVAG_006730,TVAG_318150,TVAG_097050,TVAG_547840,TVAG_581650,TVAG_250750,TVAG_571330,TVAG_501690,TVAG_576490,TVAG_603970,TVAG_532160,TVAG_603110,TVA…
q2000655						TVAG_TEG_DS113396_2_9,TVAG_RG_DS141693_1,TVAG_RG_DS143212_1,TVAG_RG_DS143376_2,TVAG_RG_DS148880_2,TVAG_RG_DS113400_3,TVAG_RG_DS115758_4,TVAG_RG_DS119159_1,TVAG_RG_DS119353_1,TVAG_RG_DS126327_2,TVAG_RG_DS131818_1,TVAG_RG_DS132621_1,TVAG_RG_DS134125_2,TVAG_RG_DS135989_2,TVAG_RG_DS140003_2,TVAG_RG_DS140863_1,TVAG_TEG_DS113929_1_1,TVAG_RG_DS133203_1,TVAG_RG_DS121077_2,TVAG_RG_DS142628_2,TVAG_RG_DS151…
q2000656	MONOS_9470,MONOS_10112	BLNAU_511,BLNAU_12262	Streblo_st2992	PAPYR_10156	Gene.202::gnl|Trimastix_PCT|75	TVAG_272960,TVAG_272970,TVAG_272980,TVAG_386300,TVAG_371240,TVAG_371250,TVAG_319220	gi|1091430588,gi|1091426086,gi|1091415059		GL50803_10367-t26_1-p1	Gene.20517,Gene.22978,Gene.21587,Gene.56,Gene.31204,Gene.25447,Gene.26378,Gene.31624	Gene.253	Gene.122,Gene.1413,Gene.3299	Gene.850	GCA62123.1	Gene.487	Gene.5732,Gene.6270,Gene.6781,Gene.11029	SS50377_16134-t26_1-p1	Gene.539	Gene.126
q2000657	MONOS_1863,MONOS_8694,MONOS_12490	BLNAU_5640,BLNAU_11892	Streblo_st7666	PAPYR_2802	Gene.72::gnl|Trimastix_PCT|26	TVAG_401900,TVAG_113950,TVAG_419520,TVAG_131850,TVAG_313300,TVAG_099560	gi|1091429461,gi|1091419154		GL50803_14827-t26_1-p1	Gene.32847,Gene.22612,Gene.20413,Gene.125,Gene.27646,Gene.25988,Gene.28725,Gene.30780,Gene.26310	Gene.81	Gene.194,Gene.2406,Gene.3432,Gene.4630,Gene.462	Gene.466	GCA63272.1	Gene.61	Gene.3014,Gene.251,Gene.8502,Gene.12668	SS50377_18493-t26_1-p1
q2000658	MONOS_525,MONOS_5155	BLNAU_6344	Streblo_st16945	PAPYR_9459	Gene.171::gnl|Trimastix_PCT|65	TVAG_072050,TVAG_192910,TVAG_494060,TVAG_212240,TVAG_474670,TVAG_331690,TVAG_005920,TVAG_213810	gi|1091431659,gi|1091428411,gi|1091413209,gi|1091410997,gi|1091431246		GL50803_14321-t26_1-p1	Gene.32911,Gene.21494,Gene.33150,Gene.33656,Gene.28233,Gene.31776,Gene.25,Gene.33648,Gene.30351,Gene.33427,Gene.26133	Gene.58	Gene.862	Gene.802	GCA63192.1,GCA64659.1,GCA63083.1	Gene.71	Gene.2214	SS50377_16979-t26_1-p1
q2000659	MONOS_3403,MONOS_3728	BLNAU_5674,BLNAU_15935	Streblo_st19737	PAPYR_4824	Gene.340::gnl|Trimastix_PCT|135	TVAG_198680,TVAG_375490,TVAG_143030,TVAG_199100	gi|1187199815,gi|1091411759,gi|1091427989,gi|1091411821,gi|1187199756,gi|1091423007	GAAM01001684.1,GAAM01005662.1,GAAM01005169.1	GL50803_14329-t26_1-p1	Gene.33240,Gene.23274,Gene.368,Gene.31317,Gene.27655,Gene.22833,Gene.30822	Gene.131	Gene.1505,Gene.64,Gene.357,Gene.2982,Gene.3240	Gene.586	GCA62760.1	Gene.101	Gene.303	SS50377_11092-t26_1-p1	Gene.1968
q2000660	MONOS_4255,MONOS_15883,MONOS_7327	BLNAU_6327,BLNAU_17652	Streblo_st31457	PAPYR_9642						Gene.22690,Gene.21025,Gene.169,Gene.26828,Gene.27268,Gene.21426,Gene.28258,Gene.28396,Gene.20887,Gene.25765,Gene.26684	Gene.151	Gene.1852,Gene.50,Gene.3684,Gene.5180,Gene.4603,Gene.980,Gene.2949,Gene.5817,Gene.5788,Gene.4476,Gene.5110,Gene.2944,Gene.5559,Gene.4976,Gene.3372	Gene.1058	GCA62799.1	Gene.333	Gene.476,Gene.11849		Gene.7129
q2000661	MONOS_297,MONOS_8383,MONOS_15691,MONOS_3281,MONOS_13729,MONOS_11270,MONOS_13560,MONOS_16409,MONOS_15927,MONOS_9002,MONOS_12189,MONOS_416,MONOS_16129,MONOS_6003,MONOS_12315,MONOS_8267,MONOS_10034,MONOS_10758,MONOS_13853,MONOS_14833,MONOS_11919,MONOS_10787,MONOS_12842,MONOS_11757,MONOS_6872,MONOS_9867,MONOS_681,MONOS_15697,MONOS_3902,MONOS_12314,MONOS_13139,MONOS_6002,MONOS_8214,MONOS_12495,MONOS_1…
q2000662			Streblo_st36147,Streblo_st40387,Streblo_st43015,Streblo_st41382,Streblo_st2144,Streblo_st29362,Streblo_st31826,Streblo_st38436,Streblo_st50010,Streblo_st27513,Streblo_st44496,Streblo_st55990,Streblo_st46020,Streblo_st27178,Streblo_st37034,Streblo_st2198,Streblo_st21989,Streblo_st46673,Streblo_st34986,Streblo_st36610,Streblo_st56289,Streblo_st14606,Streblo_st56655,Streblo_st18068,Streblo_st51190,S…
q2000663			Streblo_st28489,Streblo_st15845,Streblo_st17300,Streblo_st23251,Streblo_st15149,Streblo_st27908,Streblo_st36340,Streblo_st35535,Streblo_st56580,Streblo_st30274,Streblo_st49366,Streblo_st51025,Streblo_st55557,Streblo_st39424,Streblo_st44306,Streblo_st15896,Streblo_st19556,Streblo_st34220,Streblo_st38493,Streblo_st51315,Streblo_st37113,Streblo_st11506,Streblo_st41192,Streblo_st24796,Streblo_st35979…
q2000664						TVAG_476870,TVAG_252540,TVAG_064930,TVAG_470510,TVAG_098910,TVAG_099040,TVAG_194450,TVAG_055460,TVAG_281490,TVAG_483200,TVAG_414530,TVAG_225110,TVAG_234220,TVAG_478000,TVAG_095600,TVAG_396400,TVAG_598500,TVAG_561320,TVAG_589850,TVAG_573040,TVAG_603010,TVAG_577400,TVAG_583310,TVAG_498040,TVAG_529110,TVAG_584850,TVAG_302670,TVAG_322390,TVAG_600280,TVAG_091710,TVAG_232060,TVAG_470490,TVAG_510730,TVA…
q2000665						TVAG_RG_DS113182_1,TVAG_123010,TVAG_123060,TVAG_RG_DS113238_18,TVAG_081980,TVAG_RG_DS113386_11,TVAG_273540,TVAG_RG_DS113559_3,TVAG_RG_DS113576_4,TVAG_RG_DS113594_13,TVAG_RG_DS113649_15,TVAG_RG_DS113676_5,TVAG_RG_DS113687_17,TVAG_RG_DS114013_8,TVAG_088260,TVAG_RG_DS114226_4,TVAG_RG_DS119408_1,TVAG_TEG_DS113227_1_8,TVAG_RG_DS113263_33,TVAG_RG_DS113515_7,TVAG_RG_DS113549_14,TVAG_TEG_DS113596_1_9,TVA…
q2000666						TVAG_571710,TVAG_193320,TVAG_571570,TVAG_RG_DS114035_4,TVAG_RG_DS114307_3,TVAG_RG_DS121261_1,TVAG_289810,TVAG_RG_DS128932_1,TVAG_564920,TVAG_347600,TVAG_568990,TVAG_RG_DS134439_1,TVAG_RG_DS136038_1,TVAG_545240,TVAG_551650,TVAG_RG_DS141092_1,TVAG_RG_DS141241_1,TVAG_597950,TVAG_RG_DS152513_1,TVAG_RG_DS139471_1,TVAG_085140,TVAG_RG_DS140183_1,TVAG_385500,TVAG_RG_DS139284_1,TVAG_173510,TVAG_RG_DS14487…
q2000667						TVAG_TEG_DS113184_5_19,TVAG_546050,TVAG_253990,TVAG_115170,TVAG_302060,TVAG_037860,TVAG_022720,TVAG_312560,TVAG_061390,TVAG_039710,TVAG_512980,TVAG_353900,TVAG_597710,TVAG_102990,TVAG_356420,TVAG_195640,TVAG_092820,TVAG_270420,TVAG_467400,TVAG_528970,TVAG_557570,TVAG_TEG_DS113627_1_14,TVAG_580860,TVAG_138660,TVAG_285320,TVAG_259510,TVAG_TEG_DS113246_3_1,TVAG_028230,TVAG_355260,TVAG_528110,TVAG_53…
q2000668						TVAG_RG_DS114108_8,TVAG_RG_DS117314_2,TVAG_RG_DS126211_1,TVAG_RG_DS144726_1,TVAG_RG_DS134395_1,TVAG_RG_DS131482_1,TVAG_RG_DS135218_2,TVAG_RG_DS151293_1,TVAG_140770,TVAG_TEG_DS113355_1_17,TVAG_489750,TVAG_RG_DS113318_6,TVAG_RG_DS145615_1,TVAG_RG_DS141186_2,TVAG_519960,TVAG_RG_DS151639_2,TVAG_080540,TVAG_RG_DS148982_1,TVAG_547340,TVAG_549470,TVAG_018370,TVAG_439870,TVAG_573890,TVAG_111720,TVAG_5170…
q2000669	MONOS_3379,MONOS_7515,MONOS_14201	BLNAU_3153,BLNAU_10355		PAPYR_9417,PAPYR_4122		TVAG_391530,TVAG_348300,TVAG_180550,TVAG_473450,TVAG_057360,TVAG_261130,TVAG_413710	gi|1091436647,gi|1091434779,gi|1091431765,gi|1091430433,gi|1091418508,gi|1091417863,gi|1091433098	GAAM01000024.1,GAAM01000475.1,GAAM01003952.1,GAAM01004123.1,GAAM01004309.1	GL50803_16549-t26_1-p1	Gene.26141,Gene.9589	Gene.2912,Gene.3336	Gene.2473	Gene.4586,Gene.26974	GCA63100.1	Gene.4219	Gene.3564	SS50377_11290-t26_1-p1		Gene.1057
q2000670	MONOS_261,MONOS_1076,MONOS_1319	BLNAU_1712,BLNAU_12634	Streblo_st2552	PAPYR_6973	Gene.203::gnl|Trimastix_PCT|76	TVAG_061890,TVAG_416010,TVAG_347250,TVAG_263760	gi|1187199835,gi|1091436258,gi|1187199827,gi|1091410793,gi|1187199811,gi|1091412244	GAAM01005677.1	GL50803_16387-t26_1-p1	Gene.32250,Gene.989,Gene.21957,Gene.20810,Gene.28305,Gene.424,Gene.23545	Gene.320	Gene.1361,Gene.102,Gene.87,Gene.1843	Gene.736	GCA62937.1	Gene.140	Gene.680	SS50377_11529-t26_1-p1,SS50377_11538-t26_1-p1	Gene.10584
q2000671	MONOS_1462,MONOS_3613,MONOS_16799	BLNAU_2530	Streblo_st4272	PAPYR_3119	Gene.429::gnl|Trimastix_PCT|171, Gene.173::gnl|Trimastix_PCT|66	TVAG_185880,TVAG_067370,TVAG_114810,TVAG_192480	gi|1091435285,gi|1091418221,gi|1091431971,gi|1091431689,gi|1091411666,gi|1091423180		GL50803_5947-t26_1-p1	Gene.32302,Gene.64,Gene.20767,Gene.30969,Gene.31068,Gene.26070,Gene.28734,Gene.31958	Gene.128	Gene.155,Gene.19,Gene.315,Gene.1130,Gene.4418	Gene.604		Gene.138	Gene.5045	SS50377_14431-t26_1-p1	Gene.576	Gene.1407
q2000672	MONOS_10521,MONOS_12337		Streblo_st21699	PAPYR_5395	Gene.265::gnl|Trimastix_PCT|108	TVAG_208960,TVAG_074310,TVAG_126060,TVAG_055940	gi|1091426321,gi|1091425467,gi|1091431183	GAAM01002718.1,GAAM01005271.1	GL50803_15260-t26_1-p1	Gene.21952,Gene.33295,Gene.25495,Gene.20373,Gene.80,Gene.33216,Gene.29424,Gene.33159	Gene.391	Gene.193,Gene.5600,Gene.1133,Gene.2504,Gene.4882,Gene.5828,Gene.5705,Gene.5784	Gene.627		Gene.38	Gene.3248,Gene.2776	SS50377_11282-t26_1-p1	Gene.567	Gene.2049
q2000673	MONOS_6203,MONOS_16573,MONOS_10323	BLNAU_853,BLNAU_2429,BLNAU_3698	Streblo_st13876	PAPYR_7054	Gene.145::gnl|Trimastix_PCT|50	TVAG_247060,TVAG_314730,TVAG_453470,TVAG_258150,TVAG_474010,TVAG_040820,TVAG_291460	gi|1091415435,gi|1091410923,gi|1091413745		GL50803_6135-t26_1-p1	Gene.22010,Gene.20434,Gene.25478,Gene.24416,Gene.29964,Gene.27,Gene.32161	Gene.112	Gene.1285,Gene.143,Gene.191,Gene.2938,Gene.5629	Gene.852	GCA62782.1	Gene.237	Gene.703	SS50377_13676-t26_1-p1	Gene.10568
q2000674	MONOS_1956,MONOS_4043,MONOS_7150	BLNAU_1727,BLNAU_7917	Streblo_st23707	PAPYR_418	Gene.317::gnl|Trimastix_PCT|126	TVAG_026460,TVAG_353710,TVAG_262730	gi|1091437222,gi|1091429144,gi|1091431564		GL50803_14091-t26_1-p1	Gene.20550,Gene.25225,Gene.22931,Gene.26020,Gene.28050,Gene.21768,Gene.20510,Gene.24225,Gene.29161,Gene.118,Gene.30471,Gene.31440,Gene.27238	Gene.161	Gene.128,Gene.467,Gene.2038,Gene.5716	Gene.1857	GCA62584.1	Gene.83	Gene.5719	SS50377_15505-t26_1-p1	Gene.3094
q2000675	MONOS_8231,MONOS_11210,MONOS_12515,MONOS_12977	BLNAU_1898,BLNAU_12900	Streblo_st7046	PAPYR_9730,PAPYR_12704	Gene.88::gnl|Trimastix_PCT|31	TVAG_093600,TVAG_160160,TVAG_224750,TVAG_178000,TVAG_433200	gi|1091431553,gi|1091419562,gi|1091411938,gi|1091427163	GAAM01002950.1	GL50803_7870-t26_1-p1	Gene.20562,Gene.23683,Gene.448,Gene.25364,Gene.27721,Gene.30202	Gene.127	Gene.1855,Gene.345,Gene.83,Gene.5373	Gene.456	GCA64012.1	Gene.183	Gene.3469,Gene.6558	SS50377_17438-t26_1-p1		Gene.127
q2000676	MONOS_3598,MONOS_7848	BLNAU_4662,BLNAU_17392	Streblo_st34285		Gene.241::gnl|Trimastix_PCT|96	TVAG_185160,TVAG_185170,TVAG_185180,TVAG_006170	gi|1187200100,gi|1187199892,gi|1187199722,gi|1091432025,gi|1091431306,gi|1091410554,gi|1173708014,gi|1091431058,gi|1187199817,gi|1091411788	GAAM01000961.1	GL50803_16431-t26_1-p1	Gene.26812,Gene.101,Gene.29928	Gene.780	Gene.231,Gene.57,Gene.5683,Gene.1105,Gene.3957,Gene.5637	Gene.986	GCA62676.1	Gene.538	Gene.5606,Gene.6311	SS50377_15561-t26_1-p1	Gene.1974
q2000677	MONOS_2187,MONOS_10869	BLNAU_12630,BLNAU_23178	Streblo_st10591	PAPYR_7331	Gene.718::gnl|Trimastix_PCT|284	TVAG_038440,TVAG_345360,TVAG_043060,TVAG_043070,TVAG_043170,TVAG_300000,TVAG_360700,TVAG_363390	gi|1091425077,gi|1091417690	GAAM01001428.1,GAAM01003498.1,GAAM01004864.1	GL50803_11043-t26_1-p1	Gene.22278,Gene.751	Gene.674	Gene.278	Gene.1121		Gene.1069	Gene.5441,Gene.9247,Gene.7047,Gene.8121,Gene.6612,Gene.7698,Gene.6976,Gene.11502,Gene.7309	SS50377_10475-t26_1-p1	Gene.7185	Gene.2103
q2000678		BLNAU_23943,BLNAU_24150,BLNAU_6381,BLNAU_13407,BLNAU_13181,BLNAU_5627,BLNAU_13850,BLNAU_8581,BLNAU_14359,BLNAU_12996,BLNAU_17740,BLNAU_24434,BLNAU_21235,BLNAU_14435,BLNAU_22573,BLNAU_20933,BLNAU_7877,BLNAU_10588,BLNAU_19292,BLNAU_4740,BLNAU_4227,BLNAU_24053,BLNAU_21919,BLNAU_25019,BLNAU_16335,BLNAU_6169,BLNAU_8515,BLNAU_7880,BLNAU_21934,BLNAU_25287,BLNAU_6168,BLNAU_25020,BLNAU_24149,BLNAU_21918,B…
q2000679		BLNAU_10423,BLNAU_18861,BLNAU_23047,BLNAU_18172,BLNAU_13243,BLNAU_13239,BLNAU_18536,BLNAU_22432,BLNAU_18528,BLNAU_24587,BLNAU_24623,BLNAU_13038,BLNAU_18520,BLNAU_19221,BLNAU_24621,BLNAU_18521,BLNAU_10544,BLNAU_25016,BLNAU_24091,BLNAU_24095,BLNAU_9142,BLNAU_25023,BLNAU_19287,BLNAU_22435,BLNAU_10545,BLNAU_24947,BLNAU_24946,BLNAU_23593,BLNAU_24092,BLNAU_24588,BLNAU_20900,BLNAU_24622,BLNAU_18529,BLNA…
q2000680	MONOS_5982,MONOS_10036,MONOS_10351,MONOS_12086,MONOS_10952,MONOS_14781		Streblo_st18561,Streblo_st51357,Streblo_st43850,Streblo_st18064,Streblo_st44758,Streblo_st33789,Streblo_st15681,Streblo_st10691,Streblo_st22600,Streblo_st16892,Streblo_st25799,Streblo_st22599,Streblo_st43851,Streblo_st18063,Streblo_st17078,Streblo_st43532,Streblo_st26153,Streblo_st26191,Streblo_st28323,Streblo_st15680,Streblo_st22831,Streblo_st16457,Streblo_st12017,Streblo_st31149,Streblo_st22532…				gi|1091418279
q2000681				PAPYR_41,PAPYR_4722,PAPYR_7090,PAPYR_12058,PAPYR_56,PAPYR_9042,PAPYR_5434,PAPYR_4607,PAPYR_8448,PAPYR_7691,PAPYR_9048,PAPYR_9050,PAPYR_4608,PAPYR_9045,PAPYR_7693,PAPYR_476,PAPYR_13461,PAPYR_9049,PAPYR_4606,PAPYR_5180,PAPYR_7986,PAPYR_10183,PAPYR_1028,PAPYR_9255,PAPYR_8968,PAPYR_8963,PAPYR_2542,PAPYR_5715,PAPYR_4968,PAPYR_6897,PAPYR_6700,PAPYR_4508,PAPYR_11233,PAPYR_4974,PAPYR_8920,PAPYR_4507,PAPY…
q2000682			Streblo_st595,Streblo_st33540,Streblo_st33421,Streblo_st9702,Streblo_st49449,Streblo_st45880,Streblo_st43525,Streblo_st42744,Streblo_st24369,Streblo_st15582,Streblo_st56249,Streblo_st48227,Streblo_st7925,Streblo_st33705,Streblo_st6504,Streblo_st19723,Streblo_st31897,Streblo_st9798,Streblo_st48430,Streblo_st55408,Streblo_st32811,Streblo_st8705,Streblo_st1990,Streblo_st11236,Streblo_st18113,Streblo…
q2000683						TVAG_239160,TVAG_239180,TVAG_389880,TVAG_062770,TVAG_461880,TVAG_140930,TVAG_059220,TVAG_499820,TVAG_499780,TVAG_006900,TVAG_047130,TVAG_113630,TVAG_380070,TVAG_313030,TVAG_116210,TVAG_392380,TVAG_010170,TVAG_384600,TVAG_139750,TVAG_139710,TVAG_240170,TVAG_140870,TVAG_139690,TVAG_140880,TVAG_380060,TVAG_461890,TVAG_113620,TVAG_116200,TVAG_353510,TVAG_139740,TVAG_139700,TVAG_239150	gi|1091436128,gi|1091412356,gi|1091411192,gi|1091429558	GAAM01002337.1,GAAM01004035.1,GAAM01002964.1
q2000684						TVAG_182260,TVAG_498470,TVAG_333180,TVAG_408110,TVAG_039940,TVAG_188190,TVAG_047180,TVAG_072090,TVAG_185140,TVAG_063160,TVAG_160940,TVAG_140040,TVAG_406660,TVAG_094350,TVAG_195430,TVAG_152240,TVAG_164020,TVAG_274580,TVAG_353260,TVAG_167150,TVAG_468580,TVAG_163770,TVAG_163750,TVAG_498420,TVAG_163010,TVAG_227570,TVAG_178170,TVAG_188180,TVAG_473300,TVAG_088630,TVAG_383170,TVAG_316800,TVAG_202170,TVA…
q2000685						TVAG_TEG_DS113381_1_2,TVAG_027940,TVAG_TEG_DS113207_2_1,TVAG_126000,TVAG_TEG_DS113561_1_1,TVAG_TEG_DS113729_1_1,TVAG_126250,TVAG_522200,TVAG_200340,TVAG_288050,TVAG_546440,TVAG_397780,TVAG_587070,TVAG_537550,TVAG_491380,TVAG_605050,TVAG_577470,TVAG_428750,TVAG_376020,TVAG_135750,TVAG_536580,TVAG_552700,TVAG_528850,TVAG_567110,TVAG_525300,TVAG_358660,TVAG_018600,TVAG_547760,TVAG_532530,TVAG_358650…
q2000686			Streblo_st69,Streblo_st30570,Streblo_st9458,Streblo_st35176,Streblo_st6454,Streblo_st36867,Streblo_st34372,Streblo_st18401,Streblo_st45709,Streblo_st36928,Streblo_st35490,Streblo_st8178,Streblo_st50191,Streblo_st17071,Streblo_st6160,Streblo_st52648,Streblo_st33366,Streblo_st42270,Streblo_st45927,Streblo_st50773,Streblo_st47197,Streblo_st38732,Streblo_st25235,Streblo_st30644,Streblo_st14474,Strebl…
q2000687						TVAG_199660,TVAG_279620,TVAG_346350,TVAG_TEG_DS113502_1_2,TVAG_401510,TVAG_381530,TVAG_TEG_DS113576_3_2,TVAG_377000,TVAG_400660,TVAG_571460,TVAG_202410,TVAG_405610,TVAG_233530,TVAG_559790,TVAG_109190,TVAG_269480,TVAG_RG_DS146377_1,TVAG_364890,TVAG_208390,TVAG_540060,TVAG_018730,TVAG_440300,TVAG_597840,TVAG_RG_DS127754_1,TVAG_595620,TVAG_015360,TVAG_TEG_DS114147_1_5,TVAG_141360,TVAG_045200,TVAG_20…
q2000688						TVAG_519850,TVAG_116790,TVAG_490980,TVAG_590470,TVAG_464330,TVAG_107180,TVAG_543330,TVAG_154000,TVAG_408760,TVAG_272740,TVAG_591250,TVAG_420720,TVAG_536450,TVAG_320690,TVAG_084390,TVAG_501630,TVAG_557870,TVAG_123920,TVAG_296450,TVAG_532380,TVAG_469470,TVAG_284600,TVAG_504160,TVAG_454940,TVAG_572570,TVAG_577520,TVAG_531840,TVAG_251410,TVAG_539590,TVAG_142870,TVAG_061090,TVAG_085880,TVAG_519380,TVA…
q2000689						TVAG_RG_DS119567_1,TVAG_TEG_DS114653_1_4,TVAG_RG_DS139397_1,TVAG_RG_DS147176_1,TVAG_RG_DS118903_1,TVAG_RG_DS145525_1,TVAG_RG_DS127203_1,TVAG_RG_DS133641_1,TVAG_RG_DS117419_1,TVAG_RG_DS145170_1,TVAG_RG_DS117858_1,TVAG_RG_DS139099_1,TVAG_RG_DS150626_1,TVAG_RG_DS117049_1,TVAG_RG_DS118753_1,TVAG_RG_DS119119_1,TVAG_RG_DS135588_1,TVAG_RG_DS113570_13,TVAG_RG_DS138057_1,TVAG_RG_DS130572_1,TVAG_RG_DS12009…
q2000690	MONOS_1934,MONOS_10402	BLNAU_4202,BLNAU_16024,BLNAU_8386	Streblo_st6987	PAPYR_9405	Gene.205::gnl|Trimastix_PCT|77	TVAG_199240,TVAG_207570,TVAG_352520,TVAG_352560,TVAG_352580,TVAG_352600,TVAG_353280	gi|1091433647,gi|1091416596,gi|1091413966,gi|1091422681			Gene.24252,Gene.36,Gene.20454,Gene.28325,Gene.28015,Gene.27466	Gene.857	Gene.160,Gene.3123,Gene.670,Gene.835,Gene.5494,Gene.5826,Gene.5768,Gene.5783	Gene.1277		Gene.220	Gene.1092	SS50377_15853-t26_1-p1
q2000691		BLNAU_17708,BLNAU_2543,BLNAU_6704,BLNAU_10229,BLNAU_10517,BLNAU_12479,BLNAU_12579,BLNAU_13252,BLNAU_14152,BLNAU_18538,BLNAU_19718,BLNAU_20264,BLNAU_21130,BLNAU_24148,BLNAU_24928,BLNAU_12769,BLNAU_8664,BLNAU_24088,BLNAU_5932,BLNAU_25112,BLNAU_22564,BLNAU_23456,BLNAU_15806,BLNAU_16847,BLNAU_25146,BLNAU_24414,BLNAU_17709,BLNAU_5931,BLNAU_19058,BLNAU_23018,BLNAU_25297,BLNAU_24413,BLNAU_14758,BLNAU_92…
q2000692		BLNAU_13279,BLNAU_19127,BLNAU_1994,BLNAU_20823,BLNAU_23788,BLNAU_24224,BLNAU_15923,BLNAU_21440,BLNAU_3690,BLNAU_21138,BLNAU_22002,BLNAU_3003,BLNAU_4229,BLNAU_8599,BLNAU_10470,BLNAU_14389,BLNAU_18287,BLNAU_19131,BLNAU_24234,BLNAU_10066,BLNAU_24123,BLNAU_9497,BLNAU_14557,BLNAU_8335,BLNAU_21962,BLNAU_3849,BLNAU_24124,BLNAU_18109,BLNAU_10065,BLNAU_20129,BLNAU_2767,BLNAU_19020,BLNAU_21963,BLNAU_18040,…
q2000693	MONOS_2261,MONOS_6242,MONOS_9424,MONOS_3485,MONOS_9806,MONOS_16298,MONOS_6525,MONOS_10670,MONOS_15101,MONOS_16055,MONOS_13513,MONOS_10587,MONOS_13512,MONOS_12764,MONOS_14837,MONOS_15273,MONOS_5334,MONOS_12895,MONOS_7485,MONOS_13226,MONOS_2260,MONOS_15100,MONOS_16326,MONOS_12763,MONOS_7484,MONOS_12308,MONOS_3484,MONOS_2318,MONOS_9423,MONOS_11336,MONOS_14990,MONOS_5207,MONOS_6438,MONOS_13227,MONOS_…
q2000694			Streblo_st100,Streblo_st20138,Streblo_st11698,Streblo_st48945,Streblo_st43718,Streblo_st44276,Streblo_st3927,Streblo_st7070,Streblo_st342,Streblo_st19372,Streblo_st40586,Streblo_st811,Streblo_st34885,Streblo_st10440,Streblo_st8730,Streblo_st30307,Streblo_st3572,Streblo_st15116,Streblo_st37943,Streblo_st1809,Streblo_st18001,Streblo_st9517,Streblo_st2755,Streblo_st31813,Streblo_st17281,Streblo_st14…
q2000695			Streblo_st2372,Streblo_st6543,Streblo_st7968,Streblo_st19908,Streblo_st20514,Streblo_st21954,Streblo_st22148,Streblo_st25610,Streblo_st5226,Streblo_st28855,Streblo_st7003,Streblo_st36785,Streblo_st1594,Streblo_st5684,Streblo_st9232,Streblo_st13106,Streblo_st27374,Streblo_st24651,Streblo_st26106,Streblo_st31360,Streblo_st31146,Streblo_st10537,Streblo_st6308,Streblo_st12104,Streblo_st26072,Streblo_…
q2000696						TVAG_183330,TVAG_376260,TVAG_200590,TVAG_057170,TVAG_151520,TVAG_130110,TVAG_051750,TVAG_403330,TVAG_415410,TVAG_418670,TVAG_418500,TVAG_157460,TVAG_418800,TVAG_234430,TVAG_123820,TVAG_459510,TVAG_457700,TVAG_054560,TVAG_142230,TVAG_376280,TVAG_219810,TVAG_251920,TVAG_129570,TVAG_404180,TVAG_015530,TVAG_157540,TVAG_387430,TVAG_273450,TVAG_157270,TVAG_157320,TVAG_051740,TVAG_157470,TVAG_416290,TVA…
q2000697						TVAG_RG_DS114043_1,TVAG_RG_DS113958_3,TVAG_RG_DS113550_2,TVAG_RG_DS117017_1,TVAG_RG_DS117145_2,TVAG_RG_DS117307_1,TVAG_RG_DS120400_1,TVAG_RG_DS134809_1,TVAG_RG_DS114801_3,TVAG_RG_DS124879_1,TVAG_RG_DS115563_1,TVAG_RG_DS113256_10,TVAG_RG_DS113298_6,TVAG_RG_DS113987_1,TVAG_RG_DS116115_1,TVAG_RG_DS121664_1,TVAG_RG_DS120421_1,TVAG_RG_DS113285_12,TVAG_RG_DS122001_1,TVAG_RG_DS113297_2,TVAG_RG_DS119662_…
q2000698						TVAG_007470,TVAG_322300,TVAG_181430,TVAG_597380,TVAG_540280,TVAG_179990,TVAG_602010,TVAG_135830,TVAG_482640,TVAG_536070,TVAG_186920,TVAG_072960,TVAG_027460,TVAG_361400,TVAG_592210,TVAG_037970,TVAG_577370,TVAG_553760,TVAG_209400,TVAG_147750,TVAG_460060,TVAG_563900,TVAG_413240,TVAG_488410,TVAG_124700,TVAG_451000,TVAG_134870,TVAG_487800,TVAG_006740,TVAG_250740,TVAG_271390,TVAG_286060,TVAG_142110,TVA…
q2000699						TVAG_TEG_DS113192_6_3,TVAG_214790,TVAG_209980,TVAG_TEG_DS113428_1_21,TVAG_138520,TVAG_027370,TVAG_TEG_DS113596_1_3,TVAG_426000,TVAG_057910,TVAG_376090,TVAG_155640,TVAG_062100,TVAG_141850,TVAG_133630,TVAG_550800,TVAG_549930,TVAG_598470,TVAG_107250,TVAG_585850,TVAG_544770,TVAG_585940,TVAG_595180,TVAG_563930,TVAG_317650,TVAG_053660,TVAG_294020,TVAG_421370,TVAG_502610,TVAG_377310,TVAG_424660,TVAG_580…
q2000700						TVAG_RG_DS113445_1,TVAG_TEG_DS113533_2_14,TVAG_RG_DS114000_5,TVAG_RG_DS114404_6,TVAG_RG_DS114583_1,TVAG_RG_DS114671_6,TVAG_RG_DS138550_1,TVAG_TEG_DS113184_2_4,TVAG_RG_DS113271_9,TVAG_RG_DS113351_9,TVAG_RG_DS113614_2,TVAG_RG_DS113633_1,TVAG_RG_DS114012_7,TVAG_RG_DS114042_2,TVAG_069030,TVAG_RG_DS114680_1,TVAG_RG_DS114820_4,TVAG_RG_DS115263_2,TVAG_RG_DS115303_2,TVAG_RG_DS117045_2,TVAG_RG_DS125901_1,…
q2000701						TVAG_RG_DS116198_1,TVAG_RG_DS120068_1,TVAG_RG_DS126900_1,TVAG_RG_DS138991_1,TVAG_RG_DS141364_1,TVAG_RG_DS142374_1,TVAG_RG_DS142705_1,TVAG_RG_DS145100_1,TVAG_RG_DS149892_1,TVAG_RG_DS152366_1,TVAG_RG_DS114127_2,TVAG_RG_DS115352_1,TVAG_RG_DS119984_1,TVAG_RG_DS127833_1,TVAG_RG_DS132289_1,TVAG_RG_DS151873_1,TVAG_RG_DS113641_10,TVAG_RG_DS113900_2,TVAG_RG_DS131562_1,TVAG_RG_DS143669_1,TVAG_RG_DS113488_1…
q2000702						TVAG_566110,TVAG_388940,TVAG_259800,TVAG_514110,TVAG_560230,TVAG_330120,TVAG_555600,TVAG_341410,TVAG_092260,TVAG_001080,TVAG_531320,TVAG_546220,TVAG_543230,TVAG_588960,TVAG_103050,TVAG_502930,TVAG_599170,TVAG_593150,TVAG_513130,TVAG_510870,TVAG_577880,TVAG_502810,TVAG_503500,TVAG_578620,TVAG_142750,TVAG_548890,TVAG_574250,TVAG_534700,TVAG_211690,TVAG_418210,TVAG_108150,TVAG_367980,TVAG_573970,TVA…
q2000703						TVAG_344430,TVAG_RG_DS113338_9,TVAG_102640,TVAG_487820,TVAG_450980,TVAG_286040,TVAG_482850,TVAG_387490,TVAG_367010,TVAG_255350,TVAG_RG_DS116596_2,TVAG_000020,TVAG_542310,TVAG_587190,TVAG_RG_DS150665_1,TVAG_RG_DS114174_2,TVAG_RG_DS113479_6,TVAG_362990,TVAG_581000,TVAG_425410,TVAG_605080,TVAG_549020,TVAG_RG_DS113601_3,TVAG_RG_DS122502_1,TVAG_502170,TVAG_591560,TVAG_RG_DS145095_1,TVAG_RG_DS113849_2,…
q2000704						TVAG_RG_DS113484_5,TVAG_RG_DS116132_1,TVAG_RG_DS116318_1,TVAG_RG_DS146446_1,TVAG_RG_DS127706_1,TVAG_RG_DS118603_1,TVAG_RG_DS137791_1,TVAG_RG_DS123380_1,TVAG_RG_DS130159_1,TVAG_RG_DS140297_1,TVAG_RG_DS119136_1,TVAG_RG_DS125126_1,TVAG_RG_DS119343_1,TVAG_RG_DS135608_1,TVAG_RG_DS132317_1,TVAG_RG_DS142902_1,TVAG_RG_DS144950_1,TVAG_RG_DS141725_1,TVAG_RG_DS140669_1,TVAG_RG_DS129027_1,TVAG_RG_DS144255_1,…
q2000705						TVAG_RG_DS114533_2,TVAG_RG_DS115343_1,TVAG_RG_DS129153_1,TVAG_RG_DS151980_1,TVAG_RG_DS117533_1,TVAG_RG_DS143714_2,TVAG_RG_DS134429_1,TVAG_RG_DS145365_1,TVAG_RG_DS135327_1,TVAG_RG_DS140617_1,TVAG_RG_DS118620_1,TVAG_RG_DS127918_1,TVAG_RG_DS151652_1,TVAG_RG_DS148234_1,TVAG_RG_DS149720_1,TVAG_RG_DS151146_1,TVAG_RG_DS142101_2,TVAG_RG_DS121707_1,TVAG_RG_DS146103_1,TVAG_RG_DS142629_1,TVAG_RG_DS119163_1,…
q2000706						TVAG_354100				Gene.33221,Gene.33594,Gene.30273,Gene.24193,Gene.23783		Gene.2419,Gene.4930,Gene.2194,Gene.472,Gene.5781,Gene.2661,Gene.5791,Gene.3982,Gene.5646,Gene.5811,Gene.5809,Gene.4438,Gene.5580,Gene.4907,Gene.5818,Gene.5744,Gene.5771,Gene.4876,Gene.4394,Gene.4994,Gene.4937,Gene.4838,Gene.5658,Gene.5810				Gene.7199,Gene.7629,Gene.7953,Gene.7981,Gene.7782,Gene.11525,Gene.8046
q2000707	MONOS_1889,MONOS_15143,MONOS_7650	BLNAU_142,BLNAU_3813,BLNAU_20979	Streblo_st30885	PAPYR_5334	Gene.299::gnl|Trimastix_PCT|121	TVAG_437020,TVAG_291010,TVAG_074610,TVAG_232820,TVAG_407240	gi|1187199796,gi|1187199758,gi|1187199678,gi|1091437391,gi|1091423020,gi|1091415688		GL50803_10428-t26_1-p1	Gene.33424,Gene.29697,Gene.40,Gene.23536	Gene.403	Gene.1352,Gene.79	Gene.819	GCA62170.1	Gene.930	Gene.5519,Gene.8506,Gene.6627,Gene.6924	SS50377_14314-t26_1-p1	Gene.10580
q2000708	MONOS_14606	BLNAU_443	Streblo_st17684	PAPYR_1098	Gene.75::gnl|Trimastix_PCT|27	TVAG_306310,TVAG_337950,TVAG_302830,TVAG_215980,TVAG_140290,TVAG_189070,TVAG_380870	gi|1091434929,gi|1091433129,gi|1091429507,gi|1091412740	GAAM01005383.1	GL50803_8462-t26_1-p1	Gene.23561,Gene.20497,Gene.66,Gene.26995	Gene.144	Gene.172,Gene.4797,Gene.42,Gene.3426,Gene.4047,Gene.5533	Gene.1672	GCA63260.1	Gene.234	Gene.6730,Gene.2184,Gene.8006	SS50377_11118-t26_1-p1	Gene.7100
q2000709	MONOS_1807,MONOS_4438,MONOS_6366	BLNAU_15609,BLNAU_16608	Streblo_st14034,Streblo_st20893	PAPYR_4667,PAPYR_8935	Gene.655::gnl|Trimastix_PCT|265, Gene.7276::gnl|Trimastix_PCT|2230	TVAG_497440,TVAG_286280,TVAG_203880,TVAG_432780	gi|1091436784,gi|1091435999,gi|1091426577,gi|1091418920	GAAM01001020.1,GAAM01002534.1,GAAM01003466.1,GAAM01003707.1,GAAM01003971.1	GL50803_22291-t26_1-p1	Gene.1423	Gene.826	Gene.1368,Gene.334	Gene.253	GCA62204.1	Gene.74	Gene.556,Gene.12681	SS50377_11053-t26_1-p1	Gene.7549	Gene.1455
q2000710		BLNAU_1168,BLNAU_5045,BLNAU_12768,BLNAU_24244,BLNAU_5424,BLNAU_24908,BLNAU_23437,BLNAU_16868,BLNAU_22292,BLNAU_24529,BLNAU_21402,BLNAU_24480,BLNAU_4711,BLNAU_22372,BLNAU_25008,BLNAU_23226,BLNAU_3491,BLNAU_25009,BLNAU_25092,BLNAU_19802,BLNAU_25091,BLNAU_22371,BLNAU_24528,BLNAU_19803,BLNAU_23438,BLNAU_24481,BLNAU_4712,BLNAU_15265,BLNAU_23225,BLNAU_19801,BLNAU_15264,BLNAU_24245,BLNAU_25090,BLNAU_222…
q2000711		BLNAU_21152,BLNAU_22750,BLNAU_17737,BLNAU_20786,BLNAU_10732,BLNAU_18197,BLNAU_16772,BLNAU_22616,BLNAU_20965,BLNAU_21692,BLNAU_10733,BLNAU_11040,BLNAU_21144,BLNAU_10661,BLNAU_20797,BLNAU_15126,BLNAU_11044,BLNAU_11049,BLNAU_22612,BLNAU_11051,BLNAU_17746,BLNAU_22618,BLNAU_18196,BLNAU_19534,BLNAU_24704,BLNAU_6055,BLNAU_11045,BLNAU_17738,BLNAU_21150,BLNAU_10731,BLNAU_11042,BLNAU_24705,BLNAU_19028,BLNA…
q2000712	MONOS_11504	BLNAU_7914,BLNAU_11190,BLNAU_16616	Streblo_st14449	PAPYR_2423	Gene.6769::gnl|Trimastix_PCT|2062	TVAG_035540,TVAG_456570,TVAG_397260,TVAG_373190,TVAG_430250,TVAG_287780,TVAG_055150,TVAG_477740	gi|1091433424,gi|1091426587,gi|1091425154,gi|1091423541,gi|1091422129,gi|1091421251,gi|1091420514,gi|1091420393,gi|1091412916,gi|1091412796,gi|1091411534,gi|1091410531	GAAM01002623.1	GL50803_21423-t26_1-p1	Gene.9669	Gene.1128		Gene.1749		Gene.1893,Gene.7758	Gene.2302	SS50377_11226-t26_1-p1	Gene.8541
q2000713							gi|1141745,gi|1091436641,gi|418210104,gi|418210102,gi|418210100,gi|418209913,gi|418209911,gi|418209909,gi|418209907,gi|418209905,gi|418209903,gi|418209901,gi|418209899,gi|418209897,gi|906411777,gi|1003587007,gi|1064244450,gi|1064244448,gi|1064244446,gi|1064244444,gi|1064244442,gi|1064244440,gi|1064244438,gi|1064244436,gi|1064244434,gi|1064244432,gi|1064244430,gi|1064244428,gi|1064244426,gi|100358…
q2000714						TVAG_RG_DS113375_3,TVAG_RG_DS113551_2,TVAG_RG_DS113628_5,TVAG_TEG_DS114080_2_1,TVAG_RG_DS114402_8,TVAG_RG_DS116665_1,TVAG_RG_DS117633_1,TVAG_RG_DS117993_1,TVAG_RG_DS118521_1,TVAG_RG_DS125050_1,TVAG_RG_DS125516_1,TVAG_RG_DS125833_1,TVAG_RG_DS126168_1,TVAG_RG_DS127032_1,TVAG_RG_DS127398_1,TVAG_RG_DS128542_1,TVAG_RG_DS129140_1,TVAG_RG_DS129937_1,TVAG_RG_DS130610_1,TVAG_RG_DS130962_1,TVAG_RG_DS131714…
q2000715						TVAG_311010,TVAG_211700,TVAG_574650,TVAG_552460,TVAG_024950,TVAG_560000,TVAG_597490,TVAG_575520,TVAG_533090,TVAG_541830,TVAG_552710,TVAG_350700,TVAG_589600,TVAG_570660,TVAG_510570,TVAG_RG_DS142455_1,TVAG_595550,TVAG_028790,TVAG_549690,TVAG_520660,TVAG_516830,TVAG_TEG_DS113394_1_3,TVAG_601570,TVAG_526660,TVAG_063750,TVAG_557010,TVAG_072160,TVAG_530050,TVAG_457830,TVAG_418080,TVAG_529460,TVAG_19640…
q2000716						TVAG_535650,TVAG_TEG_DS113234_3_4,TVAG_004360,TVAG_TEG_DS113390_2_8,TVAG_TEG_DS113575_1_3,TVAG_TEG_DS114409_1_2,TVAG_409060,TVAG_155380,TVAG_022480,TVAG_209670,TVAG_523240,TVAG_161900,TVAG_547490,TVAG_574490,TVAG_517160,TVAG_531130,TVAG_522270,TVAG_592930,TVAG_518710,TVAG_187540,TVAG_513100,TVAG_517720,TVAG_562610,TVAG_581720,TVAG_606050,TVAG_033560,TVAG_576350,TVAG_565710,TVAG_RG_DS150868_1,TVAG…
q2000717						TVAG_TEG_DS113236_2_1,TVAG_RG_DS118662_1,TVAG_RG_DS132114_1,TVAG_RG_DS133108_1,TVAG_TEG_DS114372_1_2,TVAG_TEG_DS113858_1_11,TVAG_RG_DS136462_1,TVAG_RG_DS113494_8,TVAG_TEG_DS114389_3_2,TVAG_RG_DS121574_1,TVAG_RG_DS129775_1,TVAG_RG_DS151759_1,TVAG_RG_DS125668_1,TVAG_TEG_DS114597_1_5,TVAG_RG_DS120698_1,TVAG_RG_DS126499_1,TVAG_RG_DS116661_2,TVAG_TEG_DS117919_1_3,TVAG_RG_DS126338_1,TVAG_RG_DS129922_1,…
q2000718						TVAG_RG_DS113258_11,TVAG_RG_DS113446_8,TVAG_RG_DS120161_1,TVAG_RG_DS139808_1,TVAG_RG_DS113649_14,TVAG_RG_DS131736_1,TVAG_RG_DS113512_12,TVAG_017790,TVAG_RG_DS118391_1,TVAG_RG_DS121491_1,TVAG_RG_DS121955_1,TVAG_RG_DS121986_1,TVAG_RG_DS129931_1,TVAG_RG_DS140219_1,TVAG_RG_DS143511_1,TVAG_030000,TVAG_RG_DS115441_2,TVAG_RG_DS127451_1,TVAG_002830,TVAG_222700,TVAG_178960,TVAG_501970,TVAG_RG_DS116943_1,T…
q2000719	MONOS_2712,MONOS_11345	BLNAU_6050,BLNAU_18444,BLNAU_23357,BLNAU_21949,BLNAU_10876,BLNAU_18771	Streblo_st44041			TVAG_293390,TVAG_246050,TVAG_366890	gi|1091429577,gi|1091429136,gi|1091425532,gi|1091410137,gi|1091422016,gi|1091423240,gi|1091418549,gi|1091418188,gi|1091436922		GL50803_7664-t26_1-p1	Gene.22006,Gene.22152,Gene.3666,Gene.28862,Gene.30749,Gene.33725,Gene.32086,Gene.33336,Gene.28198	Gene.2941				Gene.12182	Gene.3965	SS50377_16623-t26_1-p1	Gene.8616
q2000720	MONOS_3579,MONOS_8256,MONOS_9375	BLNAU_288	Streblo_st23098	PAPYR_203	Gene.460::gnl|Trimastix_PCT|186, Gene.1547::gnl|Trimastix_PCT|561	TVAG_424270,TVAG_265940,TVAG_265930,TVAG_265950,TVAG_313290,TVAG_470330	gi|1091436142,gi|1091415395,gi|1091417455,gi|1091414555		GL50803_14049-t26_1-p1	Gene.20528,Gene.23192,Gene.27191,Gene.43,Gene.30235,Gene.28551	Gene.175	Gene.1446	Gene.554	GCA62625.1	Gene.210	Gene.6507,Gene.6671,Gene.7127	SS50377_18934-t26_1-p1	Gene.2706,Gene.2707
q2000721	MONOS_4142,MONOS_16800,MONOS_4523	BLNAU_12964,BLNAU_18949	Streblo_st1178	PAPYR_5594	Gene.37::gnl|Trimastix_PCT|11	TVAG_182810,TVAG_036220,TVAG_036300,TVAG_020040,TVAG_156650,TVAG_094760,TVAG_177920	gi|1091430166,gi|1091414780,gi|1091410118		GL50803_4652-t26_1-p1	Gene.20761,Gene.25475,Gene.35,Gene.28776	Gene.135	Gene.169,Gene.204,Gene.2095,Gene.3736	Gene.1222		Gene.1054	Gene.687,Gene.2668,Gene.12531,Gene.12663	SS50377_16441-t26_1-p1	Gene.10617
q2000722	MONOS_892,MONOS_2966,MONOS_10481,MONOS_3028	BLNAU_339,BLNAU_2669,BLNAU_13718,BLNAU_20974,BLNAU_5740,BLNAU_6350	Streblo_st22993,Streblo_st24834	PAPYR_10661,PAPYR_5274	Gene.5478::gnl|Trimastix_PCT|1687, Gene.13316::gnl|Trimastix_PCT|4222	TVAG_419700,TVAG_355950,TVAG_425460,TVAG_245560	gi|1091434106,gi|1091429535	GAAM01003542.1,GAAM01004187.1,GAAM01001638.1		Gene.7521,Gene.25165,Gene.9928,Gene.30739			Gene.564,Gene.12297,Gene.9010		Gene.7677	Gene.3863,Gene.1075,Gene.1076
q2000723	MONOS_2477,MONOS_12519	BLNAU_6401,BLNAU_18706	Streblo_st15284	PAPYR_5805	Gene.285::gnl|Trimastix_PCT|115	TVAG_120740,TVAG_010250,TVAG_224610,TVAG_120980,TVAG_464050	gi|1091423834,gi|1091412883		GL50803_33862-t26_1-p1	Gene.26212,Gene.21627,Gene.158,Gene.28713,Gene.29832	Gene.75	Gene.138,Gene.2203,Gene.5659,Gene.5737,Gene.5700,Gene.4267	Gene.811	GCA63651.1		Gene.5687,Gene.7219,Gene.7615,Gene.7498	SS50377_16424-t26_1-p1,SS50377_16453-t26_1-p1	Gene.7150
q2000724	MONOS_6503,MONOS_6571,MONOS_14423	BLNAU_3694,BLNAU_7678	Streblo_st26278,Streblo_st32940,Streblo_st53240,Streblo_st26279,Streblo_st55567	PAPYR_10230	Gene.174::gnl|Trimastix_PCT|67	TVAG_153560,TVAG_034720,TVAG_034730,TVAG_155010,TVAG_155020	gi|1091433903,gi|1091416599	GAAM01003428.1	GL50803_13864-t26_1-p1	Gene.2910	Gene.162	Gene.1666	Gene.342	GCA63095.1	Gene.1459	Gene.2894,Gene.7043,Gene.7572,Gene.10949,Gene.6183,Gene.7407,Gene.7486	SS50377_11929-t26_1-p1	Gene.468
q2000725		BLNAU_2362,BLNAU_5968,BLNAU_14625,BLNAU_16008,BLNAU_16117,BLNAU_18316,BLNAU_18577,BLNAU_20626,BLNAU_21319,BLNAU_21986,BLNAU_24442,BLNAU_8663,BLNAU_24961,BLNAU_25172,BLNAU_15259,BLNAU_16547,BLNAU_12108,BLNAU_25237,BLNAU_16546,BLNAU_19449,BLNAU_8662,BLNAU_10974,BLNAU_9836,BLNAU_5606,BLNAU_25171,BLNAU_12221,BLNAU_20249,BLNAU_14317,BLNAU_19450,BLNAU_20248,BLNAU_19261,BLNAU_15258,BLNAU_18576,BLNAU_192…					gi|1091436827			Gene.17542
q2000726				PAPYR_12548,PAPYR_4676,PAPYR_13299,PAPYR_6663,PAPYR_8547,PAPYR_11294,PAPYR_11437,PAPYR_9626,PAPYR_8794,PAPYR_10806,PAPYR_9828,PAPYR_6660,PAPYR_4741,PAPYR_11622,PAPYR_9899,PAPYR_11625,PAPYR_11627,PAPYR_11083,PAPYR_11577,PAPYR_8015,PAPYR_12126,PAPYR_12308,PAPYR_11938,PAPYR_7123,PAPYR_9624,PAPYR_13008,PAPYR_12005,PAPYR_12023,PAPYR_10458,PAPYR_12447,PAPYR_9831,PAPYR_11620,PAPYR_13428,PAPYR_13247,PAPY…
q2000727			Streblo_st11846,Streblo_st38790,Streblo_st21725,Streblo_st44902,Streblo_st8707,Streblo_st35868,Streblo_st48599,Streblo_st1031,Streblo_st3217,Streblo_st12451,Streblo_st7764,Streblo_st44915,Streblo_st43145,Streblo_st5522,Streblo_st35393,Streblo_st48823,Streblo_st4486,Streblo_st53578,Streblo_st43498,Streblo_st18017,Streblo_st46246,Streblo_st24155,Streblo_st40456,Streblo_st16228,Streblo_st43465,Streb…
q2000728			Streblo_st49384,Streblo_st39431,Streblo_st42312,Streblo_st41423,Streblo_st34843,Streblo_st29217,Streblo_st35716,Streblo_st41045,Streblo_st33135,Streblo_st47449,Streblo_st43248,Streblo_st41224,Streblo_st48351,Streblo_st49538,Streblo_st28908,Streblo_st43218,Streblo_st24794,Streblo_st29931,Streblo_st40186,Streblo_st35433,Streblo_st36426,Streblo_st37424,Streblo_st35715,Streblo_st47107,Streblo_st32363…
q2000729			Streblo_st1552,Streblo_st2796,Streblo_st16630,Streblo_st21189,Streblo_st23157,Streblo_st28684,Streblo_st35703,Streblo_st41903,Streblo_st43771,Streblo_st14161,Streblo_st50776,Streblo_st6960,Streblo_st19398,Streblo_st22877,Streblo_st16525,Streblo_st35553,Streblo_st45185,Streblo_st46244,Streblo_st43619,Streblo_st42562,Streblo_st50299,Streblo_st8065,Streblo_st55710,Streblo_st1660,Streblo_st52777,Stre…
q2000730			Streblo_st16609,Streblo_st18681,Streblo_st35770,Streblo_st39518,Streblo_st6177,Streblo_st43081,Streblo_st24938,Streblo_st42228,Streblo_st4591,Streblo_st13896,Streblo_st21127,Streblo_st31092,Streblo_st10925,Streblo_st7526,Streblo_st32594,Streblo_st8562,Streblo_st37089,Streblo_st46804,Streblo_st25498,Streblo_st39645,Streblo_st50001,Streblo_st4174,Streblo_st44888,Streblo_st5926,Streblo_st29369,Streb…
q2000731			Streblo_st10814,Streblo_st7002,Streblo_st24536,Streblo_st9023,Streblo_st10130,Streblo_st6795,Streblo_st22193,Streblo_st30286,Streblo_st19685,Streblo_st29632,Streblo_st43918,Streblo_st55716,Streblo_st6736,Streblo_st15299,Streblo_st34270,Streblo_st39898,Streblo_st16531,Streblo_st43795,Streblo_st55277,Streblo_st24477,Streblo_st30986,Streblo_st33561,Streblo_st25673,Streblo_st18445,Streblo_st24523,Str…
q2000732		BLNAU_23207	Streblo_st15042,Streblo_st37900,Streblo_st35013,Streblo_st22685,Streblo_st19039,Streblo_st17758,Streblo_st50126,Streblo_st31589,Streblo_st38480,Streblo_st814,Streblo_st35688,Streblo_st33176,Streblo_st8028,Streblo_st27450,Streblo_st36807,Streblo_st34321,Streblo_st5532,Streblo_st52674,Streblo_st33346,Streblo_st7366,Streblo_st30777,Streblo_st13320,Streblo_st14668,Streblo_st6269,Streblo_st8017,Strebl…	PAPYR_375
q2000733						TVAG_284930,TVAG_516580,TVAG_472210,TVAG_515130,TVAG_359340,TVAG_073210,TVAG_270630,TVAG_372370,TVAG_426960,TVAG_313540,TVAG_536600,TVAG_260980,TVAG_097310,TVAG_512950,TVAG_500610,TVAG_599650,TVAG_349230,TVAG_049360,TVAG_507320,TVAG_550640,TVAG_065650,TVAG_088360,TVAG_560360,TVAG_223880,TVAG_511400,TVAG_500410,TVAG_147900,TVAG_049370,TVAG_349690,TVAG_561940,TVAG_511390,TVAG_561950,TVAG_381590,TVA…	gi|1091415119
q2000734						TVAG_RG_DS113184_15,TVAG_RG_DS113287_5,TVAG_RG_DS113304_8,TVAG_TEG_DS113347_3_3,TVAG_RG_DS113353_8,TVAG_TEG_DS113370_1_10,TVAG_RG_DS113414_12,TVAG_TEG_DS113417_2_14,TVAG_RG_DS113476_6,TVAG_RG_DS113537_9,TVAG_RG_DS113675_11,TVAG_RG_DS113680_2,TVAG_RG_DS113721_5,TVAG_RG_DS113726_8,TVAG_RG_DS113752_12,TVAG_RG_DS113832_8,TVAG_RG_DS113836_1,TVAG_RG_DS113868_3,TVAG_RG_DS113914_3,TVAG_TEG_DS113952_1_3,T…
q2000735						TVAG_453450,TVAG_055800,TVAG_576250,TVAG_536820,TVAG_105340,TVAG_537960,TVAG_580630,TVAG_RG_DS120118_1,TVAG_449050,TVAG_RG_DS127576_1,TVAG_RG_DS123532_1,TVAG_134090,TVAG_208050,TVAG_200290,TVAG_409910,TVAG_531070,TVAG_558510,TVAG_154970,TVAG_601450,TVAG_438120,TVAG_386240,TVAG_554650,TVAG_545730,TVAG_373920,TVAG_561380,TVAG_010370,TVAG_108710,TVAG_RG_DS133259_1,TVAG_603290,TVAG_417410,TVAG_RG_DS1…
q2000736	MONOS_11042,MONOS_14588,MONOS_11734	BLNAU_7790,BLNAU_13463	Streblo_st30994	PAPYR_1964	Gene.258::gnl|Trimastix_PCT|104	TVAG_110530,TVAG_178600,TVAG_482300,TVAG_086300,TVAG_099980	gi|1091418261,gi|1091411535		GL50803_6022-t26_1-p1	Gene.33170,Gene.29530,Gene.29241,Gene.46,Gene.25470,Gene.24118,Gene.21143,Gene.33237,Gene.30908,Gene.28829,Gene.27816	Gene.238	Gene.339,Gene.8	Gene.1108		Gene.110	Gene.1436	SS50377_13447-t26_1-p1	Gene.7180
q2000737	MONOS_559,MONOS_2790,MONOS_12377	BLNAU_548,BLNAU_6272	Streblo_st15552	PAPYR_9560	Gene.275::gnl|Trimastix_PCT|112	TVAG_083260,TVAG_109440,TVAG_473910,TVAG_296170	gi|1091426158,gi|1091421227,gi|1091419357,gi|1091419054,gi|1091417493		GL50803_98056-t26_1-p1	Gene.26475,Gene.21739,Gene.172,Gene.27586	Gene.637	Gene.188,Gene.641,Gene.119,Gene.2998,Gene.2632,Gene.1207,Gene.5777			Gene.349	Gene.688	SS50377_12843-t26_1-p1	Gene.621	Gene.866
q2000738	MONOS_861,MONOS_13174,MONOS_1697	BLNAU_5347,BLNAU_9157	Streblo_st5137	PAPYR_8108,PAPYR_5603	Gene.3270::gnl|Trimastix_PCT|1076, Gene.4312::gnl|Trimastix_PCT|1361	TVAG_301220,TVAG_204680,TVAG_064150,TVAG_148040	gi|1091425991,gi|1091421027,gi|1091419485,gi|1091417990	GAAM01000383.1,GAAM01002962.1	GL50803_7789-t26_1-p1	Gene.21306,Gene.224	Gene.660	Gene.1838,Gene.675,Gene.214	Gene.14		Gene.563,Gene.5218	Gene.3208,Gene.387,Gene.8381	SS50377_11203-t26_1-p1		Gene.1108
q2000739	MONOS_197,MONOS_3462,MONOS_4844	BLNAU_15797,BLNAU_20048	Streblo_st11793	PAPYR_9099	Gene.17::gnl|Trimastix_PCT|4	TVAG_071700,TVAG_013060,TVAG_388910,TVAG_124190,TVAG_125550,TVAG_059650	gi|1091436397,gi|1091425632,gi|1091423300,gi|1091413575,gi|1091410145,gi|1091423296	GAAM01000182.1	GL50803_16525-t26_1-p1	Gene.419	Gene.98	Gene.243,Gene.78	Gene.330	GCA63455.1	Gene.276	Gene.6197,Gene.10923,Gene.2413	SS50377_14282-t26_1-p1	Gene.4217	Gene.2073
q2000740		BLNAU_168,BLNAU_2431,BLNAU_13896,BLNAU_17083,BLNAU_15612,BLNAU_6343,BLNAU_13003,BLNAU_15891,BLNAU_19759,BLNAU_6227,BLNAU_4458,BLNAU_13632,BLNAU_13637,BLNAU_17109,BLNAU_13011,BLNAU_23590,BLNAU_20228,BLNAU_8319,BLNAU_22356,BLNAU_22065,BLNAU_21738,BLNAU_24436,BLNAU_21498,BLNAU_12878,BLNAU_22379,BLNAU_17111,BLNAU_12877,BLNAU_24479,BLNAU_25046,BLNAU_13012,BLNAU_13013,BLNAU_25047,BLNAU_25044,BLNAU_6479…
q2000741		BLNAU_1084,BLNAU_24901,BLNAU_24913,BLNAU_23969,BLNAU_24077,BLNAU_18285,BLNAU_23203,BLNAU_22444,BLNAU_24972,BLNAU_24255,BLNAU_24734,BLNAU_4531,BLNAU_23829,BLNAU_19420,BLNAU_25030,BLNAU_15495,BLNAU_16272,BLNAU_23885,BLNAU_23421,BLNAU_22227,BLNAU_15602,BLNAU_22344,BLNAU_13746,BLNAU_7865,BLNAU_8859,BLNAU_18857,BLNAU_22899,BLNAU_18975,BLNAU_6591,BLNAU_9402,BLNAU_24186,BLNAU_24073,BLNAU_2,BLNAU_617,BLN…
q2000742	MONOS_946,MONOS_3137,MONOS_15045,MONOS_14910,MONOS_9610,MONOS_14024,MONOS_9504,MONOS_8104,MONOS_11047,MONOS_3979,MONOS_11153,MONOS_945,MONOS_11048,MONOS_3980,MONOS_9609,MONOS_12317,MONOS_944,MONOS_3981,MONOS_15044,MONOS_9503,MONOS_11154,MONOS_9501,MONOS_11049,MONOS_14909,MONOS_12319,MONOS_9612,MONOS_15043,MONOS_3982,MONOS_12318,MONOS_9502,MONOS_9611,MONOS_947,MONOS_1669,MONOS_15256,MONOS_8106
q2000743	MONOS_9747,MONOS_15952,MONOS_14648,MONOS_11998,MONOS_12156,MONOS_13787,MONOS_13969,MONOS_12742,MONOS_15777,MONOS_14961,MONOS_15566,MONOS_10068,MONOS_12814,MONOS_11792,MONOS_14399,MONOS_13363,MONOS_15928,MONOS_15923,MONOS_1102,MONOS_8761,MONOS_8309,MONOS_9407,MONOS_2841,MONOS_5261,MONOS_3801,MONOS_2161,MONOS_3888,MONOS_2619,MONOS_11205,MONOS_8209,MONOS_13104,MONOS_3807,MONOS_9676,MONOS_5730,MONOS_…
q2000744			Streblo_st12513,Streblo_st41713,Streblo_st40448,Streblo_st8118,Streblo_st40433,Streblo_st49117,Streblo_st48990,Streblo_st30506,Streblo_st5832,Streblo_st46640,Streblo_st44163,Streblo_st17252,Streblo_st41798,Streblo_st53138,Streblo_st54856,Streblo_st13652,Streblo_st50768,Streblo_st12656,Streblo_st52263,Streblo_st22888,Streblo_st29203,Streblo_st42785,Streblo_st33374,Streblo_st55299,Streblo_st3839,St…
q2000745			Streblo_st19547,Streblo_st23497,Streblo_st15535,Streblo_st23048,Streblo_st23049,Streblo_st23902,Streblo_st1761,Streblo_st28561,Streblo_st20038,Streblo_st19686,Streblo_st15890,Streblo_st15769,Streblo_st25333,Streblo_st54867,Streblo_st43112,Streblo_st2394,Streblo_st44873,Streblo_st18295,Streblo_st4947,Streblo_st27441,Streblo_st17138,Streblo_st28532,Streblo_st10270,Streblo_st55795,Streblo_st43385,St…
q2000746			Streblo_st51766,Streblo_st2795,Streblo_st38555,Streblo_st44266,Streblo_st1661,Streblo_st51651,Streblo_st14160,Streblo_st45802,Streblo_st52748,Streblo_st29382,Streblo_st56359,Streblo_st31585,Streblo_st44387,Streblo_st10045,Streblo_st46275,Streblo_st42539,Streblo_st25780,Streblo_st50274,Streblo_st46716,Streblo_st54142,Streblo_st13277,Streblo_st50497,Streblo_st51740,Streblo_st30814,Streblo_st40298,S…			TVAG_304240
q2000747			Streblo_st23365,Streblo_st41940,Streblo_st48725,Streblo_st32696,Streblo_st29155,Streblo_st32026,Streblo_st51345,Streblo_st32019,Streblo_st53829,Streblo_st53500,Streblo_st50103,Streblo_st44480,Streblo_st44568,Streblo_st25233,Streblo_st48242,Streblo_st54908,Streblo_st27318,Streblo_st54670,Streblo_st47231,Streblo_st27434,Streblo_st55476,Streblo_st56688,Streblo_st55936,Streblo_st47648,Streblo_st6827,…
q2000748			Streblo_st15952,Streblo_st3533,Streblo_st11968,Streblo_st23904,Streblo_st42626,Streblo_st44519,Streblo_st8758,Streblo_st29589,Streblo_st50095,Streblo_st14652,Streblo_st49376,Streblo_st17374,Streblo_st28406,Streblo_st10470,Streblo_st54621,Streblo_st33660,Streblo_st27348,Streblo_st45217,Streblo_st10998,Streblo_st12892,Streblo_st9764,Streblo_st17509,Streblo_st21067,Streblo_st46816,Streblo_st48300,St…
q2000749					Gene.3163::gnl|Trimastix_PCT|1040, Gene.6061::gnl|Trimastix_PCT|1860, Gene.1121::gnl|Trimastix_PCT|430, Gene.15153::gnl|Trimastix_PCT|5079, Gene.13634::gnl|Trimastix_PCT|4363, Gene.10550::gnl|Trimastix_PCT|3272, Gene.9158::gnl|Trimastix_PCT|2818, Gene.8331::gnl|Trimastix_PCT|2558, Gene.10917::gnl|Trimastix_PCT|3380, Gene.9854::gnl|Trimastix_PCT|3049, Gene.14300::gnl|Trimastix_PCT|4641, Gene.7940:…					Gene.9850			Gene.2850		Gene.15069
q2000750				PAPYR_4838,PAPYR_9510,PAPYR_7101,PAPYR_11887,PAPYR_11642,PAPYR_11897,PAPYR_7104,PAPYR_11395,PAPYR_12255,PAPYR_10946,PAPYR_11612,PAPYR_11478,PAPYR_11526,PAPYR_11189,PAPYR_8834,PAPYR_9931,PAPYR_11945,PAPYR_11194,PAPYR_12119,PAPYR_7109,PAPYR_10940,PAPYR_11581,PAPYR_10690,PAPYR_13468,PAPYR_8821,PAPYR_10685,PAPYR_11391,PAPYR_8827,PAPYR_11265,PAPYR_12117,PAPYR_10947,PAPYR_7108,PAPYR_12256,PAPYR_12857,P…
q2000751						TVAG_531140,TVAG_592730,TVAG_592030,TVAG_273010,TVAG_TEG_DS113394_1_2,TVAG_545630,TVAG_562000,TVAG_575820,TVAG_513820,TVAG_292330,TVAG_TEG_DS113596_1_5,TVAG_RG_DS146798_1,TVAG_500420,TVAG_508930,TVAG_059510,TVAG_RG_DS138141_1,TVAG_RG_DS146858_1,TVAG_RG_DS126335_1,TVAG_060610,TVAG_537460,TVAG_504050,TVAG_523320,TVAG_511370,TVAG_RG_DS135632_1,TVAG_RG_DS150030_1,TVAG_RG_DS144958_1,TVAG_RG_DS123578_1…
q2000752						TVAG_RG_DS135304_1,TVAG_RG_DS135672_1,TVAG_RG_DS140809_1,TVAG_RG_DS149237_1,TVAG_RG_DS149395_1,TVAG_RG_DS133032_1,TVAG_RG_DS130525_1,TVAG_RG_DS135269_1,TVAG_RG_DS137531_1,TVAG_RG_DS132155_1,TVAG_RG_DS115901_2,TVAG_RG_DS146394_1,TVAG_RG_DS151572_1,TVAG_RG_DS152065_1,TVAG_RG_DS133826_1,TVAG_RG_DS151120_1,TVAG_RG_DS121998_1,TVAG_RG_DS122137_1,TVAG_RG_DS132923_1,TVAG_RG_DS143117_1,TVAG_RG_DS149189_1,…
q2000753						TVAG_RG_DS113747_5,TVAG_RG_DS114322_1,TVAG_RG_DS114547_4,TVAG_RG_DS122176_3,TVAG_RG_DS128040_1,TVAG_RG_DS113790_6,TVAG_RG_DS114072_6,TVAG_RG_DS114475_6,TVAG_RG_DS119580_2,TVAG_RG_DS125004_1,TVAG_RG_DS125418_2,TVAG_RG_DS126302_2,TVAG_RG_DS130124_1,TVAG_RG_DS130230_2,TVAG_RG_DS135776_2,TVAG_RG_DS137847_2,TVAG_RG_DS143203_1,TVAG_RG_DS145101_1,TVAG_RG_DS148656_1,TVAG_RG_DS113283_24,TVAG_RG_DS130860_1…
q2000754						TVAG_RG_DS143929_1,TVAG_RG_DS150603_2,TVAG_RG_DS132619_1,TVAG_RG_DS113670_4,TVAG_RG_DS134816_2,TVAG_RG_DS117484_1,TVAG_RG_DS124609_1,TVAG_RG_DS113860_2,TVAG_RG_DS151063_1,TVAG_RG_DS130085_1,TVAG_RG_DS131137_2,TVAG_RG_DS132865_2,TVAG_RG_DS141895_2,TVAG_RG_DS145422_2,TVAG_RG_DS130981_1,TVAG_RG_DS151190_2,TVAG_RG_DS150956_1,TVAG_RG_DS137505_2,TVAG_RG_DS150708_1,TVAG_RG_DS135339_1,TVAG_RG_DS142757_1,…
q2000755						TVAG_359780,TVAG_088170,TVAG_269230,TVAG_125330,TVAG_593200,TVAG_352010,TVAG_443340,TVAG_106080,TVAG_147680,TVAG_278870,TVAG_418520,TVAG_596790,TVAG_325510,TVAG_111710,TVAG_255530,TVAG_504490,TVAG_081370,TVAG_005630,TVAG_077790,TVAG_176140,TVAG_450710,TVAG_270000,TVAG_498770,TVAG_356170,TVAG_138340,TVAG_360200,TVAG_211190,TVAG_264000,TVAG_590290,TVAG_220020,TVAG_339930,TVAG_346920,TVAG_103570,TVA…
q2000756						TVAG_393530,TVAG_TEG_DS113286_2_10,TVAG_299690,TVAG_294100,TVAG_181800,TVAG_089490,TVAG_024510,TVAG_022410,TVAG_580210,TVAG_086540,TVAG_333420,TVAG_471800,TVAG_599080,TVAG_366800,TVAG_426930,TVAG_519290,TVAG_507730,TVAG_227420,TVAG_RG_DS120506_1,TVAG_408600,TVAG_RG_DS125870_1,TVAG_RG_DS127045_1,TVAG_RG_DS127928_2,TVAG_423880,TVAG_RG_DS136017_1,TVAG_RG_DS143078_1,TVAG_503010,TVAG_027530,TVAG_57912…
q2000757						TVAG_TEG_DS114409_1_9,TVAG_011870,TVAG_417610,TVAG_591350,TVAG_416340,TVAG_518480,TVAG_488560,TVAG_245370,TVAG_290730,TVAG_449450,TVAG_559220,TVAG_360990,TVAG_589920,TVAG_277260,TVAG_022560,TVAG_571450,TVAG_549180,TVAG_TEG_DS113555_1_10,TVAG_194550,TVAG_142800,TVAG_571300,TVAG_530290,TVAG_519190,TVAG_175830,TVAG_457650,TVAG_496630,TVAG_387540,TVAG_334730,TVAG_496540,TVAG_599820,TVAG_126850,TVAG_6…
q2000758	MONOS_7429,MONOS_9567,MONOS_12585,MONOS_12028,MONOS_13471	BLNAU_10620,BLNAU_15559,BLNAU_23797	Streblo_st14936,Streblo_st23835,Streblo_st23985	PAPYR_276	Gene.1101::gnl|Trimastix_PCT|418	TVAG_180510,TVAG_484120,TVAG_117910,TVAG_162700	gi|1091417988,gi|1091420346			Gene.25519,Gene.4285	Gene.2342,Gene.2783	Gene.276	Gene.1788		Gene.3315	Gene.4048,Gene.5664,Gene.10563,Gene.6245,Gene.6757	SS50377_11392-t26_1-p1	Gene.17529	Gene.1686
q2000759	MONOS_2479,MONOS_16822,MONOS_2927	BLNAU_848,BLNAU_7682	Streblo_st843	PAPYR_7434	Gene.3382::gnl|Trimastix_PCT|1107		gi|1091416159			Gene.21930,Gene.24530,Gene.24004,Gene.610,Gene.23594,Gene.7120,Gene.30036,Gene.29402,Gene.2765,Gene.26758,Gene.29631	Gene.3108,Gene.878	Gene.621,Gene.797	Gene.2455		Gene.3159,Gene.1313	Gene.5612,Gene.6279,Gene.7493,Gene.6349,Gene.7616	SS50377_16100-t26_1-p1	Gene.8187
q2000760	MONOS_2155,MONOS_12962	BLNAU_242,BLNAU_601	Streblo_st2071	PAPYR_2054	Gene.46::gnl|Trimastix_PCT|15	TVAG_163180,TVAG_163210,TVAG_163440,TVAG_163450,TVAG_246200,TVAG_471390	gi|1091436757,gi|1091436752,gi|1091414990		GL50803_12981-t26_1-p1	Gene.28011,Gene.22165,Gene.221	Gene.72	Gene.25,Gene.43,Gene.917,Gene.1007,Gene.4896,Gene.5770,Gene.1228	Gene.784		Gene.344	Gene.5560,Gene.6206	SS50377_12781-t26_1-p1	Gene.10589
q2000761	MONOS_16236		Streblo_st3270	PAPYR_2165	Gene.387::gnl|Trimastix_PCT|150, Gene.548::gnl|Trimastix_PCT|214	TVAG_192620	gi|1091425266,gi|1091415057			Gene.20606,Gene.26153,Gene.25182,Gene.30170,Gene.26917,Gene.20358,Gene.24130,Gene.21746,Gene.25004,Gene.156,Gene.30373,Gene.459,Gene.24800,Gene.29273,Gene.32185,Gene.30970	Gene.392	Gene.168,Gene.2749	Gene.4484,Gene.32377		Gene.174	Gene.11051	SS50377_16990-t26_1-p1	Gene.3442,Gene.3445
q2000762	MONOS_16788,MONOS_14266	BLNAU_920,BLNAU_2389,BLNAU_16155	Streblo_st35893	PAPYR_9402	Gene.153::gnl|Trimastix_PCT|57	TVAG_343970,TVAG_046840,TVAG_044560,TVAG_194850,TVAG_092870,TVAG_271230	gi|1091430019,gi|1091424461,gi|1091410429		GL50803_5593-t26_1-p1	Gene.20665,Gene.24484,Gene.72	Gene.223	Gene.21,Gene.5697,Gene.3522	Gene.1256	GCA62252.1	Gene.796	Gene.5683,Gene.6650,Gene.7756	SS50377_12996-t26_1-p1	Gene.2270	Gene.550
q2000763	MONOS_7040,MONOS_4925	BLNAU_95,BLNAU_17459,BLNAU_751,BLNAU_2161,BLNAU_8445	Streblo_st16221,Streblo_st21972,Streblo_st14544	PAPYR_7742	Gene.2367::gnl|Trimastix_PCT|805	TVAG_468050,TVAG_003940,TVAG_498440,TVAG_032530,TVAG_007620,TVAG_149020	gi|1091415718,gi|1091428513	GAAM01001714.1,GAAM01003307.1	GL50803_8209-t26_1-p1 ,GL50803_10606-t26_1-p1	Gene.24995,Gene.5985	Gene.5208	Gene.3936	Gene.7888,Gene.4320		Gene.1931	Gene.3186	SS50377_10283-t26_1-p1	Gene.3942
q2000764	MONOS_16811	BLNAU_12714	Streblo_st14849,Streblo_st25208	PAPYR_10151	Gene.907::gnl|Trimastix_PCT|354	TVAG_064490,TVAG_275660,TVAG_366660,TVAG_366670,TVAG_378980,TVAG_178060	gi|1091434890,gi|1091431412,gi|1091433703	GAAM01003797.1		Gene.21200,Gene.1426	Gene.11704,Gene.9725,Gene.11026		Gene.1143	GCA63724.1	Gene.868,Gene.2550	Gene.3270,Gene.6010	SS50377_11237-t26_1-p1,SS50377_11262-t26_1-p1,SS50377_11266-t26_1-p1,SS50377_11802-t26_1-p1,SS50377_12543-t26_1-p1	Gene.15980,Gene.15985
q2000765	MONOS_5711	BLNAU_12728	Streblo_st7663	PAPYR_3199	Gene.307::gnl|Trimastix_PCT|123	TVAG_476810,TVAG_164550,TVAG_128790,TVAG_189110	gi|1187199738,gi|1091426246	GAAM01000120.1,GAAM01000313.1	GL50803_17547-t26_1-p1	Gene.28537,Gene.791	Gene.487	Gene.2043,Gene.66,Gene.420,Gene.3751,Gene.5052	Gene.389	GCA61992.1		Gene.5680,Gene.6618,Gene.11385,Gene.7651,Gene.7412,Gene.9173,Gene.7514	SS50377_18866-t26_1-p1	Gene.7318	Gene.289
q2000766	MONOS_272,MONOS_298,MONOS_1768,MONOS_13889	BLNAU_584,BLNAU_1660,BLNAU_1669,BLNAU_14649	Streblo_st34146	PAPYR_8680	Gene.82::gnl|Trimastix_PCT|29, Gene.3672::gnl|Trimastix_PCT|1190	TVAG_276410,TVAG_016880	gi|1187199857,gi|1187199788,gi|1091434291,gi|1091432599,gi|1091427898,gi|1091418161	GAAM01003448.1,GAAM01003723.1,GAAM01003441.1	GL50803_17570-t26_1-p1	Gene.578	Gene.412	Gene.265	Gene.239		Gene.857	Gene.3337,Gene.3195	SS50377_15477-t26_1-p1	Gene.4487	Gene.1069
q2000767		BLNAU_3369,BLNAU_19103,BLNAU_20514,BLNAU_18388,BLNAU_11787,BLNAU_11870,BLNAU_14115,BLNAU_15013,BLNAU_19454,BLNAU_20201,BLNAU_23259,BLNAU_9052,BLNAU_22646,BLNAU_19741,BLNAU_13422,BLNAU_22882,BLNAU_23017,BLNAU_24346,BLNAU_25145,BLNAU_21816,BLNAU_23917,BLNAU_3319,BLNAU_23655,BLNAU_24789,BLNAU_9053,BLNAU_23145,BLNAU_19925,BLNAU_24347,BLNAU_3159,BLNAU_3157,BLNAU_3202,BLNAU_14211,BLNAU_19740,BLNAU_13421
q2000768		BLNAU_11379,BLNAU_20104,BLNAU_11466,BLNAU_11377,BLNAU_3860,BLNAU_3819,BLNAU_10704,BLNAU_3821,BLNAU_3828,BLNAU_3836,BLNAU_10572,BLNAU_20577,BLNAU_21958,BLNAU_11374,BLNAU_3839,BLNAU_18308,BLNAU_10703,BLNAU_5357,BLNAU_18592,BLNAU_24282,BLNAU_11375,BLNAU_3841,BLNAU_21005,BLNAU_7085,BLNAU_5914,BLNAU_13624,BLNAU_23905,BLNAU_22889,BLNAU_18593,BLNAU_1306,BLNAU_1310,BLNAU_3843,BLNAU_20576,BLNAU_1307
q2000769			Streblo_st33979,Streblo_st25409,Streblo_st16413,Streblo_st22864,Streblo_st23475,Streblo_st41779,Streblo_st28328,Streblo_st29514,Streblo_st2174,Streblo_st6331,Streblo_st2248,Streblo_st3084,Streblo_st25659,Streblo_st1683,Streblo_st12522,Streblo_st22861,Streblo_st33738,Streblo_st22778,Streblo_st37234,Streblo_st19442,Streblo_st23148,Streblo_st31339,Streblo_st7412,Streblo_st2172,Streblo_st13313,Strebl…
q2000770	MONOS_11068			PAPYR_5154	Gene.7756::gnl|Trimastix_PCT|2377	TVAG_077020,TVAG_230820,TVAG_009720,TVAG_248880,TVAG_426420,TVAG_387740,TVAG_129070,TVAG_344080,TVAG_448850,TVAG_459350	gi|1091436452,gi|1091434595,gi|1091432547,gi|1091423877,gi|1091420780,gi|1091420653,gi|1091412597,gi|1091410507,gi|1091430587,gi|1091428889,gi|1091421749,gi|1091419745	GAAM01003745.1,GAAM01003746.1	GL50803_16364-t26_1-p1	Gene.13487			Gene.5227	GCA63850.1	Gene.6329,Gene.3770		SS50377_13539-t26_1-p1
q2000771						TVAG_TEG_DS113177_5_6,TVAG_147920,TVAG_022430,TVAG_575370,TVAG_556770,TVAG_314180,TVAG_469960,TVAG_187450,TVAG_449070,TVAG_517640,TVAG_552990,TVAG_123780,TVAG_142760,TVAG_600070,TVAG_TEG_DS113597_2_14,TVAG_191930,TVAG_588350,TVAG_574240,TVAG_048880,TVAG_112030,TVAG_554630,TVAG_154930,TVAG_315090,TVAG_211560,TVAG_338280,TVAG_163110,TVAG_246510,TVAG_308520,TVAG_400430,TVAG_200840,TVAG_287390,TVAG_3…
q2000772						TVAG_089730,TVAG_598920,TVAG_347010,TVAG_543070,TVAG_416360,TVAG_439260,TVAG_458310,TVAG_523960,TVAG_372860,TVAG_532060,TVAG_050560,TVAG_300430,TVAG_462050,TVAG_571920,TVAG_265050,TVAG_389450,TVAG_415550,TVAG_203210,TVAG_051790,TVAG_586260,TVAG_117570,TVAG_557100,TVAG_521330,TVAG_579720,TVAG_051250,TVAG_RG_DS116309_1,TVAG_RG_DS152219_1,TVAG_182100,TVAG_557330,TVAG_288340,TVAG_285120,TVAG_584810,T…
q2000773						TVAG_TEG_DS113192_6_11,TVAG_192690,TVAG_TEG_DS113206_4_11,TVAG_464610,TVAG_223670,TVAG_342740,TVAG_169140,TVAG_230310,TVAG_357740,TVAG_152160,TVAG_301950,TVAG_311420,TVAG_357670,TVAG_086990,TVAG_218620,TVAG_TEG_DS114653_1_3,TVAG_209910,TVAG_425140,TVAG_531210,TVAG_131360,TVAG_136960,TVAG_147960,TVAG_331050,TVAG_058540,TVAG_439310,TVAG_022450,TVAG_573630,TVAG_589190,TVAG_496560,TVAG_215000,TVAG_44…
q2000774						TVAG_186400,TVAG_568540,TVAG_463370,TVAG_220840,TVAG_105620,TVAG_324100,TVAG_450650,TVAG_263120,TVAG_272620,TVAG_471140,TVAG_409170,TVAG_598630,TVAG_374160,TVAG_441750,TVAG_263540,TVAG_220730,TVAG_262410,TVAG_558610,TVAG_528180,TVAG_361600,TVAG_402760,TVAG_010510,TVAG_194150,TVAG_050020,TVAG_353140,TVAG_356140,TVAG_164390,TVAG_407680,TVAG_493710,TVAG_014940,TVAG_113190,TVAG_358450,TVAG_525830,TVA…
q2000775						TVAG_RG_DS113205_5,TVAG_RG_DS137184_1,TVAG_TEG_DS114474_1_2,TVAG_592850,TVAG_516080,TVAG_107300,TVAG_124630,TVAG_427870,TVAG_025410,TVAG_505410,TVAG_505110,TVAG_286690,TVAG_132820,TVAG_589170,TVAG_587230,TVAG_572060,TVAG_466970,TVAG_140460,TVAG_596320,TVAG_114090,TVAG_562440,TVAG_337360,TVAG_544450,TVAG_568850,TVAG_341480,TVAG_160710,TVAG_595210,TVAG_355550,TVAG_511150,TVAG_124270,TVAG_500030,TVA…
q2000776						TVAG_156260,TVAG_559720,TVAG_390660,TVAG_251350,TVAG_414570,TVAG_522160,TVAG_338880,TVAG_297790,TVAG_264850,TVAG_549220,TVAG_141330,TVAG_411740,TVAG_502390,TVAG_254660,TVAG_400070,TVAG_554000,TVAG_549970,TVAG_286620,TVAG_367300,TVAG_550570,TVAG_059430,TVAG_374820,TVAG_433400,TVAG_565460,TVAG_544120,TVAG_161860,TVAG_111890,TVAG_034090,TVAG_549650,TVAG_347180,TVAG_593860,TVAG_217160,TVAG_012730,TVA…
q2000777						TVAG_RG_DS113728_10,TVAG_RG_DS139954_1,TVAG_RG_DS129910_1,TVAG_RG_DS117081_1,TVAG_RG_DS114153_4,TVAG_RG_DS144886_1,TVAG_RG_DS113584_1,TVAG_RG_DS113900_1,TVAG_RG_DS113919_10,TVAG_RG_DS114009_1,TVAG_RG_DS116691_1,TVAG_RG_DS121581_1,TVAG_RG_DS122356_1,TVAG_RG_DS123006_1,TVAG_RG_DS124275_1,TVAG_RG_DS124811_1,TVAG_RG_DS128001_1,TVAG_RG_DS133525_1,TVAG_RG_DS136363_1,TVAG_RG_DS136825_2,TVAG_RG_DS140557_…
q2000778	MONOS_609,MONOS_10415,MONOS_11327,MONOS_11581,MONOS_11679	BLNAU_19652,BLNAU_1522,BLNAU_7828	Streblo_st17789	PAPYR_5991	Gene.1416::gnl|Trimastix_PCT|519		gi|1091414519	GAAM01000531.1		Gene.25233,Gene.22362,Gene.1074,Gene.22558,Gene.30926,Gene.21235,Gene.1930,Gene.22377	Gene.2904,Gene.17631	Gene.2068	Gene.4540		Gene.4595	Gene.5716,Gene.6303,Gene.6858	SS50377_12483-t26_1-p1	Gene.7296,Gene.11087,Gene.11088
q2000779	MONOS_6674,MONOS_7810,MONOS_13799	BLNAU_6711,BLNAU_10848	Streblo_st5473,Streblo_st9181,Streblo_st13206	PAPYR_4890	Gene.6416::gnl|Trimastix_PCT|1955	TVAG_476160,TVAG_190580,TVAG_410220,TVAG_317020	gi|1091435199,gi|1091431381,gi|1091411401,gi|1091415218	GAAM01001916.1	GL50803_86600-t26_1-p1	Gene.22595,Gene.2504,Gene.29684,Gene.31187	Gene.1757		Gene.4667		Gene.2094	Gene.6131,Gene.1648,Gene.6890,Gene.10496	SS50377_12390-t26_1-p1		Gene.1426
q2000780															Gene.1858,Gene.556,Gene.14896,Gene.12897,Gene.19790,Gene.1667,Gene.15732,Gene.5093,Gene.15680,Gene.11218,Gene.7268,Gene.19154,Gene.9491,Gene.4144,Gene.16234,Gene.19278,Gene.7023,Gene.25512,Gene.11350,Gene.2694,Gene.19775,Gene.11401,Gene.12165,Gene.20983,Gene.22208,Gene.14616,Gene.17496,Gene.17119,Gene.11963,Gene.15263,Gene.15965,Gene.18118,Gene.18096
q2000781																		Gene.19,Gene.7028,Gene.18468,Gene.6638,Gene.6650,Gene.6656,Gene.87,Gene.10003,Gene.470,Gene.14852,Gene.3313,Gene.3328,Gene.6382,Gene.6394,Gene.20446,Gene.5443,Gene.6641,Gene.9717,Gene.50,Gene.6511,Gene.9305,Gene.5758,Gene.6643,Gene.19015,Gene.12313,Gene.1864,Gene.9403,Gene.6390,Gene.6402,Gene.9425,Gene.844,Gene.16950,Gene.28
q2000782	MONOS_3400,MONOS_6964,MONOS_11718	BLNAU_19570	Streblo_st6436	PAPYR_6291,PAPYR_7442	Gene.59::gnl|Trimastix_PCT|20	TVAG_072100,TVAG_201620,TVAG_196700,TVAG_025910,TVAG_025980	gi|1091433495,gi|1091425105,gi|1091417696	GAAM01000495.1,GAAM01003628.1	GL50803_21942-t26_1-p1	Gene.383	Gene.19282,Gene.594	Gene.209,Gene.309	Gene.65	GCA64041.1,GCA64429.1	Gene.105	Gene.460,Gene.2824	SS50377_18172-t26_1-p1,SS50377_18177-t26_1-p1		Gene.414
q2000783												Gene.4125,Gene.3651,Gene.5543,Gene.1171,Gene.5102,Gene.4401,Gene.3566,Gene.2967,Gene.4449,Gene.3962,Gene.5258,Gene.1710,Gene.1438,Gene.4584,Gene.4447,Gene.2470,Gene.3791,Gene.2048,Gene.3186,Gene.3955,Gene.4823,Gene.3560,Gene.5263,Gene.4302,Gene.2435,Gene.3460,Gene.4488,Gene.4636,Gene.3691,Gene.3589,Gene.4595,Gene.2665,Gene.4003
q2000784	MONOS_10054,MONOS_11794	BLNAU_11886	Streblo_st5280,Streblo_st18352	PAPYR_2188,PAPYR_7509	Gene.3743::gnl|Trimastix_PCT|1207, Gene.9081::gnl|Trimastix_PCT|2792	TVAG_117450,TVAG_379530	gi|1091437251,gi|1091421092		GL50803_17448-t26_1-p1 ,GL50803_17187-t26_1-p1	Gene.7899,Gene.13200	Gene.4074,Gene.9791	Gene.3896	Gene.3154,Gene.15406		Gene.3594,Gene.8592	Gene.2639,Gene.368,Gene.2360	SS50377_15277-t26_1-p1,SS50377_11806-t26_1-p1	Gene.2533	Gene.1145,Gene.890,Gene.889
q2000785			Streblo_st20025,Streblo_st37688,Streblo_st42802,Streblo_st48027,Streblo_st47602,Streblo_st40675,Streblo_st31934,Streblo_st52803,Streblo_st33315,Streblo_st6156,Streblo_st38229,Streblo_st36820,Streblo_st21312,Streblo_st24708,Streblo_st17937,Streblo_st25317,Streblo_st43826,Streblo_st6394,Streblo_st32266,Streblo_st46689,Streblo_st52215,Streblo_st45049,Streblo_st30483,Streblo_st32577,Streblo_st22312,S…
q2000786			Streblo_st31663,Streblo_st3698,Streblo_st32745,Streblo_st16727,Streblo_st36083,Streblo_st32285,Streblo_st14634,Streblo_st29846,Streblo_st25686,Streblo_st34920,Streblo_st24203,Streblo_st34634,Streblo_st41204,Streblo_st24215,Streblo_st21370,Streblo_st41297,Streblo_st46104,Streblo_st27970,Streblo_st42671,Streblo_st25241,Streblo_st11455,Streblo_st15264,Streblo_st23382,Streblo_st37057,Streblo_st54498,…
q2000787						TVAG_317600,TVAG_083360,TVAG_092140,TVAG_092200,TVAG_394480,TVAG_343510,TVAG_003610,TVAG_112790,TVAG_113000,TVAG_481420,TVAG_353970,TVAG_248360,TVAG_083830,TVAG_239810,TVAG_107110,TVAG_011180,TVAG_011320,TVAG_107020,TVAG_579500,TVAG_113010,TVAG_271890,TVAG_244950,TVAG_112990,TVAG_003620,TVAG_293050,TVAG_383930,TVAG_004090,TVAG_006490,TVAG_393160,TVAG_334510,TVAG_042290,TVAG_076610,TVAG_192490
q2000788															Gene.5402,Gene.18911,Gene.7615,Gene.13640,Gene.19000,Gene.15221,Gene.20438,Gene.19739,Gene.15742,Gene.21355,Gene.24128,Gene.22466,Gene.20139,Gene.26439,Gene.17721,Gene.25174,Gene.17160,Gene.25525,Gene.21206,Gene.12118,Gene.21716,Gene.24302,Gene.22292,Gene.13934,Gene.22362,Gene.22840,Gene.23415,Gene.24213,Gene.23382,Gene.23704,Gene.23961,Gene.24344,Gene.26140
q2000789		BLNAU_20557,BLNAU_8682,BLNAU_10553,BLNAU_14779,BLNAU_19106,BLNAU_9787,BLNAU_14714,BLNAU_21240,BLNAU_15225,BLNAU_22848,BLNAU_9491,BLNAU_5207,BLNAU_21239,BLNAU_5200,BLNAU_8947,BLNAU_9964,BLNAU_10687,BLNAU_5987,BLNAU_9956,BLNAU_11415,BLNAU_11418,BLNAU_17290,BLNAU_8414,BLNAU_8728,BLNAU_8729,BLNAU_20585,BLNAU_6060,BLNAU_6068,BLNAU_14480,BLNAU_9971,BLNAU_23195,BLNAU_12100,BLNAU_10552
q2000790		BLNAU_23953,BLNAU_23955,BLNAU_23951,BLNAU_23959,BLNAU_21178,BLNAU_23956,BLNAU_23950,BLNAU_23954,BLNAU_23952,BLNAU_23949,BLNAU_24574,BLNAU_24582,BLNAU_21180,BLNAU_21177,BLNAU_24569,BLNAU_21179,BLNAU_23948,BLNAU_23957,BLNAU_23958,BLNAU_23961,BLNAU_24571,BLNAU_24572,BLNAU_24573,BLNAU_24575,BLNAU_24576,BLNAU_24577,BLNAU_24578,BLNAU_24580,BLNAU_24581,BLNAU_24570,BLNAU_24579,BLNAU_24584,BLNAU_21181
q2000791						TVAG_RG_DS118150_1,TVAG_TEG_DS114312_1_2,TVAG_RG_DS135449_1,TVAG_RG_DS150035_1,TVAG_RG_DS130003_1,TVAG_RG_DS135990_1,TVAG_RG_DS137752_2,TVAG_RG_DS141627_1,TVAG_RG_DS144391_1,TVAG_RG_DS150075_1,TVAG_TEG_DS113323_2_13,TVAG_RG_DS123930_2,TVAG_TEG_DS113526_1_7,TVAG_RG_DS141801_1,TVAG_RG_DS148208_2,TVAG_RG_DS148759_1,TVAG_RG_DS151903_1,TVAG_RG_DS141017_2,TVAG_TEG_DS114044_1_9,TVAG_TEG_DS114205_1_1,TVA…
q2000792						TVAG_TEG_DS113185_1_9,TVAG_001780,TVAG_452860,TVAG_TEG_DS113578_2_2,TVAG_546780,TVAG_TEG_DS113546_1_2,TVAG_TEG_DS113614_1_2,TVAG_TEG_DS113761_4_3,TVAG_314230,TVAG_116550,TVAG_128380,TVAG_572730,TVAG_450750,TVAG_TEG_DS113376_2_2,TVAG_187250,TVAG_516230,TVAG_043440,TVAG_579160,TVAG_TEG_DS113390_2_10,TVAG_576720,TVAG_011400,TVAG_TEG_DS115969_1_1,TVAG_TEG_DS113571_1_5,TVAG_553320,TVAG_460140,TVAG_563…
q2000793						TVAG_TEG_DS113210_1_4,TVAG_009550,TVAG_496660,TVAG_293950,TVAG_279480,TVAG_584910,TVAG_162470,TVAG_594020,TVAG_545740,TVAG_602780,TVAG_567970,TVAG_603640,TVAG_583020,TVAG_583240,TVAG_282390,TVAG_594330,TVAG_532680,TVAG_181470,TVAG_439020,TVAG_087780,TVAG_243870,TVAG_500370,TVAG_TEG_DS113993_1_2,TVAG_548920,TVAG_574810,TVAG_559850,TVAG_TEG_DS114486_1_9,TVAG_572630,TVAG_598880,TVAG_170730,TVAG_3557…
q2000794						TVAG_098020,TVAG_102580,TVAG_312230,TVAG_287710,TVAG_213760,TVAG_331080,TVAG_234490,TVAG_036840,TVAG_062210,TVAG_231760,TVAG_020830,TVAG_386610,TVAG_137620,TVAG_546000,TVAG_292270,TVAG_605140,TVAG_532980,TVAG_116650,TVAG_549730,TVAG_560600,TVAG_570610,TVAG_605000,TVAG_564450,TVAG_095860,TVAG_417250,TVAG_608020,TVAG_501030,TVAG_534960,TVAG_271250,TVAG_559260,TVAG_450960,TVAG_221320,TVAG_505150
q2000795						TVAG_344420,TVAG_271370,TVAG_250770,TVAG_007440,TVAG_286030,TVAG_565320,TVAG_102630,TVAG_487830,TVAG_055120,TVAG_450970,TVAG_482860,TVAG_387500,TVAG_367000,TVAG_493670,TVAG_079840,TVAG_582410,TVAG_053190,TVAG_581010,TVAG_524240,TVAG_510500,TVAG_562410,TVAG_542060,TVAG_591570,TVAG_565350,TVAG_553600,TVAG_605090,TVAG_553630,TVAG_502160,TVAG_398200,TVAG_549030,TVAG_422390,TVAG_362980,TVAG_105520
q2000796	MONOS_180,MONOS_13171	BLNAU_15611,BLNAU_16041	Streblo_st17804	PAPYR_6032	Gene.62::gnl|Trimastix_PCT|21	TVAG_120180,TVAG_454860,TVAG_371330,TVAG_329340	gi|1091431592,gi|1091419507,gi|1091429245,gi|1091425289		GL50803_10919-t26_1-p1	Gene.22236,Gene.20460,Gene.293,Gene.30763,Gene.26180,Gene.23943,Gene.26280	Gene.70	Gene.24,Gene.4502,Gene.4733,Gene.5199	Gene.1312		Gene.412		SS50377_13347-t26_1-p1	Gene.1965
q2000797				PAPYR_7846	Gene.593::gnl|Trimastix_PCT|241					Gene.22408,Gene.267,Gene.21732,Gene.22616,Gene.27997,Gene.31421,Gene.1592,Gene.30287,Gene.26001,Gene.28380,Gene.870,Gene.27120,Gene.27168,Gene.29375	Gene.302	Gene.133,Gene.144,Gene.1638,Gene.4241,Gene.2305,Gene.4558	Gene.77		Gene.3391,Gene.1669	Gene.5485,Gene.8627,Gene.6276		Gene.3908,Gene.10556,Gene.7082
q2000798	MONOS_1417,MONOS_5660	BLNAU_12588,BLNAU_9201,BLNAU_16216		PAPYR_5711	Gene.200::gnl|Trimastix_PCT|75	TVAG_274610,TVAG_284090,TVAG_088090,TVAG_425910,TVAG_489820,TVAG_315860,TVAG_394320	gi|1091433607,gi|1091430003,gi|1091432292,gi|1091424681,gi|1091427195,gi|1091426046,gi|1091427553,gi|1091433079,gi|1091425495,gi|1091416088,gi|1091430115,gi|1091430680	GAAM01000767.1		Gene.22950,Gene.8656,Gene.15168,Gene.4188,Gene.10747
q2000799	MONOS_5021,MONOS_5294	BLNAU_12533	Streblo_st1163	PAPYR_7864		TVAG_476100,TVAG_193800,TVAG_366380,TVAG_146910,TVAG_475220,TVAG_347410,TVAG_412780	gi|1915996,gi|2511554,gi|2511552,gi|1187199798,gi|1091417207,gi|1091414832	GAAM01005619.1	GL50803_6687-t26_1-p1	Gene.24708,Gene.484	Gene.442	Gene.1364,Gene.170	Gene.35279,Gene.34507	GCA62885.1		Gene.3529,Gene.5579	SS50377_13399-t26_1-p1		Gene.1190
q2000800	MONOS_15992	BLNAU_2878,BLNAU_7341	Streblo_st25375,Streblo_st5900	PAPYR_2414	Gene.1924::gnl|Trimastix_PCT|664	TVAG_491660	gi|1091418163	GAAM01005668.1		Gene.25043,Gene.4593,Gene.26027,Gene.28344	Gene.4267	Gene.708,Gene.710		GCA63182.1	Gene.2668	Gene.6053,Gene.9351,Gene.12655,Gene.6674,Gene.9655,Gene.6790,Gene.6305,Gene.6435,Gene.9656,Gene.7129,Gene.11898	SS50377_19097-t26_1-p1	Gene.3950
q2000801	MONOS_7005	BLNAU_3720	Streblo_st2342,Streblo_st18262,Streblo_st50041	PAPYR_2884	Gene.6035::gnl|Trimastix_PCT|1853	TVAG_185870,TVAG_182970,TVAG_166720,TVAG_426760,TVAG_464210,TVAG_226910,TVAG_178760,TVAG_059170,TVAG_390760	gi|1091433374,gi|1091430305,gi|1091424696,gi|1091423640,gi|1091416848	GAAM01001323.1	GL50803_3281-t26_1-p1	Gene.3220	Gene.5591		Gene.8988		Gene.7859	Gene.1333,Gene.2109	SS50377_13007-t26_1-p1	Gene.261	Gene.373
q2000802																	SS50377_13232-t26_1-p1,SS50377_18116-t26_1-p1,SS50377_15343-t26_1-p1,SS50377_17984-t26_1-p1,SS50377_17386-t26_1-p1,SS50377_jh035-t26_1-p1,SS50377_17648-t26_1-p1,SS50377_18125-t26_1-p1,SS50377_11553-t26_1-p1,SS50377_11557-t26_1-p1,SS50377_18124-t26_1-p1,SS50377_13230-t26_1-p1,SS50377_17112-t26_1-p1,SS50377_11099-t26_1-p1,SS50377_11556-t26_1-p1,SS50377_18126-t26_1-p1,SS50377_15512-t26_1-p1,SS50377_…
q2000803	MONOS_5594	BLNAU_2447	Streblo_st14839	PAPYR_8487	Gene.842::gnl|Trimastix_PCT|328	TVAG_183790,TVAG_238830,TVAG_267870,TVAG_340290,TVAG_068130,TVAG_412220,TVAG_416100	gi|1187199980,gi|1187199780,gi|1091423220,gi|1091418874	GAAM01003753.1,GAAM01004865.1,GAAM01005181.1	GL50803_14285-t26_1-p1	Gene.2180,Gene.5410	Gene.1879	Gene.525,Gene.4656		GCA63732.1	Gene.1587	Gene.362,Gene.433	SS50377_19181-t26_1-p1	Gene.7257	Gene.1862
q2000804		BLNAU_828,BLNAU_7110,BLNAU_20007,BLNAU_15635,BLNAU_18090,BLNAU_15631,BLNAU_13837,BLNAU_15270,BLNAU_4669,BLNAU_12300,BLNAU_6080,BLNAU_10610,BLNAU_10655,BLNAU_23721,BLNAU_6802,BLNAU_6619,BLNAU_17906,BLNAU_3004,BLNAU_22234,BLNAU_23465,BLNAU_9578,BLNAU_22196,BLNAU_4323,BLNAU_12405,BLNAU_9580,BLNAU_11818,BLNAU_22192,BLNAU_17093,BLNAU_20304,BLNAU_10129,BLNAU_22191	Streblo_st26633
q2000805		BLNAU_24490,BLNAU_18478,BLNAU_21581,BLNAU_10192,BLNAU_24819,BLNAU_19478,BLNAU_21565,BLNAU_24611,BLNAU_19638,BLNAU_18489,BLNAU_10582,BLNAU_21566,BLNAU_24610,BLNAU_21564,BLNAU_15586,BLNAU_21294,BLNAU_16678,BLNAU_19937,BLNAU_9435,BLNAU_16679,BLNAU_23849,BLNAU_19479,BLNAU_18415,BLNAU_18490,BLNAU_16677,BLNAU_24612,BLNAU_19637,BLNAU_19477,BLNAU_23850,BLNAU_23848,BLNAU_22780,BLNAU_10782
q2000806	MONOS_4722,MONOS_8373	BLNAU_1695,BLNAU_4525	Streblo_st19190,Streblo_st45820	PAPYR_10260	Gene.3804::gnl|Trimastix_PCT|1231	TVAG_369020,TVAG_558650,TVAG_502180,TVAG_516070,TVAG_562550,TVAG_532880	gi|1091430107,gi|1091421105	GAAM01001695.1	GL50803_102108-t26_1-p1	Gene.8412	Gene.534	Gene.1758	Gene.994	GCA62156.1	Gene.3078,Gene.17336	Gene.2217	SS50377_14164-t26_1-p1	Gene.11891,Gene.11890	Gene.1054,Gene.1055,Gene.1052
q2000807		BLNAU_20829,BLNAU_19634,BLNAU_24143,BLNAU_14676,BLNAU_20002,BLNAU_23784,BLNAU_14587,BLNAU_15080,BLNAU_15670,BLNAU_19672,BLNAU_20147,BLNAU_21251,BLNAU_21481,BLNAU_21735,BLNAU_22957,BLNAU_23404,BLNAU_23413,BLNAU_17218,BLNAU_23410,BLNAU_22443,BLNAU_20817,BLNAU_23974,BLNAU_23703,BLNAU_24142,BLNAU_20828,BLNAU_6684,BLNAU_8954,BLNAU_1297,BLNAU_8958,BLNAU_20173,BLNAU_23411,BLNAU_20927
q2000808	MONOS_1070,MONOS_12975,MONOS_15965,MONOS_16080,MONOS_14513,MONOS_12321,MONOS_15989,MONOS_16733,MONOS_9885,MONOS_15023,MONOS_3201,MONOS_9883,MONOS_3939,MONOS_8244,MONOS_12320,MONOS_16578,MONOS_8553,MONOS_3940,MONOS_10383,MONOS_1550,MONOS_14013,MONOS_13467,MONOS_9884,MONOS_15835,MONOS_13465,MONOS_7807,MONOS_14969,MONOS_9887		Streblo_st13055,Streblo_st38714,Streblo_st18309,Streblo_st14675
q2000809	MONOS_6555,MONOS_8086,MONOS_9158,MONOS_13310,MONOS_14179,MONOS_14181,MONOS_8083,MONOS_8088,MONOS_14948,MONOS_9159,MONOS_14180,MONOS_13312,MONOS_13311,MONOS_14949,MONOS_8085,MONOS_14950,MONOS_9248,MONOS_15222,MONOS_9160,MONOS_14178,MONOS_15146,MONOS_13877,MONOS_13830,MONOS_14182,MONOS_9247,MONOS_8084,MONOS_13875,MONOS_9157,MONOS_8087,MONOS_2287,MONOS_2288,MONOS_3844
q2000810			Streblo_st34,Streblo_st4745,Streblo_st35576,Streblo_st35017,Streblo_st5313,Streblo_st3118,Streblo_st28849,Streblo_st4667,Streblo_st4604,Streblo_st25076,Streblo_st25083,Streblo_st22272,Streblo_st43543,Streblo_st52969,Streblo_st22273,Streblo_st35508,Streblo_st21577,Streblo_st252,Streblo_st1237,Streblo_st13349,Streblo_st37018,Streblo_st11697,Streblo_st11437,Streblo_st11814,Streblo_st18210,Streblo_st…
q2000811			Streblo_st23172,Streblo_st22468,Streblo_st1061,Streblo_st50691,Streblo_st13238,Streblo_st31546,Streblo_st12520,Streblo_st42587,Streblo_st39128,Streblo_st47307,Streblo_st49292,Streblo_st30387,Streblo_st35639,Streblo_st19921,Streblo_st38850,Streblo_st43621,Streblo_st55674,Streblo_st55613,Streblo_st29767,Streblo_st24284,Streblo_st12373,Streblo_st33673,Streblo_st18516,Streblo_st51809,Streblo_st17386,…
q2000812			Streblo_st8962,Streblo_st3305,Streblo_st2298,Streblo_st47992,Streblo_st2744,Streblo_st31187,Streblo_st54675,Streblo_st19171,Streblo_st36124,Streblo_st20602,Streblo_st26913,Streblo_st9040,Streblo_st12523,Streblo_st22419,Streblo_st46428,Streblo_st42815,Streblo_st33972,Streblo_st29953,Streblo_st33306,Streblo_st34573,Streblo_st28716,Streblo_st47314,Streblo_st22629,Streblo_st47841,Streblo_st52135,Stre…
q2000813			Streblo_st20015,Streblo_st10859,Streblo_st38853,Streblo_st23741,Streblo_st9850,Streblo_st29000,Streblo_st5327,Streblo_st19419,Streblo_st40909,Streblo_st25155,Streblo_st24038,Streblo_st55545,Streblo_st28241,Streblo_st43198,Streblo_st17927,Streblo_st30513,Streblo_st16889,Streblo_st34806,Streblo_st24546,Streblo_st20152,Streblo_st43839,Streblo_st10327,Streblo_st1717,Streblo_st12499,Streblo_st33392,St…
q2000814			Streblo_st6684,Streblo_st12351,Streblo_st25128,Streblo_st35939,Streblo_st16608,Streblo_st19733,Streblo_st36230,Streblo_st53679,Streblo_st10199,Streblo_st53673,Streblo_st51931,Streblo_st55853,Streblo_st54970,Streblo_st46317,Streblo_st41891,Streblo_st54370,Streblo_st53846,Streblo_st11643,Streblo_st11646,Streblo_st28053,Streblo_st19693,Streblo_st45456,Streblo_st49339,Streblo_st23803,Streblo_st19122,…
q2000815			Streblo_st2540,Streblo_st24204,Streblo_st11456,Streblo_st46210,Streblo_st14635,Streblo_st34064,Streblo_st13498,Streblo_st32284,Streblo_st21369,Streblo_st15265,Streblo_st23383,Streblo_st35514,Streblo_st51301,Streblo_st27770,Streblo_st47007,Streblo_st5985,Streblo_st35322,Streblo_st30932,Streblo_st40531,Streblo_st52561,Streblo_st55800,Streblo_st24214,Streblo_st13495,Streblo_st54964,Streblo_st37758,S…
q2000816			Streblo_st18873,Streblo_st37318,Streblo_st53441,Streblo_st20365,Streblo_st51884,Streblo_st55759,Streblo_st44376,Streblo_st55404,Streblo_st53038,Streblo_st55096,Streblo_st51098,Streblo_st44658,Streblo_st52342,Streblo_st48076,Streblo_st202,Streblo_st203,Streblo_st9833,Streblo_st48942,Streblo_st7611,Streblo_st13541,Streblo_st7919,Streblo_st1445,Streblo_st19132,Streblo_st13195,Streblo_st32799,Streblo…
q2000817	MONOS_15941	BLNAU_15412	Streblo_st5068	PAPYR_1883	Gene.11289::gnl|Trimastix_PCT|3502, Gene.3482::gnl|Trimastix_PCT|1138	TVAG_434120,TVAG_139300,TVAG_420390,TVAG_310250,TVAG_213710,TVAG_479540,TVAG_314830	gi|1187200066,gi|1187200064,gi|1187199992,gi|1187199984,gi|1187199886,gi|1187199841,gi|1091435650,gi|1091431699,gi|1091422854,gi|1091421030,gi|1091414033,gi|1091414030	GAAM01003543.1,GAAM01004294.1	GL50803_10623-t26_1-p1		Gene.22416	Gene.1944	Gene.737		Gene.7451
q2000818			Streblo_st35080			TVAG_327480,TVAG_182920,TVAG_495790,TVAG_154640,TVAG_012550,TVAG_257810,TVAG_188250,TVAG_459830,TVAG_107460,TVAG_234090,TVAG_307450,TVAG_487790,TVAG_424460,TVAG_307890,TVAG_281380,TVAG_287920,TVAG_476110,TVAG_250590,TVAG_214470,TVAG_199450,TVAG_073760,TVAG_375480,TVAG_188230,TVAG_281400,TVAG_225790,TVAG_416960,TVAG_260820,TVAG_016290,TVAG_255790	gi|1091411486	GAAM01000584.1
q2000819						TVAG_037510,TVAG_112720,TVAG_120750,TVAG_465450,TVAG_312120,TVAG_299350,TVAG_330190,TVAG_589660,TVAG_239300,TVAG_106520,TVAG_405120,TVAG_100110,TVAG_319870,TVAG_186440,TVAG_164640,TVAG_330220,TVAG_397560,TVAG_397590,TVAG_291030,TVAG_226040,TVAG_295780,TVAG_194230,TVAG_103490,TVAG_075030,TVAG_163860,TVAG_367040,TVAG_412380,TVAG_122900,TVAG_316820,TVAG_346160,TVAG_182400,TVAG_047690
q2000820						TVAG_106330,TVAG_471950,TVAG_583590,TVAG_586520,TVAG_536050,TVAG_515080,TVAG_583490,TVAG_520030,TVAG_504940,TVAG_461220,TVAG_607720,TVAG_550450,TVAG_585420,TVAG_462890,TVAG_TEG_DS113365_1_12,TVAG_455010,TVAG_149160,TVAG_365150,TVAG_TEG_DS113224_3_4,TVAG_394170,TVAG_260450,TVAG_398610,TVAG_012170,TVAG_513380,TVAG_342250,TVAG_083940,TVAG_432140,TVAG_274900,TVAG_TEG_DS113593_1_6,TVAG_554410,TVAG_TEG…	gi|1091433921
q2000821				PAPYR_6574,PAPYR_7546,PAPYR_7562,PAPYR_7569,PAPYR_9137,PAPYR_9872,PAPYR_10453,PAPYR_11090,PAPYR_11274,PAPYR_12341,PAPYR_12557,PAPYR_12679,PAPYR_12904,PAPYR_13067,PAPYR_11038,PAPYR_9810,PAPYR_12572,PAPYR_11573,PAPYR_12514,PAPYR_8805,PAPYR_12012,PAPYR_12086,PAPYR_13026,PAPYR_7532,PAPYR_11574,PAPYR_12085,PAPYR_12513,PAPYR_13027,PAPYR_11453,PAPYR_12571,PAPYR_8804,PAPYR_12013
q2000822						TVAG_TEG_DS113184_3_18,TVAG_RG_DS136791_1,TVAG_RG_DS113822_3,TVAG_RG_DS115332_2,TVAG_RG_DS115180_1,TVAG_RG_DS127504_1,TVAG_RG_DS136294_1,TVAG_RG_DS125958_1,TVAG_RG_DS138579_1,TVAG_RG_DS121338_1,TVAG_RG_DS139717_1,TVAG_RG_DS120311_2,TVAG_RG_DS118389_2,TVAG_RG_DS139598_1,TVAG_RG_DS147801_1,TVAG_RG_DS149724_1,TVAG_RG_DS126957_1,TVAG_RG_DS113261_9,TVAG_RG_DS121060_2,TVAG_RG_DS119768_1,TVAG_RG_DS14298…
q2000823						TVAG_RG_DS113197_5,TVAG_RG_DS113764_5,TVAG_RG_DS132556_1,TVAG_RG_DS151624_1,TVAG_RG_DS150837_1,TVAG_RG_DS114731_1,TVAG_RG_DS114640_2,TVAG_RG_DS116493_1,TVAG_RG_DS123071_1,TVAG_RG_DS124259_1,TVAG_RG_DS130927_1,TVAG_RG_DS119004_1,TVAG_RG_DS144999_1,TVAG_RG_DS117509_1,TVAG_RG_DS118874_1,TVAG_RG_DS123574_1,TVAG_RG_DS143192_1,TVAG_RG_DS113302_3,TVAG_RG_DS115424_1,TVAG_RG_DS126909_1,TVAG_RG_DS115011_1,…
q2000824						TVAG_129860,TVAG_191250,TVAG_116940,TVAG_540000,TVAG_376300,TVAG_312800,TVAG_233920,TVAG_452110,TVAG_197170,TVAG_469850,TVAG_397960,TVAG_266400,TVAG_537860,TVAG_126120,TVAG_388050,TVAG_416530,TVAG_157620,TVAG_159260,TVAG_376290,TVAG_091330,TVAG_140090,TVAG_059210,TVAG_606850,TVAG_419740,TVAG_336960,TVAG_505650,TVAG_012750,TVAG_203290,TVAG_448940,TVAG_565730,TVAG_306880,TVAG_152490
q2000825						TVAG_344390,TVAG_311260,TVAG_532470,TVAG_271340,TVAG_029790,TVAG_601400,TVAG_589900,TVAG_586740,TVAG_252010,TVAG_429050,TVAG_574780,TVAG_441460,TVAG_105560,TVAG_533280,TVAG_586410,TVAG_554200,TVAG_596730,TVAG_512450,TVAG_528910,TVAG_102610,TVAG_007410,TVAG_285220,TVAG_571750,TVAG_581680,TVAG_449570,TVAG_539610,TVAG_293690,TVAG_531050,TVAG_561640,TVAG_511440,TVAG_534210,TVAG_567930
q2000826						TVAG_RG_DS115858_1,TVAG_RG_DS140970_1,TVAG_RG_DS125651_1,TVAG_RG_DS117966_1,TVAG_RG_DS131488_1,TVAG_RG_DS139970_1,TVAG_RG_DS146539_1,TVAG_RG_DS146190_1,TVAG_RG_DS147236_1,TVAG_RG_DS125021_1,TVAG_RG_DS152142_1,TVAG_RG_DS139402_1,TVAG_RG_DS134329_1,TVAG_RG_DS143681_1,TVAG_RG_DS141370_1,TVAG_RG_DS141394_1,TVAG_RG_DS138372_1,TVAG_RG_DS129085_1,TVAG_RG_DS145694_1,TVAG_RG_DS141814_1,TVAG_RG_DS151273_1,…
q2000827	MONOS_4051	BLNAU_2848,BLNAU_15803	Streblo_st33388	PAPYR_811	Gene.67::gnl|Trimastix_PCT|24				GL50803_6133-t26_1-p1	Gene.21943,Gene.20361,Gene.30641,Gene.107,Gene.25189,Gene.30531,Gene.23987,Gene.32786,Gene.32995,Gene.33377,Gene.26320	Gene.88	Gene.1837,Gene.669,Gene.18,Gene.202,Gene.3819,Gene.3668	Gene.1580		Gene.144	Gene.3147,Gene.3433	SS50377_12280-t26_1-p1	Gene.2175
q2000828	MONOS_1164,MONOS_11237	BLNAU_4494,BLNAU_5806	Streblo_st8203	PAPYR_430	Gene.484::gnl|Trimastix_PCT|194		gi|1091436705,gi|1091412902,gi|1091432027,gi|1091419076,gi|1091422610		GL50803_11740-t26_1-p1	Gene.33036,Gene.1222,Gene.27805,Gene.20832,Gene.23523,Gene.29324,Gene.944,Gene.32207	Gene.2475	Gene.2789	Gene.5487,Gene.1285,Gene.4154		Gene.1341	Gene.2378,Gene.392	SS50377_10734-t26_1-p1	Gene.10896
q2000829	MONOS_6851	BLNAU_1788,BLNAU_1789,BLNAU_1792,BLNAU_1793,BLNAU_1796,BLNAU_1797,BLNAU_7307,BLNAU_19431,BLNAU_13198,BLNAU_13200	Streblo_st20335,Streblo_st35651,Streblo_st1481	PAPYR_3670		TVAG_190260	gi|1091425864,gi|1091415365		GL50803_7760-t26_1-p1	Gene.33515,Gene.20659,Gene.31088,Gene.23526,Gene.25081,Gene.29442,Gene.802,Gene.33598		Gene.440	Gene.4850		Gene.1611		SS50377_16999-t26_1-p1
q2000830	MONOS_10152,MONOS_15512	BLNAU_6504,BLNAU_6506	Streblo_st24884,Streblo_st24886	PAPYR_6528	Gene.132::gnl|Trimastix_PCT|44	TVAG_283240,TVAG_083700,TVAG_083720,TVAG_212620,TVAG_099020,TVAG_124410,TVAG_197730,TVAG_370820	gi|1091434276,gi|1091432100,gi|1091424597,gi|1091418258		GL50803_5517-t26_1-p1	Gene.23825,Gene.30141	Gene.280	Gene.1839,Gene.248,Gene.3134,Gene.4034	Gene.591		Gene.65		SS50377_12739-t26_1-p1
q2000831	MONOS_1440,MONOS_8415	BLNAU_13343,BLNAU_22277	Streblo_st8851,Streblo_st9253,Streblo_st39409	PAPYR_3833		TVAG_252200,TVAG_145700,TVAG_403830,TVAG_453040,TVAG_317070,TVAG_484900	gi|1091425893,gi|1091418737,gi|1091417133	GAAM01003423.1	GL50803_5659-t26_1-p1	Gene.699	Gene.17596,Gene.22074,Gene.828	Gene.1018	Gene.1667	GCA62616.1	Gene.1182	Gene.5570,Gene.6202	SS50377_17592-t26_1-p1	Gene.17652
q2000832		BLNAU_9747,BLNAU_7380,BLNAU_13668,BLNAU_10739,BLNAU_19891,BLNAU_20969,BLNAU_24535,BLNAU_19052,BLNAU_23100,BLNAU_4782,BLNAU_9746,BLNAU_9636,BLNAU_10402,BLNAU_4288,BLNAU_6708,BLNAU_6805,BLNAU_9779,BLNAU_12151,BLNAU_3286,BLNAU_15206,BLNAU_6863,BLNAU_4191,BLNAU_25140,BLNAU_19357,BLNAU_24205,BLNAU_3250,BLNAU_4190,BLNAU_7260,BLNAU_10446,BLNAU_25139,BLNAU_4785
q2000833		BLNAU_17596,BLNAU_20092,BLNAU_15184,BLNAU_16265,BLNAU_14295,BLNAU_15524,BLNAU_16969,BLNAU_17575,BLNAU_17580,BLNAU_17620,BLNAU_19490,BLNAU_20985,BLNAU_17103,BLNAU_22011,BLNAU_21607,BLNAU_19494,BLNAU_16267,BLNAU_20983,BLNAU_15299,BLNAU_16968,BLNAU_18256,BLNAU_14797,BLNAU_15519,BLNAU_14796,BLNAU_15518,BLNAU_16266,BLNAU_15298,BLNAU_18254,BLNAU_4254,BLNAU_4256,BLNAU_6967
q2000834	MONOS_3710,MONOS_6026,MONOS_6578,MONOS_6593,MONOS_8113,MONOS_9073,MONOS_10574,MONOS_11142,MONOS_12933,MONOS_13365,MONOS_14806,MONOS_937,MONOS_2003,MONOS_2399,MONOS_2967,MONOS_3905,MONOS_4010,MONOS_6943,MONOS_9692,MONOS_10033,MONOS_13237,MONOS_14904,MONOS_15717,MONOS_15753,MONOS_7154,MONOS_9539,MONOS_11310,MONOS_8187,MONOS_1229,MONOS_12857,MONOS_15214
q2000835				PAPYR_2,PAPYR_1582,PAPYR_7332,PAPYR_10894,PAPYR_12781,PAPYR_12782,PAPYR_13368,PAPYR_9016,PAPYR_3007,PAPYR_8765,PAPYR_5237,PAPYR_4010,PAPYR_10895,PAPYR_5257,PAPYR_3008,PAPYR_13256,PAPYR_6902,PAPYR_6898,PAPYR_3952,PAPYR_1580,PAPYR_5171,PAPYR_303,PAPYR_13257,PAPYR_4496,PAPYR_4012,PAPYR_4583,PAPYR_7919,PAPYR_7833,PAPYR_7333,PAPYR_4011,PAPYR_10897
q2000836			Streblo_st19623,Streblo_st52826,Streblo_st50689,Streblo_st44391,Streblo_st30505,Streblo_st48403,Streblo_st43727,Streblo_st11178,Streblo_st47780,Streblo_st50213,Streblo_st41784,Streblo_st34212,Streblo_st45303,Streblo_st42721,Streblo_st53285,Streblo_st43464,Streblo_st46715,Streblo_st54646,Streblo_st19601,Streblo_st33027,Streblo_st42810,Streblo_st32474,Streblo_st27373,Streblo_st33671,Streblo_st17372…
q2000837			Streblo_st44867,Streblo_st44335,Streblo_st13282,Streblo_st40825,Streblo_st12221,Streblo_st17013,Streblo_st1379,Streblo_st54282,Streblo_st31719,Streblo_st17620,Streblo_st796,Streblo_st29977,Streblo_st48911,Streblo_st10261,Streblo_st6237,Streblo_st32263,Streblo_st4031,Streblo_st53421,Streblo_st29978,Streblo_st26346,Streblo_st32441,Streblo_st50870,Streblo_st23794,Streblo_st55776,Streblo_st17867,Stre…
q2000838		BLNAU_6281	Streblo_st14478	PAPYR_1598		TVAG_457560,TVAG_129800,TVAG_130090,TVAG_481960,TVAG_309160,TVAG_069480,TVAG_412510,TVAG_449190,TVAG_241570,TVAG_041110,TVAG_169860	gi|1091436106,gi|1091432204,gi|1091431961,gi|1091431506,gi|1091429966,gi|1091426667,gi|1091426452,gi|1091421603,gi|1091419374,gi|1091416780,gi|1091416349,gi|1091411083	GAAM01001919.1		Gene.17094					Gene.18807,Gene.19077			Gene.11370
q2000839			Streblo_st5537,Streblo_st35934,Streblo_st44182,Streblo_st30163,Streblo_st40532,Streblo_st21509,Streblo_st17385,Streblo_st41827,Streblo_st37877,Streblo_st42667,Streblo_st7099,Streblo_st35580,Streblo_st35717,Streblo_st7714,Streblo_st34544,Streblo_st8003,Streblo_st33081,Streblo_st24387,Streblo_st10319,Streblo_st56606,Streblo_st41017,Streblo_st37172,Streblo_st27928,Streblo_st32408,Streblo_st36090,Str…
q2000840			Streblo_st7283,Streblo_st41118,Streblo_st18518,Streblo_st9416,Streblo_st29649,Streblo_st37781,Streblo_st21407,Streblo_st26081,Streblo_st24812,Streblo_st20435,Streblo_st28023,Streblo_st46588,Streblo_st24543,Streblo_st40863,Streblo_st27314,Streblo_st12938,Streblo_st25037,Streblo_st32132,Streblo_st20061,Streblo_st32213,Streblo_st14277,Streblo_st11541,Streblo_st22190,Streblo_st46138,Streblo_st37067,S…
q2000841						TVAG_076700,TVAG_199300,TVAG_189150,TVAG_451370,TVAG_052010,TVAG_339720,TVAG_364940,TVAG_589680,TVAG_456440,TVAG_204850,TVAG_381400,TVAG_052000,TVAG_146720	gi|1091436164,gi|1091433072,gi|1091425630,gi|1091422614,gi|1091417218,gi|1091415214,gi|1091414064,gi|1091411703,gi|1091410150,gi|1091430032,gi|1091431239,gi|1091430031,gi|1091411704,gi|1091414885,gi|1091430033	GAAM01000113.1,GAAM01000435.1,GAAM01001029.1
q2000842						TVAG_204260,TVAG_186650,TVAG_211750,TVAG_175620,TVAG_475510,TVAG_277740,TVAG_482480,TVAG_219890,TVAG_019830,TVAG_136990,TVAG_295350,TVAG_174070,TVAG_175660,TVAG_476840,TVAG_284550,TVAG_188610,TVAG_460800,TVAG_114730,TVAG_207560,TVAG_173330,TVAG_309730,TVAG_395520,TVAG_246940,TVAG_425890,TVAG_031320,TVAG_499230,TVAG_394570,TVAG_345920,TVAG_164610,TVAG_466260,TVAG_396510
q2000843						TVAG_565680,TVAG_033180,TVAG_571370,TVAG_435830,TVAG_488500,TVAG_164860,TVAG_190890,TVAG_472010,TVAG_519560,TVAG_525930,TVAG_497740,TVAG_445220,TVAG_149050,TVAG_130100,TVAG_164930,TVAG_020770,TVAG_446880,TVAG_402590,TVAG_045160,TVAG_479660,TVAG_228720,TVAG_385790,TVAG_079900,TVAG_090860,TVAG_173780,TVAG_317770,TVAG_406340,TVAG_185460,TVAG_158880,TVAG_418690,TVAG_202910
q2000844						TVAG_RG_DS113321_4,TVAG_RG_DS113338_3,TVAG_RG_DS113893_4,TVAG_RG_DS113934_9,TVAG_RG_DS114427_3,TVAG_RG_DS114504_3,TVAG_RG_DS115921_2,TVAG_RG_DS128069_1,TVAG_545080,TVAG_607060,TVAG_RG_DS150551_1,TVAG_RG_DS151922_1,TVAG_546410,TVAG_RG_DS152510_1,TVAG_RG_DS150902_1,TVAG_564120,TVAG_RG_DS142089_1,TVAG_055100,TVAG_544730,TVAG_RG_DS121649_1,TVAG_RG_DS130513_1,TVAG_RG_DS133025_1,TVAG_RG_DS144452_1,TVAG…
q2000845						TVAG_RG_DS150679_1,TVAG_RG_DS113391_1,TVAG_RG_DS113410_1,TVAG_RG_DS113528_4,TVAG_RG_DS113929_1,TVAG_RG_DS114347_3,TVAG_RG_DS119023_1,TVAG_RG_DS119565_1,TVAG_RG_DS120333_1,TVAG_RG_DS120616_1,TVAG_RG_DS120973_1,TVAG_RG_DS137859_1,TVAG_RG_DS147453_1,TVAG_RG_DS149721_1,TVAG_RG_DS149795_1,TVAG_320750,TVAG_RG_DS123039_2,TVAG_RG_DS113782_4,TVAG_500300,TVAG_RG_DS149744_1,TVAG_007330,TVAG_231980,TVAG_RG_D…
q2000846						TVAG_TEG_DS113181_2_17,TVAG_517980,TVAG_564430,TVAG_049100,TVAG_592520,TVAG_199830,TVAG_163120,TVAG_130000,TVAG_434180,TVAG_234570,TVAG_472810,TVAG_153160,TVAG_285140,TVAG_381570,TVAG_449060,TVAG_529770,TVAG_563150,TVAG_582050,TVAG_572100,TVAG_081390,TVAG_410720,TVAG_TEG_DS113308_1_8,TVAG_326180,TVAG_594300,TVAG_600830,TVAG_545570,TVAG_RG_DS123952_1,TVAG_328430,TVAG_TEG_DS113192_6_17,TVAG_448450,…
q2000847						TVAG_357540,TVAG_472460,TVAG_408680,TVAG_262780,TVAG_335690,TVAG_053550,TVAG_454830,TVAG_080290,TVAG_527820,TVAG_410630,TVAG_510180,TVAG_399790,TVAG_112240,TVAG_073500,TVAG_015660,TVAG_455280,TVAG_546170,TVAG_527270,TVAG_580930,TVAG_369640,TVAG_134100,TVAG_265670,TVAG_445550,TVAG_512430,TVAG_504660,TVAG_081420,TVAG_215550,TVAG_190810,TVAG_501300,TVAG_572640,TVAG_601990
q2000848						TVAG_034970,TVAG_208560,TVAG_015460,TVAG_544110,TVAG_105050,TVAG_460370,TVAG_249470,TVAG_083890,TVAG_382630,TVAG_090200,TVAG_553200,TVAG_360620,TVAG_116030,TVAG_188380,TVAG_587520,TVAG_298560,TVAG_582390,TVAG_587100,TVAG_580890,TVAG_605560,TVAG_114580,TVAG_289060,TVAG_520420,TVAG_325920,TVAG_463320,TVAG_563100,TVAG_085210,TVAG_227800,TVAG_307480,TVAG_137670,TVAG_404500
q2000849						TVAG_583180,TVAG_557630,TVAG_408590,TVAG_256950,TVAG_059800,TVAG_567610,TVAG_086900,TVAG_305200,TVAG_043230,TVAG_091390,TVAG_086370,TVAG_135590,TVAG_135820,TVAG_219060,TVAG_397540,TVAG_573210,TVAG_552010,TVAG_564720,TVAG_457960,TVAG_373520,TVAG_496890,TVAG_551460,TVAG_165930,TVAG_441020,TVAG_RG_DS115024_4,TVAG_RG_DS130605_1,TVAG_RG_DS146120_1,TVAG_240890,TVAG_RG_DS145986_1,TVAG_RG_DS118744_1,TVAG…
q2000850						TVAG_TEG_DS113184_3_17,TVAG_530850,TVAG_155940,TVAG_TEG_DS113691_1_7,TVAG_243490,TVAG_588380,TVAG_201100,TVAG_418200,TVAG_TEG_DS113223_3_15,TVAG_162540,TVAG_364880,TVAG_602080,TVAG_TEG_DS113438_1_4,TVAG_173470,TVAG_280320,TVAG_403150,TVAG_538580,TVAG_533590,TVAG_208380,TVAG_281250,TVAG_310500,TVAG_209900,TVAG_089500,TVAG_535530,TVAG_523670,TVAG_556140,TVAG_579530,TVAG_543040,TVAG_TEG_DS114682_1_3…
q2000851				PAPYR_5258,PAPYR_5634	Gene.4152::gnl|Trimastix_PCT|1316	TVAG_069450,TVAG_480960,TVAG_037710,TVAG_304980	gi|1091428669,gi|1091422340,gi|1091414830,gi|1091425935	GAAM01000371.1,GAAM01000494.1,GAAM01003548.1,GAAM01001385.1,GAAM01003400.1		Gene.30484,Gene.5180,Gene.3376	Gene.4790,Gene.8063,Gene.1304	Gene.945			Gene.5081,Gene.7048,Gene.11955,Gene.13042	Gene.5099		Gene.8359,Gene.10819
q2000852	MONOS_3326,MONOS_6509	BLNAU_6978,BLNAU_19716	Streblo_st10357,Streblo_st17983	PAPYR_9202	Gene.2366::gnl|Trimastix_PCT|803	TVAG_296260,TVAG_390880	gi|1091431994		GL50803_6724-t26_1-p1	Gene.23139,Gene.20640,Gene.27008,Gene.1497,Gene.29921,Gene.21784,Gene.27364,Gene.24544,Gene.733,Gene.20827,Gene.28824	Gene.636	Gene.391,Gene.4270	Gene.2710		Gene.337		SS50377_11410-t26_1-p1	Gene.1274
q2000853	MONOS_13412	BLNAU_2600,BLNAU_22278,BLNAU_6497	Streblo_st11346	PAPYR_6855	Gene.263::gnl|Trimastix_PCT|107	TVAG_402500,TVAG_220300,TVAG_464040,TVAG_384610,TVAG_291690,TVAG_411440,TVAG_499760	gi|1091436719,gi|1091428293,gi|1091415127,gi|1091416928,gi|1091426311			Gene.24551,Gene.42,Gene.27145,Gene.21410,Gene.28924				GCA62750.1,GCA63428.1		Gene.3343,Gene.3362	SS50377_14577-t26_1-p1	Gene.7240
q2000854	MONOS_16838	BLNAU_12678,BLNAU_13332	Streblo_st8418,Streblo_st21441,Streblo_st35065,Streblo_st16172	PAPYR_4146	Gene.4198::gnl|Trimastix_PCT|1328	TVAG_008080,TVAG_259610,TVAG_174520	gi|1091434978		GL50803_29327-t26_1-p1	Gene.20839,Gene.1316,Gene.26313,Gene.26735,Gene.27048,Gene.27437	Gene.1068	Gene.777	Gene.12704,Gene.2566		Gene.1758	Gene.5888,Gene.11725,Gene.2448	SS50377_18713-t26_1-p1	Gene.7259
q2000855	MONOS_863,MONOS_1559,MONOS_13103	BLNAU_5643	Streblo_st1268,Streblo_st1930	PAPYR_272	Gene.4536::gnl|Trimastix_PCT|1425	TVAG_101460,TVAG_083340,TVAG_393100,TVAG_284350,TVAG_344900	gi|1091432129,gi|1091430054,gi|1091421127,gi|1091420120,gi|1091410343	GAAM01000546.1,GAAM01004827.1	GL50803_14855-t26_1-p1	Gene.17511	Gene.9803		Gene.14669		Gene.11970	Gene.11184		Gene.6158,Gene.6176,Gene.6188,Gene.6174
q2000856	MONOS_3619,MONOS_11054	BLNAU_391,BLNAU_8807	Streblo_st17470	PAPYR_3115	Gene.10207::gnl|Trimastix_PCT|3161	TVAG_348330,TVAG_509780	gi|37778916,gi|1091435986,gi|1091427443,gi|1091426251,gi|1091425662,gi|1091424621	GAAM01004670.1,GAAM01001189.1	GL50803_6226-t26_1-p1	Gene.7434,Gene.12454	Gene.1850	Gene.718	Gene.14651,Gene.23541,Gene.22994		Gene.5811		SS50377_10547-t26_1-p1	Gene.7844,Gene.15790	Gene.1315
q2000857																	SS50377_13717-t26_1-p1,SS50377_12837-t26_1-p1,SS50377_16108-t26_1-p1,SS50377_12555-t26_1-p1,SS50377_10628-t26_1-p1,SS50377_11453-t26_1-p1,SS50377_15974-t26_1-p1,SS50377_16104-t26_1-p1,SS50377_13269-t26_1-p1,SS50377_14561-t26_1-p1,SS50377_11947-t26_1-p1,SS50377_11942-t26_1-p1,SS50377_13274-t26_1-p1,SS50377_16105-t26_1-p1,SS50377_12054-t26_1-p1,SS50377_15971-t26_1-p1,SS50377_17965-t26_1-p1,SS50377_…
q2000858																	SS50377_ja014-t26_1-p1,SS50377_15236-t26_1-p1,SS50377_15246-t26_1-p1,SS50377_18723-t26_1-p1,SS50377_17189-t26_1-p1,SS50377_15221-t26_1-p1,SS50377_17183-t26_1-p1,SS50377_17192-t26_1-p1,SS50377_15899-t26_1-p1,SS50377_10352-t26_1-p1,SS50377_10353-t26_1-p1,SS50377_10678-t26_1-p1,SS50377_11336-t26_1-p1,SS50377_12028-t26_1-p1,SS50377_12031-t26_1-p1,SS50377_12796-t26_1-p1,SS50377_jh006-t26_1-p1,SS50377_…
q2000859	MONOS_8036	BLNAU_238,BLNAU_7897,BLNAU_10832	Streblo_st4801	PAPYR_10702	Gene.6531::gnl|Trimastix_PCT|1984	TVAG_436840,TVAG_123140,TVAG_062360,TVAG_074990,TVAG_028010,TVAG_047650,TVAG_350040	gi|1091436989,gi|1091423580,gi|1091434439,gi|1091428701,gi|1091410704	GAAM01000136.1,GAAM01003719.1	GL50803_14373-t26_1-p1	Gene.3006	Gene.18257	Gene.455,Gene.426	Gene.2818		Gene.1888		SS50377_14011-t26_1-p1	Gene.5674
q2000860		BLNAU_1037,BLNAU_1555,BLNAU_5457,BLNAU_6508,BLNAU_11708,BLNAU_12101,BLNAU_13262,BLNAU_16391,BLNAU_16415,BLNAU_21019,BLNAU_23799,BLNAU_23809,BLNAU_24214,BLNAU_7063,BLNAU_7065,BLNAU_24215,BLNAU_18807,BLNAU_21614,BLNAU_18806,BLNAU_21613,BLNAU_23030,BLNAU_23031,BLNAU_12102,BLNAU_23810,BLNAU_23800,BLNAU_3367,BLNAU_1924,BLNAU_21615,BLNAU_15254,BLNAU_17890
q2000861	MONOS_10318	BLNAU_15532,BLNAU_15608	Streblo_st1966,Streblo_st42515	PAPYR_3056	Gene.4961::gnl|Trimastix_PCT|1545	TVAG_038480,TVAG_482030,TVAG_429900	gi|1091436590,gi|1091431881,gi|1091429736,gi|1091426369,gi|1091424099,gi|1091423693,gi|1091419099,gi|1091416519	GAAM01001592.1	GL50803_16375-t26_1-p1	Gene.9394	Gene.6963	Gene.5551	Gene.9157		Gene.9101	Gene.2225	SS50377_15403-t26_1-p1	Gene.10217,Gene.10218	Gene.212
q2000862	MONOS_98,MONOS_10154,MONOS_182,MONOS_3302,MONOS_10617,MONOS_10980,MONOS_4978,MONOS_12222,MONOS_14999,MONOS_15968,MONOS_16233						gi|1091436981,gi|1091436264,gi|1091435543,gi|1091431559,gi|1091430114,gi|1091427047,gi|1091424958,gi|1091423902,gi|1091418800,gi|1091417427,gi|1091413683,gi|1091413268,gi|1091423312,gi|1091423788,gi|1091435066,gi|1091435068,gi|1091412037		GL50803_3211-t26_1-p1					GCA63619.1
q2000863	MONOS_15755,MONOS_8527,MONOS_2126,MONOS_9957,MONOS_15744,MONOS_15283,MONOS_3983,MONOS_16263,MONOS_1522,MONOS_8948,MONOS_8186,MONOS_16493,MONOS_4500,MONOS_11051,MONOS_4843,MONOS_13792,MONOS_9320,MONOS_8910,MONOS_15917,MONOS_13795,MONOS_6726,MONOS_4595,MONOS_9282,MONOS_9926,MONOS_14480,MONOS_12375,MONOS_7577,MONOS_16262,MONOS_14059,MONOS_16603
q2000864			Streblo_st42,Streblo_st39214,Streblo_st31577,Streblo_st9238,Streblo_st13862,Streblo_st50572,Streblo_st24633,Streblo_st44576,Streblo_st45792,Streblo_st40514,Streblo_st42732,Streblo_st22804,Streblo_st28659,Streblo_st54350,Streblo_st54919,Streblo_st26651,Streblo_st41649,Streblo_st54128,Streblo_st29033,Streblo_st6707,Streblo_st12661,Streblo_st791,Streblo_st44657,Streblo_st49448,Streblo_st19366,Strebl…
q2000865			Streblo_st87,Streblo_st14623,Streblo_st36672,Streblo_st39942,Streblo_st53882,Streblo_st23438,Streblo_st12831,Streblo_st3159,Streblo_st21854,Streblo_st23328,Streblo_st55751,Streblo_st47344,Streblo_st565,Streblo_st23327,Streblo_st41833,Streblo_st566,Streblo_st50054,Streblo_st45614,Streblo_st28664,Streblo_st21853,Streblo_st23326,Streblo_st47343,Streblo_st23329,Streblo_st33356,Streblo_st47416,Streblo…
q2000866			Streblo_st14367,Streblo_st15328,Streblo_st35082,Streblo_st21628,Streblo_st12248,Streblo_st1777,Streblo_st4674,Streblo_st17170,Streblo_st12626,Streblo_st31181,Streblo_st19383,Streblo_st38662,Streblo_st9126,Streblo_st38952,Streblo_st4171,Streblo_st6176,Streblo_st9819,Streblo_st11292,Streblo_st6267,Streblo_st2095,Streblo_st27549,Streblo_st36621,Streblo_st43309,Streblo_st12148,Streblo_st31695,Streblo…
q2000867			Streblo_st25953,Streblo_st13036,Streblo_st33879,Streblo_st36117,Streblo_st1978,Streblo_st3567,Streblo_st42049,Streblo_st18375,Streblo_st43150,Streblo_st23649,Streblo_st19925,Streblo_st6974,Streblo_st50464,Streblo_st55138,Streblo_st29390,Streblo_st40838,Streblo_st9653,Streblo_st38628,Streblo_st28458,Streblo_st6973,Streblo_st8050,Streblo_st36301,Streblo_st40177,Streblo_st14526,Streblo_st41011,Streb…
q2000868			Streblo_st1981,Streblo_st33487,Streblo_st33605,Streblo_st12240,Streblo_st47052,Streblo_st31031,Streblo_st41095,Streblo_st55818,Streblo_st5932,Streblo_st21351,Streblo_st34136,Streblo_st19524,Streblo_st37010,Streblo_st50042,Streblo_st3917,Streblo_st2994,Streblo_st20685,Streblo_st10676,Streblo_st34177,Streblo_st53546,Streblo_st23303,Streblo_st48012,Streblo_st54474,Streblo_st49009,Streblo_st19907,Str…
q2000869			Streblo_st51599,Streblo_st49679,Streblo_st13334,Streblo_st17176,Streblo_st10699,Streblo_st32034,Streblo_st28118,Streblo_st50301,Streblo_st7444,Streblo_st48224,Streblo_st39541,Streblo_st41839,Streblo_st47968,Streblo_st53987,Streblo_st30395,Streblo_st24790,Streblo_st44560,Streblo_st35780,Streblo_st42171,Streblo_st39341,Streblo_st53999,Streblo_st37833,Streblo_st28012,Streblo_st40913,Streblo_st49664,…
q2000870			Streblo_st13027,Streblo_st28744,Streblo_st27317,Streblo_st37400,Streblo_st40234,Streblo_st55822,Streblo_st40548,Streblo_st27965,Streblo_st38557,Streblo_st44813,Streblo_st32722,Streblo_st53787,Streblo_st54521,Streblo_st53853,Streblo_st25022,Streblo_st15955,Streblo_st1410,Streblo_st3530,Streblo_st7502,Streblo_st3549,Streblo_st11003,Streblo_st5664,Streblo_st10395,Streblo_st11354,Streblo_st11000,Stre…
q2000871						TVAG_500550,TVAG_089990,TVAG_238340,TVAG_145270,TVAG_163830,TVAG_342030,TVAG_RG_DS122637_1,TVAG_RG_DS113267_4,TVAG_111060,TVAG_RG_DS127419_1,TVAG_RG_DS114681_1,TVAG_219310,TVAG_095340,TVAG_470310,TVAG_RG_DS116729_1,TVAG_273470,TVAG_RG_DS113249_2,TVAG_RG_DS113224_1,TVAG_RG_DS114107_1,TVAG_RG_DS113206_18,TVAG_RG_DS114905_2,TVAG_436300,TVAG_RG_DS113422_13,TVAG_225710,TVAG_407450,TVAG_240900,TVAG_179…
q2000872						TVAG_532080,TVAG_574560,TVAG_372770,TVAG_047570,TVAG_428800,TVAG_551560,TVAG_536940,TVAG_594260,TVAG_457660,TVAG_504920,TVAG_491440,TVAG_541040,TVAG_107840,TVAG_278960,TVAG_495800,TVAG_281500,TVAG_299800,TVAG_138140,TVAG_307460,TVAG_164850,TVAG_106620,TVAG_159010,TVAG_352860,TVAG_107430,TVAG_049400,TVAG_606650,TVAG_602510,TVAG_421850,TVAG_085750,TVAG_527710
q2000873						TVAG_433170,TVAG_227600,TVAG_268960,TVAG_321170,TVAG_321190,TVAG_422460,TVAG_321180,TVAG_321200,TVAG_149390,TVAG_004720,TVAG_524400,TVAG_434290,TVAG_253390,TVAG_156250,TVAG_096660,TVAG_422430,TVAG_327140,TVAG_524390,TVAG_491490,TVAG_388450,TVAG_345870,TVAG_053280,TVAG_388440,TVAG_464940,TVAG_105150,TVAG_120790,TVAG_402390,TVAG_166130,TVAG_076990,TVAG_378860
q2000874						TVAG_RG_DS123151_1,TVAG_RG_DS131620_1,TVAG_RG_DS136173_1,TVAG_RG_DS146884_1,TVAG_RG_DS115721_1,TVAG_RG_DS117221_1,TVAG_RG_DS138938_1,TVAG_TEG_DS113320_2_1,TVAG_RG_DS113651_3,TVAG_RG_DS122140_1,TVAG_RG_DS145383_1,TVAG_RG_DS150705_1,TVAG_RG_DS117674_1,TVAG_RG_DS113748_8,TVAG_RG_DS114006_6,TVAG_RG_DS114397_1,TVAG_RG_DS114454_1,TVAG_RG_DS113287_21,TVAG_RG_DS120348_1,TVAG_RG_DS124564_2,TVAG_RG_DS13087…
q2000875						TVAG_476880,TVAG_TEG_DS113239_2_2,TVAG_252760,TVAG_074430,TVAG_128150,TVAG_345380,TVAG_023390,TVAG_488900,TVAG_092010,TVAG_334530,TVAG_331290,TVAG_104800,TVAG_307440,TVAG_278820,TVAG_279260,TVAG_306890,TVAG_129370,TVAG_159720,TVAG_239880,TVAG_294660,TVAG_154830,TVAG_133860,TVAG_470560,TVAG_230260,TVAG_295120,TVAG_403430,TVAG_214760,TVAG_161090,TVAG_329920,TVAG_529090
q2000876						TVAG_098010,TVAG_102570,TVAG_312220,TVAG_287720,TVAG_450950,TVAG_213750,TVAG_331090,TVAG_221310,TVAG_036830,TVAG_095850,TVAG_062220,TVAG_608010,TVAG_560590,TVAG_234480,TVAG_564460,TVAG_501020,TVAG_020820,TVAG_559270,TVAG_570600,TVAG_271240,TVAG_231770,TVAG_174930,TVAG_406500,TVAG_413300,TVAG_200280,TVAG_137630,TVAG_386600,TVAG_441010,TVAG_549720,TVAG_458590
q2000877						TVAG_RG_DS116050_2,TVAG_RG_DS143364_1,TVAG_RG_DS145790_1,TVAG_RG_DS136151_2,TVAG_RG_DS146312_1,TVAG_RG_DS118696_1,TVAG_RG_DS114404_12,TVAG_RG_DS141452_1,TVAG_RG_DS147500_1,TVAG_RG_DS146680_1,TVAG_RG_DS133595_2,TVAG_RG_DS125387_2,TVAG_RG_DS137795_1,TVAG_RG_DS125318_2,TVAG_RG_DS115606_2,TVAG_RG_DS125874_1,TVAG_RG_DS130367_2,TVAG_RG_DS151791_1,TVAG_RG_DS117237_1,TVAG_RG_DS138621_1,TVAG_RG_DS130951_2…
q2000878						TVAG_RG_DS114553_1,TVAG_RG_DS118721_1,TVAG_RG_DS123396_1,TVAG_RG_DS126452_1,TVAG_RG_DS129167_1,TVAG_RG_DS130477_1,TVAG_RG_DS138243_1,TVAG_RG_DS142091_1,TVAG_RG_DS143283_1,TVAG_RG_DS118419_1,TVAG_RG_DS126933_1,TVAG_RG_DS135413_2,TVAG_RG_DS136644_1,TVAG_RG_DS142773_1,TVAG_RG_DS144738_1,TVAG_RG_DS144766_1,TVAG_RG_DS149434_1,TVAG_RG_DS116754_1,TVAG_RG_DS140335_2,TVAG_RG_DS146734_1,TVAG_RG_DS123899_1,…
q2000879	MONOS_14111	BLNAU_10327,BLNAU_1852	Streblo_st7470	PAPYR_3083	Gene.6510::gnl|Trimastix_PCT|1977	TVAG_185340,TVAG_101260,TVAG_038250	gi|1091427804,gi|1091425959	GAAM01001515.1,GAAM01002347.1,GAAM01003837.1	GL50803_16979-t26_1-p1	Gene.32321,Gene.32655,Gene.1214,Gene.20753,Gene.23823,Gene.33024	Gene.7189	Gene.699,Gene.5359	Gene.14915,Gene.2533		Gene.1299	Gene.6399		Gene.7422
q2000880	MONOS_5634,MONOS_8964	BLNAU_439,BLNAU_2517	Streblo_st15332		Gene.249::gnl|Trimastix_PCT|98	TVAG_076410,TVAG_262240,TVAG_306060,TVAG_068780,TVAG_056490,TVAG_211390,TVAG_298270	gi|1091432005,gi|1091416008		GL50803_16368-t26_1-p1	Gene.33027,Gene.28372,Gene.23228,Gene.21170,Gene.28798,Gene.29587,Gene.100,Gene.25311	Gene.43				Gene.452	Gene.3025	SS50377_18754-t26_1-p1	Gene.4162
q2000881	MONOS_9702	BLNAU_4613	Streblo_st22325,Streblo_st47186	PAPYR_4898	Gene.3464::gnl|Trimastix_PCT|1132	TVAG_157300	gi|1091433049	GAAM01003968.1,GAAM01004626.1	GL50803_7569-t26_1-p1	Gene.33674,Gene.31800,Gene.23887,Gene.24555,Gene.830,Gene.29681,Gene.21789	Gene.2299	Gene.4779,Gene.781,Gene.5369	Gene.2716		Gene.1135	Gene.10827,Gene.1513,Gene.2852	SS50377_13380-t26_1-p1	Gene.7330
q2000882	MONOS_2761	BLNAU_3670	Streblo_st31550	PAPYR_3718	Gene.2167::gnl|Trimastix_PCT|733, Gene.873::gnl|Trimastix_PCT|343	TVAG_383350,TVAG_047800	gi|1091412189,gi|1091411787	GAAM01004794.1,GAAM01004841.1,GAAM01004868.1	GL50803_9558-t26_1-p1	Gene.22605,Gene.168,Gene.24276,Gene.20797,Gene.25904,Gene.29098,Gene.25813	Gene.1532		Gene.1972,Gene.1585		Gene.6147	Gene.3788,Gene.6705	SS50377_11379-t26_1-p1	Gene.7403
q2000883	MONOS_9336	BLNAU_564,BLNAU_316	Streblo_st23024,Streblo_st41748	PAPYR_10054	Gene.4427::gnl|Trimastix_PCT|1392	TVAG_402150,TVAG_256320,TVAG_101240,TVAG_379450,TVAG_146890	gi|1091429585,gi|1091422511,gi|1091419916,gi|1091411502,gi|1091421826	GAAM01002765.1,GAAM01003706.1,GAAM01001066.1	GL50803_14568-t26_1-p1	Gene.22745,Gene.654	Gene.1236		Gene.2294		Gene.2386	Gene.924	SS50377_15066-t26_1-p1	Gene.4668
q2000884	MONOS_1315	BLNAU_1683,BLNAU_4478	Streblo_st12164,Streblo_st28920	PAPYR_4000	Gene.6607::gnl|Trimastix_PCT|2008	TVAG_160070,TVAG_292720,TVAG_202840,TVAG_486650,TVAG_442810,TVAG_050160,TVAG_207270,TVAG_116140,TVAG_354740	gi|1091432237,gi|1091430463		GL50803_14270-t26_1-p1	Gene.23153,Gene.20714,Gene.25801,Gene.29144,Gene.2062,Gene.28209	Gene.2381	Gene.592					SS50377_18380-t26_1-p1,SS50377_10234-t26_1-p1
q2000885	MONOS_5114,MONOS_5895	BLNAU_230,BLNAU_9482,BLNAU_450	Streblo_st13855	PAPYR_4333	Gene.1624::gnl|Trimastix_PCT|580	TVAG_064190,TVAG_135230,TVAG_305130,TVAG_044300	gi|1091424454,gi|1091410213,gi|1091416626,gi|1091424176,gi|1091431180	GAAM01002455.1,GAAM01000474.1	GL50803_27520-t26_1-p1	Gene.23413,Gene.3965	Gene.16411		Gene.9875		Gene.5464	Gene.1003	SS50377_11573-t26_1-p1	Gene.8976	Gene.1749
q2000886		BLNAU_4187			Gene.10074::gnl|Trimastix_PCT|3114, Gene.15136::gnl|Trimastix_PCT|5069, Gene.13043::gnl|Trimastix_PCT|4126		gi|1091431317,gi|1091422207	GAAM01000153.1,GAAM01004090.1,GAAM01005581.1,GAAM01002185.1,GAAM01003748.1	GL50803_4653-t26_1-p1	Gene.25272,Gene.9179,Gene.9158,Gene.6583,Gene.28607,Gene.25275,Gene.29722,Gene.17328		Gene.966,Gene.993	Gene.15745,Gene.3566			Gene.1976	SS50377_11562-t26_1-p1,SS50377_14658-t26_1-p1,SS50377_11563-t26_1-p1	Gene.11780
q2000887															Gene.2378,Gene.14496,Gene.19061,Gene.8906,Gene.1903,Gene.9136,Gene.7973,Gene.3991,Gene.8619,Gene.6253,Gene.15436,Gene.16008,Gene.6409,Gene.11906,Gene.13220,Gene.13809,Gene.233,Gene.10360,Gene.18666,Gene.13649,Gene.4594,Gene.2818,Gene.4343,Gene.2987,Gene.13076,Gene.1053,Gene.5094,Gene.17782,Gene.20479
q2000888															Gene.19340,Gene.20364,Gene.5145,Gene.19654,Gene.15081,Gene.16304,Gene.5129,Gene.14672,Gene.23021,Gene.19631,Gene.11204,Gene.17075,Gene.13843,Gene.16385,Gene.22917,Gene.21003,Gene.14728,Gene.11549,Gene.14215,Gene.15124,Gene.15888,Gene.15587,Gene.16359,Gene.18477,Gene.19961,Gene.20041,Gene.22287,Gene.22641		SS50377_18253-t26_1-p1
q2000889	MONOS_790,MONOS_11000	BLNAU_9624	Streblo_st5025	PAPYR_2168	Gene.162::gnl|Trimastix_PCT|60	TVAG_457430,TVAG_110140,TVAG_019240,TVAG_331660	gi|1091433490,gi|1091423156,gi|1091418665		GL50803_5665-t26_1-p1			Gene.131,Gene.11,Gene.2204,Gene.3397,Gene.556,Gene.836,Gene.2545,Gene.2362,Gene.3999	Gene.224		Gene.64	Gene.6174,Gene.7234	SS50377_12279-t26_1-p1		Gene.1181
[truncated: 37,026 more rows]

## Sheet: Sheet C
S3 File - orthologous groups
Orthogroup	Annotations
q2000001	Streblo_st11017: GCC88
q2000005	TVAG_004730: ankyrin repeat and socs box protein
q2000005	TVAG_006050: fetal globin-inducing factor
q2000005	TVAG_006080: ankyrin repeat-cotaining protein
[truncated: 23,051 more rows]
